# Supplementary material for: Background Diet Influences TMAO Concentrations Associated with Red Meat Intake without Influencing Apparent Hepatic TMAO-Related Activity in a Porcine Model
Source: Metabolites. 2020 Feb 6;10(2):57. doi: 10.3390/metabo10020057 (PMC7074160; doi:10.3390/metabo10020057)
Supplement: Supplementary file 1 [file metabolites-10-00057-s001.zip]

Archive with 2 entries (2 files):
- Revised_Supplementary Material 1_TMAO_Metabolites.docx
- Supplementary Material 2_(OTU table)_TMAO_Metabolites.xlsx
