# Supplementary material for: Background Diet Influences TMAO Concentrations Associated with Red Meat Intake without Influencing Apparent Hepatic TMAO-Related Activity in a Porcine Model
Source: Metabolites. 2020 Feb 6;10(2):57. doi: 10.3390/metabo10020057 (PMC7074160; doi:10.3390/metabo10020057)
Supplement: Supplementary file 1 [file metabolites-10-00057-s001.zip › Supplementary Material 2_(OTU table)_TMAO_Metabolites.xlsx]

## Sheet: OTU table
	Domain	Phylum	Class	Order	Family	Genus	Sequence	Prudent_Chicken_a	Prudent_Red_a	Prudent_Red_b	Western_Red_a	Prudent_Chicken_b	Western_Chicken_a	Western_Chicken_b	Western_Red_b	Western_Chicken_c	Prudent_Red_c	Prudent_Chicken_c	Prudent_Red_d	Western_Red_c	Prudent_Chicken_d	Prudent_Red_e	Western_Red_d	Western_Chicken_d	Prudent_Red_f	Western_Red_e	Prudent_Chicken_e	Western_Red_f	Prudent_Chicken_f	Western_Chicken_e	Prudent_Red_g
Otu00001	Bacteria	Bacteroidetes	Bacteroidia	Bacteroidales	Porphyromonadaceae		GAGGAATATTGGTCAATGGGCGGGAGCCTGAACCAGCCAAGCCGCGTGAAGGAAGAAGGCGCTAAGCGTCGTAAACTTCTTTTGCCGGGGAACAAAAGCCGTCACGGGTGGCGGTCCGAGTGTACCCGGAGAAAAAGCATCGGCTAACTCCGTGCCAGCAGCCGCGGTAATACGGAGGATGCGAGCGTTATCCGGATTTATTGGGTTTAAAGGGTGCGTAGGCGGTCTGTTAAGTCAGCGGTAAAAGCCCGGGGCTCAACTCCGGCGAGCCGTTGAAACTGGCGGACTAGAGAAGGCGAGAAGTACGCGGAATGCGCAGTGTAGCGGTGAAATGCATAGATATTGCGCAGAACTCCGATTGCGAAGGCAGCGTACCGGCGCCTGACTGACGCTGAGGCA…	1910	4353	745	826	1944	7812	3	517	4466	207	993	1017	56	141	158	162	359	5710	557	831	34	132	337	2751
Otu00002	Bacteria	Firmicutes	Negativicutes	Selenomonadales	Acidaminococcaceae	Phascolarctobacterium	GGGGAATCTTCCGCAATGGGCGAAAGCCTGACGGAGCAATGCCGCGTGAGTGATGAAGGAATTCGTTCCGTAAAGCTCTTTTGTTTATGACGAATGTGCAGATTGTAAATAATGATCTGTAATGACGGTAGTAAACGAATAAGCCACGGCTAACTACGTGCCAGCAGCCGCGGTAATACGTAGGTGGCGAGCGTTGTCCGGAATTATTGGGCGTAAAGAGCATGTAGGCGGTTTTTTAAGTCTGGAGTGAAAATGCGGGGCTCAACCCCGTATGGCTCTGGATACTGGAAGACTTGAGTGCAGGAGAGGAAAGGGGAATTCCCAGTGTAGCGGTGAAATGCGTAGATATTGGGAGGAACACCAGTGGCGAAGGCGCCTTTCTGGACTGTGTCTGACGCT…	862	246	3813	792	7919	1346	322	1785	945	250	465	350	328	192	212	712	764	206	414	735	715	209	217	305
Otu00003	Bacteria	Bacteroidetes	Bacteroidia	Bacteroidales	Prevotellaceae	Prevotella	GAGGAATATTGGTCAATGGGCGAGAGCCTGAACCAGCCAAGTAGCGTGCAGGATGACGGCCCTATGGGTTGTAAACTGCTTTTATAAGGGAATAAAGTGAGCCTCGTGAGGCTTTTTGCATGTACCTTATGAATAAGGACCGGCTAATTCCGTGCCAGCAGCCGCGGTAATACGGAAGGTCCGGGCGTTATCCGGATTTATTGGGTTTAAAGGGAGCGTAGGCCGGAGATTAAGCGTGTTGTGAAATGTAGATGCTCAACATCTGCACTGCAGCGCGAACTGGTTTCCTTGAGTACGCACAAAGTGGGCGGAATTCGTGGTGTAGCGGTGAAATGCTTAGATATCACGAAGAACTCCGATTGCGAAGGCAGCTCACTGGAGCGCAACTGACGCTGAAGC…	716	310	383	344	144	379	561	303	1733	489	151	242	1878	944	838	844	1563	381	792	220	2322	198	357	604
Otu00004	Bacteria	Firmicutes	Clostridia	Clostridiales	Lachnospiraceae	Roseburia	GGGGAATATTGCACAATGGGGGAAACCCTGATGCAGCGACGCCGCGTGAACGAAGAAGTATTTCGGTATGTAAAGTTCTATCAGCAGGGAAGATAATGACGGTACCTGACTAAGAAGCACCGGCTAAATACGTGCCAGCAGCCGCGGTAATACGTATGGTGCAAGCGTTATCCGGATTTACTGGGTGTAAAGGGAGCGCAGGCGGTGCGGCAAGTCTGATGTGAAAGCCCGGGGCTCAACCCCGGTACTGCATTGGAAACTGTCGTACTAGAGTGTCGGAGGGGTAAGTGGAATTCCTAGTGTAGCGGTGAAATGCGTAGATATTAGGAGGAACACCAGTGGCGAAGGCGGCTTACTGGACGATAACTGACGCTGAGGCTCGAAAGCGTGGGGAGCAAA…	885	66	873	152	1058	312	52	225	458	70	983	1224	417	56	976	513	335	458	97	355	397	353	616	319
Otu00005	Bacteria	Bacteroidetes	Bacteroidia	Bacteroidales	Porphyromonadaceae		GAGGAATATTGGTCAATGGGCGCAGGCCTGAACCAGCCAAGTCGCGTGAGGGAAGACGGTCCTACGGATTGTAAACCTCTTTTGTCGGGGAGTAACGTGCGGGACGCGTCCCGTATTGAGAGTACCCGAAGAAAAAGCATCGGCTAACTCCGTGCCAGCAGCCGCGGTAATACGGAGGATGCGAGCGTTATCCGGATTTATTGGGTTTAAAGGGTGCGCAGGCGGCGCGCCAAGTCAGCGGTCAAAGTTCCGGGCTCAACCCGGTGTCGCCGTTGAAACTGGCGTGCTCGAGTGCGTGCGAGGAAGGCGGAATGCGTTGTGTAGCGGTGAAATGCATAGATATGACGCAGAACTCCGATTGCGAAGGCAGCTTTCCAGCGCGCTACTGACGCTGAGGCA…	38	71	1895	80	478	510	8	435	1039	87	623	681	577	92	512	135	305	361	382	275	329	47	254	293
Otu00006	Bacteria	Bacteroidetes	Bacteroidia	Bacteroidales	Porphyromonadaceae		GAGGAATATTGGTCAATGGGCGGAAGCCTGAACCAGCCAAGTCGCGTGAGGGAAGACGGCCCTAAGGGTTGTAAACCTCTTTTGCCGGGGAGCAAAAGCGCCGTGCGCGGTGCTATGAGAGTACCCGGAGAAAAAGCATCGGCTAACTCCGTGCCAGCAGCCGCGGTAATACGGAGGATGCGAGCGTTATCCGGATTTATTGGGTTTAAAGGGTGCGTAGGCGGACAGTTAAGTCAGCGGTCAAAACGGGCGGCTCAACCGCCTGCCGCCGTTGAAACTGGCAGTCTAGAGTGGGCGAGAAGTACGCGGAATGCGCGGTGTAGCGGTGAAATGCATAGATATTGCGCAGAACTCCGATTGCGAAGGCAGCGTACCGGCGCCCGACTGACGCTGAGGCAC…	374	219	52	78	91	2179	101	84	2415	158	15	403	464	215	261	26	541	10	394	553	136	28	87	207
Otu00007	Bacteria	Firmicutes	Clostridia	Clostridiales	Ruminococcaceae		GGGGAATATTGGGCAATGGGCGCAAGCCTGACCCAGCAACGCCGCGTGAAGGAAGAAGGCTTTCGGGTTGTAAACTTCTTTTGTCAGGGACGAGTAGAAGACGGTACCTGACGAATAAGCCACGGCTAACTACGTGCCAGCAGCCGCGGTAATACGTAGGTGGCAAGCGTTGTCCGGATTTACTGGGTGTAAAGGGCGTGTAGCCGGGAGGGCAAGTCAGATGTGAAATCCACGGGCTCAACTCGTGAACTGCATTTGAAACTACTCTTCTTGAGTATCGGAGAGGCAATCGGAATTCCTAGTGTAGCGGTGAAATGCGTAGATATTAGGAGGAACACCAGTGGCGAAGGCGGATTGCTGGACGACAACTGACGGTGAGACGCGAAAGCGTGGGGAGCA…	283	138	405	321	551	433	281	1356	695	263	136	699	148	185	449	37	152	77	174	532	93	163	259	268
Otu00008	Bacteria	Bacteroidetes	Bacteroidia	Bacteroidales	Prevotellaceae	Prevotella	GAGGAATATTGGTCAATGGACGGAAGTCTGAACCAGCCAAGTAGCGTGCAGGATGACGGCCCTATGGGTTGTAAACTGCTTTTATGTGGGAATAAAGTGAGGGACGTGTCCCTTTTTGTAGGTACCACATGAATAAGGACCGGCTAATTCCGTGCCAGCAGCCGCGGTAATACGGAAGGTCCGGGCGTTATCCGGATTTATTGGGTTTAAAGGGAGCGTAGGCCGTCTTTTAAGCGTGTTGTGAAATACTGTCGCTCAACGACAGAGGTGCAGCGCGAACTGGGAGACTTGAGTGCGCGGAATGCAGGCGGAATTCGTCGTGTAGCGGTGAAATGCTTAGATATGACGAAGAACTCCGATTGCGAAGGCAGCTTGCAGTAGCGTAACTGACGCTGAAGC…	293	56	49	37	350	515	422	280	306	45	34	50	819	100	80	345	250	41	396	312	943	61	306	78
Otu00009	Bacteria	Bacteroidetes	Bacteroidia	Bacteroidales	Prevotellaceae	Prevotella	GAGGAATATTGGTCAATGGGCGAGAGCCTGAACCAGCCAAGTAGCGTGCAGGATGACGGCCCTATGGGTTGTAAACTGCTTTTATACGGGGATAAAGTGAGCCACGTGTGGCTTATTGCAGGTACCGTATGAATAAGGACCGGCTAATTCCGTGCCAGCAGCCGCGGTAATACGGAAGGTCCGGGCGTTATCCGGATTTATTGGGTTTAAAGGGAGCGTAGGCCGTCTGTTAAGCGTGTTGTGAAATGTCGGGGCTCAACCTGGGCATTGCAGCGCGAACTGGCAGACTTGAGTGCACGGGAAGTAGGCGGAATTCGTCGTGTAGCGGTGAAATGCTTAGATATGACGAAGAACTCCGATTGCGAAGGCAGCCTGCTGTAGTGCAACTGACGCTGAAGC…	95	14	35	367	187	479	238	342	235	30	16	56	771	202	65	622	97	162	677	504	141	82	76	80
Otu00010	Bacteria	Firmicutes	Bacilli	Lactobacillales	Lactobacillaceae	Lactobacillus	AGGGAATCTTCCACAATGGACGCAAGTCTGATGGAGCAACGCCGCGTGAGTGAAGAAGGTTTTCGGATCGTAAAGCTCTGTTGTTGGTGAAGAAGGATAGAGGTAGTAACTGGCCTTTATTTGACGGTAATCAACCAGAAAGTCACGGCTAACTACGTGCCAGCAGCCGCGGTAATACGTAGGTGGCAAGCGTTGTCCGGATTTATTGGGCGTAAAGCGAGCGCAGGCGGAAAAATAAGTCTAATGTGAAAGCCCTCGGCTTAACCGAGGAACTGCATCGGAAACTGTTTTTCTTGAGTGCAGAAGAGGAGAGTGGAACTCCATGTGTAGCGGTGGAATGCGTAGATATATGGAAGAACACCAGTGGCGAAGGCGGCTCTCTGGTCTGCAACTGACGCT…	4635	2	49	0	115	0	62	0	0	43	74	6	0	0	39	0	0	21	0	2	0	43	1	1
Otu00011	Bacteria	Bacteroidetes	Bacteroidia	Bacteroidales	Prevotellaceae	Prevotella	GAGGAATATTGGTCAATGGGCGAGAGCCTGAACCAGCCAAGTAGCGTGCAGGACGACGGCCCTATGGGTTGTAAACTGCTTTTATACGGGAATAAAGTGATGCCTGCGGGCGTTATTGCATGTACCGTACGAATAAGGACCGGCTAATTCCGTGCCAGCAGCCGCGGTAATACGGAAGGTCCGGGCGTTATCCGGATTTATTGGGTTTAAAGGGAGCGTAGGCTGTCCTTTAAGCGTGTTGTGAAATGTAGGCGCTCAACGCCTGCACTGCAGCGCGAACTGAAGGACTTGAGTGTGCACGACGCTGGCGGAATTCGTGGTGTAGCGGTGAAATGCTTAGATATCACGAAGAACTCCGATTGCGAAGGCAGCTGGCGAGAGCACAACTGACGCTGAAGC…	498	2	20	0	3399	0	0	0	0	0	7	4	0	0	0	0	0	15	0	10	1	0	1	1001
Otu00012	Bacteria	Firmicutes	Negativicutes	Selenomonadales	Veillonellaceae		GGGGAATCTTCCGCAATGGGCGCAAGCCTGACGGAGCAACGCCGCGTGAGTGAAGAAGGTTTTCGGATCGTAAAGCTCTGTTGAGAGGGACGAGAGGCAAGGCTAGGAAATGAGCTTTGTAGGACGGTACCTTTCGAGGAAGCCACGGCTAACTACGTGCCAGCAGCCGCGGTAATACGTAGGTGGCGAGCGTTGTCCGGAATTATTGGGCGTAAAGGGAGCGCAGGTGGGAAAGTAAGTCAGTCTTAAAAGTGCGGGGCTCAACCCCGTGAGGGGATTGAAACTACTTTTCTTGAGTGCAGGAGAGGAAAGCGGAATTCCTAGTGTAGCGGTGAAATGCGTAGATATTAGGAGGAACACCAGTGGCGAAGGCGGCTTTCTGGACTGTAACTGACACTG…	39	61	231	62	36	1396	74	618	562	15	13	22	503	44	37	216	160	41	512	58	26	7	13	39
Otu00013	Bacteria	Firmicutes	Clostridia	Clostridiales	Lachnospiraceae	Clostridium_XlVa	GGGGAATATTGGACAATGGGGGAAACCCTGATCCAGCGACGCCGCGTGAGTGAAGAAGTATTTCGGTATGTAAAGCTCTATCAGCAGGGAAGATGATGACGGTACCTGACTAAGAAGCCCCGGCTAACTACGTGCCAGCAGCCGCGGTAATACGTAGGGGGCAAGCGTTATCCGGATTTACTGGGTGTAAAGGGAGCGTAGACGGTGATGCAAGTCAGATGTGAAAGCCCGGGGCTCAACCGCGGGACTGCATTTGAAACTGTATGACTGGAGTGCAGGAGAGGTAAGTGGAATTCCTAGTGTAGCGGTGAAATGCGTAGATATTAGGAGGAACACCAGTGGCGAAGGCGGCTTACTGGACTGTAACTGACGTTGAGGCTCGAAAGCGTGGGGAGCAAA…	0	57	78	0	0	72	0	1	6	1085	1	3281	0	0	79	0	7	95	0	0	0	5	2	0
Otu00014	Bacteria	Firmicutes	Clostridia	Clostridiales	Ruminococcaceae	Faecalibacterium	GGGGAATATTGCACAATGGGGGAAACCCTGATGCAGCGACGCCGCGTGGAGGAAGAAGGTCTTCGGATTGTAAACTCCTGTTGTTGAGGAAGATAATGACGGTACTCAACAAGGAAGTGACGGCTAACTACGTGCCAGCAGCCGCGGTAAAACGTAGGTCACAAGCGTTGTCCGGAATTACTGGGTGTAAAGGGAGCGCAGGCGGGAAGACAAGTTGGAAGTGAAATCCATGGGCTCAACCCATGAACTGCTTTCAAAACTGTTTTTCTTGAGTAGTGCAGAGGTAGGCGGAATTCCCGGTGTAGCGGTGGAATGCGTAGATATCGGGAGGAACACCAGTGGCGAAGGCGGCCTACTGGGCACCAACTGACGCTGAGGCTCGAAAGTGTGGGTAGCAAA…	654	58	175	85	150	74	77	485	153	48	16	676	21	111	411	35	87	22	18	230	55	133	97	113
Otu00015	Bacteria	Firmicutes	Clostridia	Clostridiales	Lachnospiraceae	Butyrivibrio	GGGGAATATTGGACAATGGGCGAAAGCCTGATCCAGCGACGCCGCGTGAGCGATGAAGTATTTCGGTATGTAAAGCTCTATCAGCAGGGAAGAAAACGACGGTACCTGACTAAGAAGCCCCGGCTAACTACGTGCCAGCAGCCGCGGTAATACGTAGGGGGCAAGCGTTATCCGGATTTACTGGGTGTAAAGGGAGCGTAGACGGCATCACAAGTCAGAAGTGAAAATCCGGGGCTCAACCCCGGAACTGCTTTTGAAACTGTGGAGCTGGAGTGCAGGAGAGGTAAGCGGAATTCCTAGTGTAGCGGTGAAATGCGTAGATATTAGGAGGAACACCGGTGGCGAAGGCGGCTTACTGGACTGTAACTGACGTTGAGGCTCGAAAGCGTGGGGAGCAAA…	0	31	16	196	4	100	56	769	205	0	17	25	123	13	52	128	717	8	467	0	177	34	194	113
Otu00016	Bacteria	Firmicutes	Clostridia	Clostridiales	Ruminococcaceae	Gemmiger	GGGGGATATTGCACAATGGGGGAAACCCTGATGCAGCGACGCCGCGTGGAGGAAGAAGGTTTTCGGATTGTAAACTCCTGTCGTTAGGGACGATAATGACGGTACCTAACAAGAAAGCACCGGCTAACTACGTGCCAGCAGCCGCGGTAAAACGTAGGGTGCAAGCGTTGTCCGGAATTACTGGGTGTAAAGGGAGCGCAGGCGGACCGGCAAGTTGGAAGTGAAAACTATGGGCTCAACCCATAAATTGCTTTCAAAACTGCTGGCCTTGAGTAGTGCAGAGGTAGGTGGAATTCCCGGTGTAGCGGTGGAATGCGTAGATATCGGGAGGAACACCAGTGGCGAAGGCGACCTACTGGGCACCAACTGACGCTGAGGCTCGAAAGCATGGGTAGCAAA…	274	29	37	196	10	34	26	2391	68	11	37	10	10	39	20	43	23	7	27	29	31	12	16	46
Otu00017	Bacteria	Proteobacteria	Gammaproteobacteria	Aeromonadales	Succinivibrionaceae	Succinivibrio	AGGGAATATTGCACAATGGAGGAAACTCTGATGCAGCCATGCCGCGTGTGTGAAGAAGGCCTTCGGGTTGTAAAGCACTTTCGGAGGGGAGGAAAAAATGACGTTACCCTCAGAAGAAGCACCGGCTAACTCCGTGCCAGCAGCCGCGGTAATACGGAGGGTGCAAGCGTTAATCGGAATAACTGGGCGTAAAGGGCATGCAGGCGGTTCATCAAGTAGGATGTGAAATCCCCGGGCTCAACCTGGGAACAGCATACTAAACTGGTGGACTAGAGTATTGCAGGGGGAGACGGAATTCCAGGTGTAGCGGTGGAATGCGTAGATATCTGGAAGAACACCAAAGGCGAAGGCAGTCTCCTGGGCAAATACTGACGCTCATATGCGAAAGCGTGGGTAGCA…	6	89	1	0	38	415	0	59	241	4	6	210	794	1015	1	23	38	38	47	67	31	23	13	40
Otu00018	Bacteria	Bacteroidetes	Bacteroidia	Bacteroidales	Prevotellaceae	Prevotella	GAGGAATATTGGTCAATGGAGGCAACTCTGAACCAGCCAAGTAGCGTGCAGGATGACGGCCCTATGGGTTGTAAACTGCTTTTATGCGGGGATAAATTGACTCACGTGTGGGTTATTGCAGGTACCGCATGAATAAGGACCGGCTAATTCCGTGCCAGCAGCCGCGGTAATACGGAAGGTCCGGGCGTTATCCGGATTTATTGGGTTTAAAGGGAGCGTAGGCCGTTGTTTAAGCGTGTTGTGAAATGTCCCGGCTCAACCGTGGCACTGCAGCGCGAACTGGACGACTTGAGTGCGCGGAACGTATGCGGAATTTGTGGTGTAGCGGTGAAATGCTTAGATATCACGAAGAACTCCGATTGCGAAGGCAGCATACGGCAGCGCTACTGACGCTGAAGC…	0	6	29	3	0	2051	5	0	18	3	0	4	9	72	5	0	107	7	163	4	2	3	577	7
Otu00019	Bacteria	Bacteroidetes	Bacteroidia	Bacteroidales	Prevotellaceae	Prevotella	GAGGAATATTGGTCAATGGGCGAGAGCCTGAACCAGCCAAGTAGCGTGCAGGATGACGGCCCTATGGGTTGTAAACTGCTTTTATGCGGGGATAAAGCGGGCGACGTGTCGCCCCTTGCAGGTACCGCATGAATAAGGACCGGCTAATTCCGTGCCAGCAGCCGCGGTAATACGGAAGGTCCGGGCGTTATCCGGATTTATTGGGTTTAAAGGGAGCGCAGGCCGGGTATTAAGCGTGTTGTGAAATGTAGGCGCCCAACGTCTGCACCGCAGCGCGAACTGGTGCCCTTGAGTACGCACGACGTTGGCGGAATTCGCCGTGTAGCGGTGAAATGCTTAGATATGGCGAAGAACTCCGATTGCGAAGGCAGCTGACGGGAGCGCTACTGACGCTCATGC…	264	14	40	0	1921	0	3	10	0	4	63	38	231	82	51	0	0	76	6	49	9	159	0	48
Otu00020	Bacteria	Bacteroidetes	Bacteroidia	Bacteroidales	Porphyromonadaceae		GAGGAATATTGGTCAATGGTCGGAAGACTGAACCAGCCAAGCCGCGTGAAGGAAGAAGGTGCTCGGCATCGTAAACTTCTTTTGTCAGGGAACAAAGGGCGGTACGTGTACCGCTGTGAGTGTACCTGAAGAAAAAGCATCGGCTAACTCCGTGCCAGCAGCCGCGGTAATACGGAGGATGCGAGCGTTATCCGGATTTATTGGGTTTAAAGGGTGCGCAGGCGGCGCGGTAAGTCAGCGGTAAAAGCCCGGGGCTCAACCCCGGCGAGCCGTTGAAACTGTCGTGCTAGAGTAAGGTCGAGGTATGCGGAATGCGCGGTGTAGCGGTGAAATGCATAGATATCGCGCAGAACTCCGATTGCGAAGGCAGCATACCGGACCTTTACTGACGCTCAGGCA…	71	49	23	45	16	27	6	33	55	22	3	143	1128	2	5	350	42	64	115	103	71	2	661	5
Otu00021	Bacteria	Firmicutes	Clostridia	Clostridiales	Lachnospiraceae		GGGGAATATTGCACAATGGGGGAAACCCTGATGCAGCGACGCCGCGTGAGCGAAGAAGTATTTCGGTATGTAAAGCTCTATCAGCAGGGAAGAAAAAAATGACGGTACCTGACTAAGAAGCCCCGGCTAACTACGTGCCAGCAGCCGCGGTAATACGTAGGGGGCAAGCGTTATCCGGATTTACTGGGTGTAAAGGGAGCGCAGGCGGTGCGGCAAGTCTGATGTGAAAGCCCGGGGCTCAACCCCGGGACTGCATTGGAAACTGTCGTACTTGAGTATCGGAGAGGTAAGTGGAATTCCTAGTGTAGCGGTGAAATGCGTAGATATTAGGAGGAACACCAGTGGCGAAGGCGGCTTACTGGACGATAACTGACGCTGAGGCTCGAAAGCGTGGGGAGC…	362	0	264	6	228	11	5	90	13	0	39	10	223	1	1180	117	1	2	22	56	3	177	19	6
Otu00022	Bacteria	Bacteroidetes	Bacteroidia	Bacteroidales	Prevotellaceae	Prevotella	GAGGAATATTGGTCAATGGGCGAGAGCCTGAACCAGCCAAGTAGCGTGCAGGAAGACGGCCCTATGGGTTGTAAACTGCTTTTATAGGGGAATAAAGTGAGCCACGTGTGGTTTTTTGCATGTACCCTATGAATAAGGACCGGCTAATTCCGTGCCAGCAGCCGCGGTAATACGGAAGGTCCGGGCGTTATCCGGATTTATTGGGTTTAAAGGGAGCGTAGGCCGGAGATTAAGCGTGTTGTGAAATGTAGACGCTCAACGTCTGCACTGCAGCGCGAACTGGTTTCCTTGAGTACGCATAAAGTGGGCGGAATTCGTGGTGTAGCGGTGAAATGCTTAGATATCACGAAGAACTCCGATTGCGAAGGCAGCTCACTGGGGCGCAACTGACGCTGAAGC…	89	23	32	65	44	89	15	58	152	77	7	8	355	68	54	89	399	57	327	37	254	63	32	119
Otu00023	Bacteria	Spirochaetes	Spirochaetia	Spirochaetales	Spirochaetaceae	Treponema	TAAGAATATTCCGCAATGGGGGAAACCCTGACGGAGCGACGCCGCGTGGATGATGAAGGCCGGAAGGTTGTAAAGTCCTTTTGGGCGCAAAGAATAAGTACGCGAGGAAATGCGCGTGCGGTGACGGTAGCGCCTGAATAAGCAACGGCTAATTACGTGCCAGCAGCCGCGGTAACACGTAAGTTGCGAGCGTTGTTCGGAATTATTGGGCGTAAAGGGCATGTAGGCGGTCGTGCAAGCTTGGTGTGAAATCCCGGGGCTTAACTCCGGGACTGCGTTGAGAACTGCACGGCTAGAGTAACTGAGGGGCAGCCGGAATTCCAGGTGTAGGGGTGAAATCTGTAGATATCTGGAAGAACACCAATGGCGAAGGCAGGCTGCCAGCAGATTACTGACGCT…	12	15	256	135	19	63	23	12	310	8	10	343	251	10	6	146	61	4	115	133	67	14	42	183
Otu00024	Bacteria	Firmicutes	Bacilli	Lactobacillales	Lactobacillaceae	Lactobacillus	AGGGAATCTTCCACAATGGACGAAAGTCTGATGGAGCAACGCCGCGTGAGTGAAGAAGGGTTTCGGCTCGTAAAGCTCTGTTGGTAGTGAAGAAAGATAGAGGTAGTAACTGGCCTTTATTTGACGGTAATTACTTAGAAAGTCACGGCTAACTACGTGCCAGCAGCCGCGGTAATACGTAGGTGGCAAGCGTTGTCCGGATTTATTGGGCGTAAAGCGAGTGCAGGCGGTTCAATAAGTCTGATGTGAAAGCCTTCGGCTCAACCGGAGAATTGCATCAGAAACTGTTGAACTTGAGTGCAGAAGAGGAGAGTGGAACTCCATGTGTAGCGGTGGAATGCGTAGATATATGGAAGAACACCAGTGGCGAAGGCGGCTCTCTGGTCTGCAACTGACGCT…	23	11	1095	1	5	4	64	2	41	15	15	11	130	11	307	4	84	27	10	81	0	4	190	7
Otu00025	Bacteria	Firmicutes	Clostridia	Clostridiales	Ruminococcaceae		GGGGAATATTGGGCAATGGGCGCAAGCCTGACCCAGCAACGCCGCGTGAAGGAAGAAGGCTTTCGGGTTGTAAACTTCTTTTAAGAGGGAAGAGCAGAAGACGGTACCTCTAGAATAAGCCACGGCTAACTACGTGCCAGCAGCCGCGGTAATACGTAGGTGGCAAGCGTTGTCCGGATTTACTGGGTGTAAAGGGCGTGCAGCCGGGTCTGCAAGTCAGATGTGAAATCCATGGGCTCAACCCATGAACTGCATTTGAAACTGTAGATCTTGAGTGTCGGAGGGGCAATCGGAATTCCTAGTGTAGCGGTGAAATGCGTAGATATTAGGAGGAACACCAGTGGCGAAGGCGGATTGCTGGACGATAACTGACGGTGAGGCGCGAAAGTGTGGGGAGCA…	175	48	94	135	80	17	86	599	127	56	54	211	24	41	50	1	94	6	30	26	17	28	40	30
Otu00026	Bacteria	Firmicutes	Negativicutes	Selenomonadales	Veillonellaceae	Megasphaera	GGGGAATCTTCCGCAATGGACGAAAGTCTGACGGAGCAACGCCGCGTGAACGATGACGGCCTTCGGGTTGTAAAGTTCTGTTATACGGGACGAATGGCGTAGCGGTCAATACCCGTTACGAGTGACGGTACCGTAAGAGAAAGCCACGGCTAACTACGTGCCAGCAGCCGCGGTAATACGTAGGTGGCAAGCGTTGTCCGGAATTATTGGGCGTAAAGGGCGCGCAGGCGGCGTCGTAAGTCGGTCTTAAAAGTGCGGGGCTTAACCCCGTGAGGGGACCGAAACTGCGATGCTAGAGTATCGGAGAGGAAAGCGGAATTCCTAGTGTAGCGGTGAAATGCGTAGATATTAGGAGGAACACCAGTGGCGAAAGCGGCTTTCTGGACGACAACTGACGCT…	262	21	407	0	344	6	11	106	4	106	19	15	168	8	59	4	33	158	64	64	9	22	71	30
Otu00027	Bacteria	Bacteroidetes	Bacteroidia	Bacteroidales	Prevotellaceae	Alloprevotella	GAGGAATATTGGTCAATGGACGAGAGTCTGAACCAGCCAAGTAGCGTGCAGGATGACGGCCCTCCGGGTTGTAAACTGCTTTTAGTTGGGAATAAAGTTCGGGACGTGTCCCGATTTGTATGTACCATCAGAAAAAGGACCGGCTAATTCCGTGCCAGCAGCCGCGGTAATACGGAAGGTCCGGGCGTTATCCGGATTTATTGGGTTTAAAGGGAGCGCAGGCGGGCTTTTAAGTCAGTTGTGAAATACGGCGGCTCAACCGTCGGACTGCAGTTGAAACTGGAAGTCTTGAGTTCACACAGGGATGCCGGAATTCATGGTGTAGCGGTGAAATGCTCAGATATCATGAAGAACTCCGATCGCGAAGGCAGGCATCCGGGGTGTTACTGACGCTGAGGC…	1	1	10	31	0	21	3	39	65	118	54	1	1420	6	1	6	2	2	146	3	1	23	1	2
Otu00028	Bacteria	Firmicutes	Clostridia	Clostridiales			GGGGAATATTGCACAATGGGCGAAAGCCTGATGCAGCAACGCCGCGTGAGGGAAGACGGTTTTCGGATTGTAAACCTCTGTTTTCGGTGACGAACAAATGACGGTAACCGAGTAGGAAGCCACGGCTAACTACGTGCCAGCAGCCGCGGTAATACGTAGGTGGCAAGCGTTATCCGGAATTACTGGGTGTAAAGGGAGCGCAGGCGGGATAGCAAGTCAGCTGTGAAAACTATGGGCTCAACCCATAAACTGCAGTTGAAACTGTTATTCTTGAGTGGAGTAGAGGCAAGCGGAATTCCGAGTGTAGCGGTGAAATGCGTAGATATTCGGAGGAACACCAGTGGCGAAGGCGGCTTGCTGGGCTCTAACTGACGCTGAGGCTCGAAAGTGTGGGGAGCA…	189	105	20	142	32	18	29	108	335	32	9	286	94	114	42	6	62	29	11	124	38	45	74	9
Otu00029	Bacteria	Bacteroidetes	Bacteroidia	Bacteroidales	Prevotellaceae	Prevotella	GAGGAATATTGGTCAATGGGCGGAAGCCTGAACCAGCCAAGTAGCGTGCAGGACGACGGCCCTATGGGTTGTAAACTGCTTTTATGCGGGGATAAAGTATGGGACGTGTCCCATTTTGCAGGTACCGCATGAATAAGGACCGGCTAATTCCGTGCCAGCAGCCGCGGTAATACGGAAGGTCCGGGCGTTATCCGGATTCATTGGGTTTAAAGGGAGCGTAGGCCGCCCCTTAAGCGTGTTGTGAAATGCCGCGGCTCAACCGTGGCACTGCAGCGCGAACTGGGGGGCTTGAGTGTGCGCGACGCAGGCGGAATTCGTGGTGTAGCGGTGAAATGCTTAGATATCACGAGGAACCCCGATTGCGAAGGCAGCTTGCGGGAGCACTACTGACGCTGAAGC…	54	16	1	74	0	91	8	135	202	18	0	39	199	2	2	24	335	13	642	14	10	0	5	1
Otu00030	Bacteria	Firmicutes	Clostridia	Clostridiales	Ruminococcaceae	Ruminococcus	GGGGGATATTGCGCAATGGGGGCAACCCTGACGCAGCAACGCCGCGTGAAGGATGAAGGTTTTCGGATTGTAAACTTCTTTTATTAAGGACGAAAAATGACGGTACTTAATGAATAAGCTCCGGCTAACTACGTGCCAGCAGCCGCGGTAATACGTAGGGAGCAAGCGTTGTCCGGATTTACTGGGTGTAAAGGGTGCGTAGGCGGCTTTGCAAGTCAGATGTGAAATCTATGGGCTCAACCCATAAACTGCATTTGAAACTGTAGAGCTTGAGTGAAGTAGAGGCAGGCGGAATTCCCCGTGTAGCGGTGAAATGCGTAGAGATGGGGAGGAACACCAGTGGCGAAGGCGGCCTGCTGGGCTTTAACTGACGCTGAGGCACGAAAGCGTGGGTAGCAA…	197	99	4	4	93	137	61	24	305	17	74	8	258	2	147	18	15	2	60	23	171	26	95	36
Otu00031	Bacteria	Bacteroidetes	Bacteroidia	Bacteroidales	Prevotellaceae	Prevotella	GAGGAATATTGGTCAATGGGCGCAAGCCTGAACCAGCCAAGTAGCGTGAGGGAAGACTGCCCTACGGGTTGTAAACCTCTTTTGTTTGGGAATAAAGTGCGGGACGTGTCCCGCATTGCATGTACCATTTGAATAAGGACCGGCTAATTCCGTGCCAGCAGCCGCGGTAATACGGAAGGTCCGGGCGTTATCCGGATTTATTGGGTTTAAAGGGAGCGCAGGCCGTGGGTTAAGCGTGTCGTGAAATTCCGTCGCTCAACGGCGGACGTGCGGCGCGAACTGGTCCACTTGAGTACGCGGGACGTTGGCGGAATTCGTGGTGTAGCGGTGAAATGCTTAGATATCACGAAGAACTCCGATTGCGAAGGCAGCTGACGGTAGCGCAACTGACGCTGAGGC…	29	28	9	55	4	427	23	98	278	10	7	3	154	24	17	91	113	27	119	89	106	8	63	40
Otu00032	Bacteria	Firmicutes	Clostridia	Clostridiales	Ruminococcaceae		GGGGAATATTGGGCAATGGGCGCAAGCCTGACCCAGCAACGCCGCGTGAAGGAAGAAGGCTTTCGGGTTGTAAACTTCTTTTAAGAGGGAAGAGCAGAAGACTGTACCTCTAGAATAAGCCACGGCTAACTACGTGCCAGCAGCCGCGGTAATACGTAGGTGGCAAGCGTTGTCCGGATTTACTGGGTGTAAAGGGCGTGCAGCCGGGAATGCAAGTCAGATGTGAAATCCATGGGCTTAACCCATGAACTGCATTTGAAACTGTATTTCTTGAGTACTGGAGAGGCAATCGGAATTCCTAGTGTAGCGGTGAAATGCGTAGATATTAGGAGGAACACCAGTGGCGAAGGCGGATTGCTGGACAGCAACTGACGGTGAGGCGCGAAAGTGTGGGGAGCA…	1	23	75	52	55	73	171	506	254	15	6	48	52	39	57	65	19	5	8	39	54	69	100	26
Otu00033	Bacteria	Tenericutes	Mollicutes	Anaeroplasmatales	Anaeroplasmataceae	Asteroleplasma	AGGGAGTATTCGGCAATGGGGGAAACCCTGACCGAGCAACGCCGCGTGCGCGATGAAGCCCTTCGGGGCGTAAAGCGCTGTGGCGGGAGGGGAAACTCTCCGGGAGCAAATGCCCGGAGACCGACCGTCCCGCTAGAAAGCAACTGCTAACTACGTGCCAGCAGCAGCGGTAATACGTAGGTTGCAAGCGTTATCCGGAATTATTGGGCGTAAAGAGTGAGCAGGCGGCCTGCCAAGCACGGGGTCAAATGACGGGGCTCAACCCCGTCCCGTCCCGTGAACTGGCTGGCTGGAGTCCTGGAGAGGCAAGCGGAACTCCACATGTAGCGGTGAAATGCGCAGATATGTGGAAGAACACCGGCGGCGAAGGCGGCTTGCTAGACAGCGACTGACGCTCAG…	254	103	7	2	93	29	8	25	277	5	14	499	88	1	28	0	65	36	2	66	30	6	38	120
Otu00034	Bacteria	Bacteroidetes	Bacteroidia	Bacteroidales	Prevotellaceae	Prevotella	GAGGAATATTGGTCAATGGACGGGAGTCTGAACCAGCCAAGTAGCGTGCAGGATGACGGCCCTATGGGTTGTAAACTGCTTTTGTGCGGGGATAAAGTGTGGGACGCGTCCCATATTGCAGGTACCGCATGAATAAGGACCGGCTAATTCCGTGCCAGCAGCCGCGGTAATACGGAAGGTCCGGGCGTTATCCGGATTTATTGGGTTTAAAGGGAGCGTAGGCCGGAGATTAAGCGTGTTGTGAAATGCCGCGGCTCAACCGTGGCACTGCAGCGCGAACTGGTTTTCTTGAGTGCGCGCGACGCAGGCGGAATTCGTGGTGTAGCGGTGAAATGCTTAGATATCACGAGGAACCCCGATTGCGAAGGCAGCTTGCGGGAGCGCAACTGACGCTGAAGC…	143	48	54	24	8	8	33	2	257	276	3	154	18	98	16	19	108	10	82	42	22	6	217	17
Otu00035	Bacteria	Bacteroidetes	Bacteroidia	Bacteroidales	Prevotellaceae	Prevotella	GAGGAATATTGGTCAATGGGCGGAAGCCTGAACCAGCCAAGTAGCGTGCAGGACGACGGCCCTATGGGTTGTAAACTGCTTTTATGCGGGGATAAAGTGGGCCACGCGTGGCCTTTTGCAGGTACCGCATGAATAAGGACCGGCTAATTCCGTGCCAGCAGCCGCGGTAATACGGAAGGTCCGGGCGTTATCCGGATTTATTGGGTTTAAAGGGAGCGCAGGCCGCCGGGCAAGCGTGTTGTGAAATGCAGTCGCTCAACGTCTGCACTGCAGCGCGAACTGCCCAGCTTGAGTGCGCGCAACGTTGGCGGAATTCGCCGTGTAGCGGTGAAATGCTTAGATATGGCGAAGAACTCCGATTGCGAAGGCAGCTGACGGGTGCGTAACTGACGCTCATGC…	105	7	14	10	1	95	54	28	189	10	41	7	264	114	53	88	17	16	54	33	230	83	41	92
Otu00036	Bacteria	Bacteroidetes	Bacteroidia	Bacteroidales	Porphyromonadaceae		GAGGAATATTGGTCAATGGGCGAAAGCCTGAACCAGCCAAGTCGCGTGAGGGAATAAGGCCCTATGGGTCGTAAACCTCTTTTGCCGGGGAGCAAGATCGGGGACGTGTCCCTGATTGGAGAGTACCCGGAGAAAAAGCATCGGCTAACTCCGTGCCAGCAGCCGCGGTAATACGGAGGATGCGAGCGTTATCCGGATTTATTGGGTTTAAAGGGTGCGTAGGCGGGCTCTTAAGTCAGCGGTAAAATTGCGGTGCTCAACGCCGTAGAGCCGTTGAAACTGGGAGCCTTGAGTGAGCGAGAAGTAGGCGGAATGCGTGGTGTAGCGGTGAAATGCATAGATATCACGCAGAACTCCGATTGCGAAGGCAGCTTACCGGCGCTCAACTGACGCTGAGGC…	7	41	11	215	26	91	2	20	537	18	10	80	13	7	6	14	64	27	32	191	5	6	24	113
Otu00037	Bacteria	Bacteroidetes	Bacteroidia	Bacteroidales	Porphyromonadaceae		GAGGAATATTGGTCAATGGGCGAGAGCCTGAACCAGCCAAGTCGCGTGAAGGACTACGGCCCTATGGGTCTTAAACTTCTTTTGTATAGGGGTAAAGGTATGTACGTGTACATATTTGCAAGTACTATACGAATAAGGATCGGCTAACTCCGTGCCAGCAGCCGCGGTAATACGGAGGATCCGAGCGTTATCCGGATTTATTGGGTTTAAAGGGTGCGTAGGCGGGGCATCAAGTCAGTGGTGAAATGGTGTGGCTCAACCATAGCATTGCCGTTGAAACTGATACCCTTGAGTGCAGTAGAGGTATGCGGAATGTGTTGTGTAGCGGTGAAATGCATAGATATGACACAGAACACCGATTGCGAAGGCAGCATACTGGACTGTAACTGACGCTGAAGC…	1	2	77	0	0	0	0	0	0	20	1	23	0	1367	0	0	0	0	0	16	0	0	0	0
Otu00038	Bacteria	Bacteroidetes	Bacteroidia	Bacteroidales	Prevotellaceae	Alloprevotella	GAGGAATATTGGTCAATGGGCGGAAGCCTGAACCAGCCAAGTAGCGTGCAGGATGACGGCCCTCCGGGTTGTAAACTGCTTTTAGTTGGGAATAAACGGCGGGACGTGTCCCGCTTTGCATGTACCATCAGAAAAAGGACCGGCTAATTCCGTGCCAGCAGCCGCGGTAATACGGAAGGTCCGGGCGTTATCCGGATTTATTGGGTTTAAAGGGAGCGCAGGCGGGCTTTTAAGTCAGTTGTGAAATACGGCGGCTCAACCGTCGGACTGCAGTTGATACTGGAAGCCTTGAGTTCACACAGGGATGCCGGAATTCATGGTGTAGCGGTGAAATGCTCAGATATCATGAAGAACCCCGATCGCGAAGGCAGGCATCCGGGGTGTTACTGACGCTGAGGC…	5	11	3	3	56	0	112	298	737	3	0	6	0	50	0	7	138	0	5	1	7	0	0	1
Otu00039	Bacteria	Firmicutes	Clostridia	Clostridiales	Ruminococcaceae		GGGGAATATTGGGCAATGGGCGAAAGCCTGACCCAGCAACGCCGCGTGAAGGAAGAAGGCCTTCGGGTTGTAAACTTCTTTTAAGAGGGACGAAGAAGTGACGGTACCTCTTGAATAAGCCACGGCTAACTACGTGCCAGCAGCCGCGGTAATACGTAGGTGGCGAGCGTTATCCGGATTTACTGGGTGTAAAGGGCGCGTAGGCGGGAATGCAAGTCAGATGTGAAATCCAAGGGCTCAACCCTTGAACTGCATTTGAAACTGTATTTCTTGAGTGTCGGAGAGGTTGACGGAATTCCTAGTGTAGCGGTGAAATGCGTAGATATTAGGAGGAACACCAGTGGCGAAGGCGGTCAACTGGACGATAACTGACGCTGAGGCGCGAAAGCGTGGGGAGCA…	76	9	13	38	4	55	72	319	229	3	14	40	24	37	15	16	72	11	99	50	72	26	32	31
Otu00040	Bacteria	Bacteroidetes	Bacteroidia	Bacteroidales	Porphyromonadaceae		GAGGAATATTGGTCAATGGGCGAGAGCCTGAACCAGCCAAGTCGCGTGAGGGAAGACGGTCCTACGGATTGTAAACCTCTTTTGTCGGGGAGTAATAGGCGGGACGTGTCCTGCTGTGAGAGTACCCGAAGAAAAAGCATCGGCTAACTCCGTGCCAGCAGCCGCGGTAATACGGAGGATGCGAGCGTTATCCGGATTTATTGGGTTTAAAGGGTGCGCAGGCGGCGTGCCAAGTCAGCGGTCAAAGTTCCGGGCTCAACCCGGTGATGCCGTTGAAACTGGTGTGCTTGAGTGCGTGCGAGGGAGGCGGAATGCGTTGTGTAGCGGTGAAATGCATAGATATGACGCAGAACTCCGATTGCGAAGGCAGCTTTCCAGCACGCCACTGACGCTGAGGCA…	50	8	128	0	2	0	0	0	0	130	0	278	0	28	231	0	0	9	6	370	0	0	0	110
Otu00041	Bacteria	Bacteroidetes	Bacteroidia	Bacteroidales	Prevotellaceae	Prevotella	GAGGAATATTGGTCAATGGGCGAGAGCCTGAACCAGCCAAGTAGCGTGCAGGATGACGGCCCTATGGGTTGTAAACTGCTTTTATAAGGGAATAAAGTGGGGCTCGTGAGCTCTTTTGCATGTACCTTATGAATAAGGACCGGCTAATTCCGTGCCAGCAGCCGCGGTAATACGGAAGGTCCGGGCGTTATCCGGATTTATTGGGTTTAAAGGGAGCGTAGGCCGCAGGTTAAGCGTGTTGTGAAATGTAGGGGCTCAACCTCTGCACTGCAGCGCGAACTGGCTTGCTTGAGTACGCACAACGTGGGCGGAATTCGTGGTGTAGCGGTGAAATGCTTAGATATCACGAAGAACTCCGATTGCGAAGGCAGCTCACGGGAGCGCAACTGACGCTGAAGC…	8	0	81	3	44	24	8	8	17	9	0	12	17	6	177	11	70	544	10	32	69	80	32	24
Otu00042	Bacteria	Bacteroidetes	Bacteroidia	Bacteroidales	Prevotellaceae	Paraprevotella	GAGGAATATTGGTCAATGGGCGAGAGCCTGAACCAGCCAAGTAGCGTGAGGGACGACTGCCCTATGGGTTGTAAACCTCTTTTGATTGGGAACAAAGAGCGCCACGTGTGGTGCGTTGCGTGTACCTTTCGAATAAGCATCGGCTAATTCCGTGCCAGCAGCCGCGGTAATACGGAAGATGCGAGCGTTATCCGGATTTATTGGGTTTAAAGGGAGCGTAGGCGGGCTGTTAAGTCAGCGGTCAAATGTCAGGGCCCAACCTTGGCATGCCGTTGATACTGGCGGCCTTGAGTTCACACAAGGAAGGTGGAATTCGTCGTGTAGCGGTGAAATGCTTAGATATGACGAAGAACTCCGATTGCGAAGGCAGCCTTCTGGGGTGTTACTGACGCTGAGGCT…	29	22	245	10	53	23	3	6	25	65	11	98	33	56	73	5	94	22	36	37	12	12	120	62
Otu00043	Bacteria	Bacteroidetes	Bacteroidia	Bacteroidales	Prevotellaceae	Alloprevotella	GAGGAATATTGGTCAATGGGCGCAAGCCTGAACCAGCCAAGTAGCGTGCAGGACGACGGCCCTCCGGGTTGTAAACTGCTTTTAGTTGGGAATAAAGTGCGGGACGCGTCCCGTTTTGTATGTACCATCAGAAAAAGGACCGGCTAATTCCGTGCCAGCAGCCGCGGTAATACGGAAGGTCCGGGCGTTATCCGGATTTATTGGGTTTAAAGGGAGCGCAGGCGGACCCTTAAGTCAGTTGTGAAATACGGCGGCTCAACCGTCGGACTGCAGTTGATACTGGGGGTCTTGAGTTCACACAGGGATGCCGGAATTCATGGTGTAGCGGTGAAATGCTCAGATATCATGAAGAACCCCGATCGCGAAGGCAGGCATCCGGGGTGTTACTGACGCTGAGGC…	1	28	359	2	0	0	0	29	10	12	0	553	1	51	8	0	2	0	4	56	0	0	1	1
Otu00044	Bacteria	Firmicutes	Clostridia	Clostridiales	Lachnospiraceae		GGGGAATATTGCACAATGGGGGAAACCCTGATGCAGCGACGCCGCGTGAGTGAGGAAGTATTTCGGTATGTAAAACTCTATCAGCAGGGAAGATAATGACGGTACCTGACTAAGAAGCACCGGCTAAATACGTGCCAGCAGCCGCGGTAATACGTATGGTGCAAGCGTTATCCGGATTTACTGGGTGTAAAGGGTGCGTAGGTGGTATGGCAAGTCAGAAGTGAAAGGCTGGGGCTTAACCCCGGGACTGCTTTTGAAACTGTCAAACTAGAGTACAGGAGAGGAAAGCGGAATTCCTAGTGTAGCGGTGAAATGCGTAGATATTAGGAGGAACACCAGTGGCGAAGGCGGCTTTCTGGACTGAAACTGACACTGAGGCACGAAAGCGTGGGGAGCAAA…	77	11	5	11	11	2	8	151	80	2	0	15	51	2	27	71	93	19	141	4	68	59	48	99
Otu00045	Bacteria	Bacteroidetes	Bacteroidia	Bacteroidales	Prevotellaceae	Prevotella	GAGGAATATTGGTCAATGGGCGAGAGCCTGAACCAGCCAAGTAGCGTGCAGGACGACGGCCCTATGGGTTGTAAACTGCTTTTGCGCGGGGATAAAGTGCGCCACGTGTGGCTCATTGCAGGTACCGCGCGAATAAGGACCGGCTAATTCCGTGCCAGCAGCCGCGGTAATACGGAAGGTCCGGGCGTTATCCGGATTCATTGGGTTTAAAGGGAGCGCAGGCCGCCCCTTAAGCGTGTTGTGAAATGCCGCGGCTCAACCGTGGCACTGCAGCGCGAACTGGGGGGCTTGAGTGCGCGCAGCGCAGGCGGAACTCGTGGTGTAGCGGTGAAATGCTTAGATATCACGAAGAACTCCGATCGCGAAGGCAGCCTGCGGGAGCGCAACTGACGCTGAGGC…	137	37	3	25	3	33	6	117	61	9	7	8	133	42	10	7	15	73	107	136	14	5	20	28
Otu00046	Bacteria	Firmicutes	Clostridia	Clostridiales			CGGGAATATTGCGCAATGGAGGAAACTCTGACGCAGTGACGCCGCGTATAGGAAGAAGGTTTTCGGATTGTAAACTATTGTCGTTAGGGAAGATAAAAGACAGTACCTAAGGAGGAAGCTCCGGCTAACTACGTGCCAGCAGCCGCGGTAATACGTAGGGAGCAAGCGTTATCCGGATTTATTGGGTGTAAAGGGTGCGTAGACGGGAAAGCAAGTTAGTTGTGAAAGCCCTCGGCTTAACTGAGGAACTGCAACTAAAACTGTTTTTCTTGAGTGTTGGAGAGGAAAGTGGAATTCCTAGTGTAGCGGTGAAATGCGTAGATATTAGGAGGAACACCGGTGGCGAAGGCGACTTTCTGGACAATAACTGACGTTGAGGCACGAAAGTGTGGGGAGCAA…	379	63	3	20	8	50	92	46	84	1	4	18	40	10	36	4	0	6	13	72	1	6	51	21
Otu00047	Bacteria	Firmicutes	Bacilli	Lactobacillales	Lactobacillaceae	Lactobacillus	AGGGAATCTTCCACAATGGGCGCAAGCCTGATGGAGCAACACCGCGTGAGTGAAGAAGGGTTTCGGCTCGTAAAGCTCTGTTGTTGGAGAAGAACGTGCGTGAGAGTAACTGTTCACGCAGTGACGGTATCCAACCAGAAAGTCACGGCTAACTACGTGCCAGCAGCCGCGGTAATACGTAGGTGGCAAGCGTTATCCGGATTTATTGGGCGTAAAGCGAGCGCAGGCGGTTGCTTAGGTCTGATGTGAAAGCCTTCGGCTTAACCGAAGAAGTGCATCGGAAACCGGGCGACTTGAGTGCAGAAGAGGACAGTGGAACTCCATGTGTAGCGGTGGAATGCGTAGATATATGGAAGAACACCAGTGGCGAAGGCGGCTGTCTGGTCTGCAACTGACGCT…	631	17	85	1	14	0	12	0	12	106	7	11	17	8	11	1	10	14	2	32	1	4	20	2
Otu00048	Bacteria	Firmicutes	Clostridia	Clostridiales	Lachnospiraceae		GGGGAATATTGCACAATGGGGGAAACCCTGATGCAGCGACGCCGCGTGAGCGAAGAAGTATTTCGGTATGTAAAGCTCTATCAGCAGGGAAGAAAATGACGGTACCTGACTAAGAAGCCCCGGCTAACTACGTGCCAGCAGCCGCGGTAATACGTAGGGGGCAAGCGTTATCCGGATTTACTGGGTGTAAAGGGAGCGCAGGCGGTCCTGCAAGTCTGATGTGAAAGCCCGGGGCTCAACCCCGGGACTGCATTGGAAACTGTGGGACTTGAGTGTCGGAGGGGCAAGTGGAATTCCTAGTGTAGCGGTGAAATGCGTAGATATTAGGAGGAACACCAGTGGCGAAGGCGGCTTGCTGGACGACAACTGACGCTGAGGCTCGAAAGCGTGGGGAGCAAA…	36	16	57	47	2	56	17	84	179	45	31	133	12	13	27	14	59	3	25	81	10	21	39	3
Otu00049	Bacteria	Bacteroidetes					GAGGAATATTGGACAATGGAGGCAACTCTGATCCAGCCATGCCGCGTGAAGGACTAAGGCCCTATGGGCTGTAAACTTCTTTAGACGCAGAGCAATAAGGGCCACGCGTGGTCCGATGAGAGTATGCGTAGAATAAGCATCGGCTAACTCCGTGCCAGCAGCCGCGGTAATACGGGGGATGCGAGCGTTATCCGGATTCATTGGGTTTAAAGGGTGCGTAGGCGGCTTTGCAAGTCAGCGGTGAAAGGCCCGGGCTCAACCCGGAAAGTGCCGTTGATACTGTGAGGCTGGAATGCGGATGCTGTGGGAGGAATGAGTGGTGTAGCGGTGAAATGCATAGATATCACTCAGAACACCGATTGCGAAGGCATCTCACAAATCCGCAATTGACGCTGAGGC…	9	36	9	14	10	16	202	48	251	16	6	40	26	14	4	5	90	10	23	51	41	4	38	17
Otu00050	Bacteria	Firmicutes	Negativicutes	Selenomonadales	Acidaminococcaceae	Acidaminococcus	GGGGAATCTTCCGCAATGGACGAAAGTCTGACGGAGCAACGCCGCGTGAGTGATGAAGGCCTTCGGGTTGTAAAACTCTGTTGTCAGGGACGAAAGCACCGATCTATAATACATTTTGGTGTTGACGGTACCTGACGAGGAAGCCACGGCTAACTACGTGCCAGCAGCCGCGGTAATACGTAGGTGGCAAGCGTTGTCCGGAATTATTGGGCGTAAAGAGCATGTAGGCGGGCTTTTAAGTCCGACGTGAAAATGCGGGGCTTAACCCCGTATGGCGTTGGATACTGGAAGTCTTGAGTGCAGGAGAGGAAAGGGGAATTCCCAGTGTAGCGGTGAAATGCGTAGATATTGGGAGGAACACCAGTGGCGAAGGCGCCTTTCTGGACTGTGTCTGACGCT…	19	75	27	9	21	2	37	29	33	4	60	21	86	58	2	5	12	12	174	39	5	26	177	40
Otu00051	Bacteria	Firmicutes	Clostridia	Clostridiales			GGGGAATATTGCACAATGGGGGAAACCCTGATGCAGCAACGCCGCGTGAAGGAAGACGGTTTTCGGATTGTAAACTTCTTTTCTTTGTGAAGAAACAAATGACGGTAGCAAAGGAATAAGCATCGGCTAACTACGTGCCAGCAGCCGCGGTAATACGTAGGATGCAAGCGTTATCCGGATTTACTGGGTGTAAAGGGAGCGCAGGCGGGACTTCAAGTTGGATGTGAAAGGTCAAGGCTTAACCTTGGCACTGCATCCAAAACTGTAGTTCTTGAGTGGAGTAGAGGTAAGCGGAATTCCGAGTGTAGCGGTGAAATGCGTAGATATTCGGAGGAACACCAGTGGCGAAGGCGGCTTACTGGGCTCTAACTGACGCTGAGGCTCGAAAGTGTGGGGAGC…	384	31	1	4	3	0	26	73	277	11	1	8	0	0	9	2	90	0	1	5	22	13	0	0
Otu00052	Bacteria	Bacteroidetes	Bacteroidia	Bacteroidales	Prevotellaceae	Prevotella	GAGGAATATTGGTCAATGGACGGGAGTCTGAACCAGCCAAGTAGCGTGCAGGACGACGGCCCTATGGGTTGTAAACTGCTTTTATAGGGGGATAAAGTGTGCCACGTGTGGCATATTGCAGGTACCCTATGAATAAGGACCGGCTAATTCCGTGCCAGCAGCCGCGGTAATACGGAAGGTCCGGGCGTTATCCGGATTTATTGGGTTTAAAGGGAGCGTAGGCCGTCTTATAAGCGTGTTGTGAAATGTCGGGGCTCAACCTGGGCATTGCAGCGCGAACTGTGAGACTTGAGTGCGCAGGAAGTAGGCGGAATTCGTCGTGTAGCGGTGAAATGCTTAGATATGACGAAGAACTCCGATTGCGAAGGCAGCCTGCTGTAGCGCAACTGACGCTGAAGC…	8	3	2	13	1	56	15	31	134	3	10	27	189	56	51	30	59	4	96	13	94	14	15	33
Otu00053	Bacteria	Bacteroidetes	Bacteroidia	Bacteroidales	Porphyromonadaceae		GAGGAATATTGGTCAATGGGCGATAGCCTGAACCAGCCAAGTCGCGTGAGGGAAGACGGTCCTATGGATTGTAAACCTCTTTTGCCGGGGAGCAAAGGCGCCACGTGTGGCGAGCTGAGAGTACCCGGAGAAAAAGCATCGGCTAACTCCGTGCCAGCAGCCGCGGTAATACGGAGGATGCGAGCGTTATCCGGATTTATTGGGTTTAAAGGGTGCGTAGGCGGTCTGTCAAGTCAGCGGTCAAATCGAGGGGCTCAACCCCTTTCCGCCGTTGAAACTGGTGGGCTTGAGTGGGCGAGAAGTATGCGGAATGCGAGGTGTAGCGGTGAAATGCATAGATATCACGCAGAACTCCGATTGCGAAGGCAGCATACCGGCGCCCAACTGACGCTGAGGCAC…	0	17	73	24	0	35	28	32	137	95	0	252	95	0	2	3	12	32	58	4	12	0	10	3
Otu00054	Bacteria	Firmicutes	Clostridia	Clostridiales	Ruminococcaceae		GGGGAATATTGGGCAATGGGGGAAACCCTGACCCAGCAACGCCGCGTGAAGGAAGAAGGCTTTCGGGTTGTAAACTTCTTTTACCAGGGACGAAGGACGTGACGGTACCTGGAGAAAAAGCCACGGCTAACTACGTGCCAGCAGCCGCGGTAATACGTAGGTGGCAAGCGTTGTCCGGATTTACTGGGTGTAAAGGGCGTGTAGGCGGAGAAGCAAGTCAGAAGTGAAATCCATGGGCTTAACCCATGAACTGCTTTTGAAACTGTTTCCCTTGAGTATCGGAGAGGCAGGCGGAATTCCTAGTGTAGCGGTGAAATGCGTAGATATTAGGAGGAACACCAGTGGCGAAGGCGGCCTGCTGGACGACAACTGACGCTGAGGCGCGAAAGCGTGGGGAGC…	17	24	36	62	28	41	31	237	40	14	23	26	5	197	36	3	20	4	8	18	4	20	16	5
Otu00055	Bacteria	Bacteroidetes	Bacteroidia	Bacteroidales	Porphyromonadaceae		GAGGAATATTGGTCAATGGGCGCGAGCCTGAACCAGCCAAGTCGCGTGAGGGAAGACGGTCCTATGGATTGTAAACCTCTTTTGTCGGGGAGCAAAAAGGCAGTTATGTGTCAATTGAGAGTACCCGAAGAAAAAGCATCGGCTAACTCCGTGCCAGCAGCCGCGGTAATACGGAGGATGCGAGCGTTATCCGGATTTATTGGGTTTAAAGGGTGCGTAGGCTGAATGTCAAGTCAGCGGTAAAATTGAGAGGCTTAACCTCTTCGAGCCGTTGAAACTGGTGTTCTAGAGTGGGCGAGAAGTATGCGGAATGCGTGGTGTAGCGGTGAAATGCATAGATATCACGCAGAACTCCGATTGCGAAGGCAGCATACCGGCGCCCAACTGACGCTGAAGCAC…	1	0	6	886	0	9	0	0	0	0	0	0	1	0	0	6	0	1	0	0	0	0	4	0
Otu00056	Bacteria	Firmicutes	Clostridia	Clostridiales	Lachnospiraceae		GGGGAATATTGCACAATGGGGGAAACCCTGATGCAGCGACGCCGCGTGAGCGAAGAAGTATTTCGGTATGTAAAGCTCTATCAGCAGGGAAGAAGAAATGACGGTACCTGACTAAGAAGCCCCGGCTAACTACGTGCCAGCAGCCGCGGTAATACGTAGGGGGCAAGCGTTATCCGGATTTACTGGGTGTAAAGGGAGCGTAGGCGGCATGGCAAGTCTGATGTGAAAACCCAGGGCTCAACTCTGGGACTGCATTGGAAACTGTCAAGCTGGAGTGTCGGAGAGGTAAGCGGAATTCCTAGTGTAGCGGTGAAATGCGTAGATATTAGGAGGAACACCAGTGGCGAAGGCGGCTTACTGGACGATGACTGACGCTGAGGCTCGAAAGCGTGGGGAGCA…	24	3	0	5	2	10	1	698	43	0	1	6	1	3	6	50	2	0	41	6	3	2	0	2
Otu00057	Bacteria	Proteobacteria	Epsilonproteobacteria	Campylobacterales	Campylobacteraceae	Campylobacter	AGGGAATATTGCTCAATGGGCGAAAGCCTGAAGCAGCAACGCCGCGTGGAGGATGACACTTTTCGGAGCGTAAACTCCTTTTGTTGGGGAAGAAATTTGACGGTACCCAACGAATAAGCACCGGCTAACTCCGTGCCAGCAGCCGCGGTAATACGGAGGGTGCAAGCGTTACTCGGAATCACTGGGCGTAAAGGACGCGTAGGCGGATTATCAAGTCTTTTGTGAAATCTAATGGCTTAACCATTAAACTGCTTGAGAAACTGATAATCTAGAGTGAGGGAGAGGCAGATGGAATTGGTGGTGTAGGGGTAAAATCCGTAGAGATCACCAAGAATACCCATTGCGAAGGCGATCTGCTAGAACTCAACTGACGCTAATGCGTGAAAGCGTGGGGAGCAA…	11	13	3	6	240	19	22	21	178	10	20	147	4	37	5	0	5	8	14	27	5	3	78	3
Otu00058	Bacteria	Firmicutes	Clostridia	Clostridiales	Lachnospiraceae		GGGGAATATTGCACAATGGGGGAAACCCTGATGCAGCGACGCCGCGTGAGTGAAGAAGTATTTCGGTATGTAAAGCTCTATCAGCAGGGAAGAAAACGACGGTACCTGACTAAGAAGCCCCGGCTAACTACGTGCCAGCAGCCGCGGTAATACGTAGGGGGCAAGCGTTATCCGGATTTACTGGGTGTAAAGGGAGCGTAGACGGTAAAGCAAGTCTGAAGTGAAAGCCCGCGGCTCAACTGCGGGACTGCTTTGGAAACTGTTTAACTGGAGTGCTGGAGAGGTAAGCGGAATTCCTAGTGTAGCGGTGAAATGCGTAGATATTAGGAGGAACACCAGTGGCGAAGGCGGCTTACTGGACAGTAACTGACGTTGAGGCTCGAAAGCGTGGGGAGCAAA…	27	15	13	29	7	43	33	192	136	12	6	39	96	4	6	20	33	3	53	26	13	4	34	20
Otu00059	Bacteria	Proteobacteria	Gammaproteobacteria	Enterobacteriales	Enterobacteriaceae	Escherichia/Shigella	GGGGAATATTGCACAATGGGCGCAAGCCTGATGCAGCCATGCCGCGTGTATGAAGAAGGCCTTCGGGTTGTAAAGTACTTTCAGCGGGGAGGAAGGGAGTAAAGTTAATACCTTTGCTCATTGACGTTACCCGCAGAAGAAGCACCGGCTAACTCCGTGCCAGCAGCCGCGGTAATACGGAGGGTGCAAGCGTTAATCGGAATTACTGGGCGTAAAGCGCACGCAGGCGGTTTGTTAAGTCAGATGTGAAATCCCCGGGCTCAACCTGGGAACTGCATCTGATACTGGCAAGCTTGAGTCTCGTAGAGGGGGGTAGAATTCCAGGTGTAGCGGTGAAATGCGTAGAGATCTGGAGGAATACCGGTGGCGAAGGCGGCCCCCTGGACGAAGACTGACGCT…	8	14	3	3	8	18	16	93	345	2	4	3	89	2	0	3	29	4	126	24	6	4	23	1
Otu00060	Bacteria	Bacteroidetes	Bacteroidia	Bacteroidales	Porphyromonadaceae		GAGGAATATTGGTCAATGGGCGAGAGCCTGAACCAGCCAAGTCGCGTGAGGGATGACGGTCCTACGGATTGTAAACCTCTTTTGTCGGGGAACAACAGGGGGCACGCGTGCCTTTGTGAGTGTACCCGAAGAAAAAGCATCGGCTAACTCCGTGCCAGCAGCCGCGGTAATACGGAGGATGCGAGCGTTATCCGGATTTATTGGGTTTAAAGGGTGCGTAGGCGGCGCGTCAAGCCGGTGGTAAAATTGCGGGGCTCAACCCCGTAGAGCCATCGGAACTGGCGTGCTTGAGTGGAGAAGAAGTATGCGGAATGCGAGGTGTAGCGGTGAAATGCATAGATATCGCGCAGAACTCCGATTGCGAAGGCAGCGTACTATTCTCCAACTGACGCTGAGGCA…	2	0	7	0	3	4	7	0	587	24	1	3	104	8	1	0	3	13	18	7	0	3	15	4
Otu00061	Bacteria	Firmicutes	Clostridia	Clostridiales	Lachnospiraceae		GGGGAATATTGCACAATGGGGGAAACCCTGATGCAGCAACGCCGCGTGAGTGAAGAAGTATTTCGGTATGTAAAGCTCTATCAGCAGGAAAGAAAATGACGGTACCTGACTAAGAAGCCCCGGCTAACTACGTGCCAGCAGCCGCGGTAATACGTAGGGGGCAAGCGTTATCCGGATTTACTGGGTGTAAAGGGAGCGTAGACGGTTTTGCAAGTCTGAAGTGAAAGCCCGGGGCTTAACCCCGGGACTGCTTTGGAAACTGTAGGACTAGAGTGCAGGAGAGGTAAGTGGAATTCCTAGTGTAGCGGTGAAATGCGTAGATATTAGGAGGAACACCAGTGGCGAAGGCGGCTTACTGGACTGTAACTGACGTTGAGGCTCGAAAGCGTGGGGAGCAAA…	26	3	8	42	6	53	7	38	118	4	13	168	16	13	20	10	21	3	124	38	4	7	44	22
Otu00062	Bacteria	Bacteroidetes	Bacteroidia	Bacteroidales	Porphyromonadaceae		GAGGAATATTGGTCAATGGGCGGTAGCCTGAACCAGCCAAGTCGCGTGAGGGATGACGGCCCTACGGGTTGTAAACCTCTTTTACAAGGGAATAAAGATGGGGTCGAGACCCCAGTTGCATGTACCTTGTGAATAAGCATCGGCTAACTCCGTGCCAGCAGCCGCGGTAATACGGAGGATGCGAGCGTTATCCGGATTCATTGGGTTTAAAGGGTGCGTAGGTGGCCGATTAAGTCAGCGGTGAAAGTCAGTGGCTCAACCATTGAATTGCCGTTGAAACTGGTTGGCTTGAGTACGTACGGGGCAGGCGGAATGCGTGGTGTAGCGGTGAAATGCATAGATATCACGCAGAACCCCGATCGCGAAGGCAGCCTGCCAGGCCGTGACTGACACTGATGC…	0	3	21	5	1	1	1	3	500	78	2	27	13	68	2	12	1	3	26	4	1	5	14	6
Otu00063	Bacteria	Firmicutes	Clostridia	Clostridiales	Lachnospiraceae	Clostridium_XlVa	GGGGAATATTGCACAATGGGGGAAACCCTGATGCAGCGACGCCGCGTGAGTGAAGAAGTATTTCGGTATGTAAAGCTCTATCAGCAGGGAAGAAAACAATGACGGTACCTGACTAAGAAGCCCCGGCTAACTACGTGCCAGCAGCCGCGGTAATACGTAGGGGGCAAGCGTTATCCGGATTTACTGGGTGTAAAGGGAGCGTAGACGGCATGGCAAGTCTGAAGTGAAAGGCCAGGGCTCAACCCTGGGACTGCTTTGGAAACTGTCAGGCTGGAGTGCAGGAGAGGTAAGTGGAATTCCTAGTGTAGCGGTGAAATGCGTAGATATTAGGAGGAACACCAGTGGCGAAGGCGGCTTACTGGACTGTAACTGACGTTGAGGCTCGAAAGCGTGGGGAGC…	12	9	25	27	1	33	56	43	92	8	3	39	21	10	3	45	6	0	261	42	3	6	19	0
Otu00064	Bacteria	Firmicutes	Clostridia	Clostridiales	Ruminococcaceae		GGGGAATATTGGGCAATGGGCGAAAGCCTGACCCAGCAACGCCGCGTGAAGGAAGAAGGTCTTCGGATTGTAAACTTCTTTTATGAGGGACGAAGGACGTGACGGTACCTCATGAATAAGCCACGGCTAACTACGTGCCAGCAGCCGCGGTAATACGTAGGTGGCAAGCGTTATCCGGATTTACTGGGTGTAAAGGGCGCGTAGGCGGGGATGCAAGTCAGATGTGAAATCTATGGGCTTAACCCATAAACTGCATTTGAAACTGTATCTCTTGAGTGCTGGAGAGGTAGATGGAATTCCTTGTGTAGCGGTGAAATGCGTAGATATAAGGAAGAACACCAGTGGCGAAGGCGATCTACTGGACAGTAACTGACGCTGAGGCGCGAAAGCGTGGGGAGC…	10	13	12	34	15	24	77	300	84	4	9	19	6	21	4	2	41	3	10	22	2	13	7	7
Otu00065	Bacteria	Bacteroidetes	Bacteroidia	Bacteroidales	Prevotellaceae	Prevotella	GAGGAATATTGGTCAATGGGCGAGAGCCTGAACCAGCCAAGTAGCGTGCAGGACGACGGCCCTATGGGTTGTAAACTGCTTTTATATGGGGATAAAGTGAGCTACGTGTAGTTTATTGCAGGTACCATATGAATAAGGACCGGCTAATTCCGTGCCAGCAGCCGCGGTAATACGGAAGGTCCAGGCGTTATCCGGATTTATTGGGTTTAAAGGGAGCGTAGGCCGCCCCTTAAGCGTGTTGTGAAATGCCGCGGCTCAACCGTGGCACTGCAGCGCGAACTGGGGGGCTTGAGTGCACGCAACGCAGGCGGAATTCGTGGTGTAGCGGTGAAATGCTTAGATATCACGAAGAACTCCGATTGCGAAGGCAGCTTGCGGGAGTGCGACTGACGCTGAAGC…	3	0	1	11	4	75	5	17	332	1	6	0	24	11	5	38	18	10	20	61	15	42	26	9
Otu00066	Bacteria	Firmicutes	Clostridia	Clostridiales	Ruminococcaceae		GGGGAATATTGGGCAATGGGGGAAACCCTGACCCAGCAACGCCGCGTGAAGGAAGAAGGCTTTCGGGTTGTAAACTTCTTTTACCGAGGACGAAGAAAGTGACGGTACTCGGAGAAAAAGCCACGGCTAACTACGTGCCAGCAGCCGCGGTAATACGTAGGTGGCAAGCGTTGTCCGGATTTACTGGGTGTAAAGGGCGTGTAGGCGGAGATACAAGTCAGAAGTGAAATCCACGGGCTTAACCCGTGAACTGCTTTTGAAACTGTATCCCTTGAGTATCGGAGAGGCAGGCGGAATTCCTAGTGTAGCGGTGAAATGCGTAGATATTAGGAGGAACACCAGTGGCGAAGGCGGCCTGCTGGACGACAACTGACGCTGAGGCGCGAAAGCGTGGGGAGC…	14	1	48	5	23	18	41	10	430	9	24	10	15	8	0	0	38	1	5	21	1	2	10	0
Otu00067	Bacteria	Bacteroidetes					GAGGAATATTGGTCAATGGGCGGAAGCCTGAACCAGCCATGCCGCGTGCGGGAAGGAGGCCCTATGGGCTGTGAACCGCTTTTGCCTGGGGGCAATAAGGGCGTCGCGCACGTCCGATGAGAGTACCAGGCGAATAAGCATCGGCTAACTCCGTGCCAGCAGCCGCGGTAATACGGGGGATGCGAGCGTTATCCGGATTCATTGGGTTTAAAGGGTGCGTAGGCTGTGCGTCAAGTCGGGGGTGAAATTCCGGTGCTCAACACCGGGGCTGCCCTTGATACTGTCGCGCTGGAGTGCGGATGCCGCCGGAGGAATGAGTGGTGTAGCGGTGAAATGCTTAGATATCACTCAGAACACCGATTGCGAAGGCATCTGGCGAATCCGTAACTGACGCTGAGG…	14	0	5	0	21	19	303	18	170	47	3	11	16	12	10	1	4	1	10	14	0	9	8	37
Otu00068	Bacteria	Bacteroidetes	Bacteroidia	Bacteroidales	Porphyromonadaceae		GAGGAATATTGGTCAATGGGCGAGAGCCTGAACCAGCCAAGTCGCGTGAGGGATGACGGCCCTACGGGTTGTAAACCTCTTTTATAAGGGAATAAAGGACATCACGTGTGGTGTTTTGCATGTACCTTATGAATAAGCATCGGCTAACTCCGTGCCAGCAGCCGCGGTAATACGGAGGATGCGAGCGTTATCCGGATTCATTGGGTTTAAAGGGTGCGTAGGTTGCCGATTAAGTCAGCGGTGAAAGTCAGTGGCTCAACCATTGAACTGCCGTTGAAACTGGTTGGCTTGAGTACGTACGGGGCAGGCGGAATGCGTGGTGTAGCGGTGAAATGCATAGATATCACGCAGAACCCCGATCGCGAAGGCAGCCTGCCAGGCCGTGACTGACACTGATGC…	4	6	4	10	0	11	4	8	322	7	0	20	33	10	0	9	18	0	155	0	9	2	98	3
Otu00069	Bacteria	Verrucomicrobia	Verrucomicrobiae	Verrucomicrobiales	Verrucomicrobiaceae	Akkermansia	CGAGAATCATTCACAATGGGCGCAAGCCTGATGGTGCGACGCCGCGTGGGGGAGGAAGGTCTTCGGATTGTAAACCCCTGTCATGCAGGAGCAAGGCGCAAGCTTGATAGTACTGCAAGAGGAAGAGACGGCAAACTCTGTGCCAGCAGCCGCGGTAATACAGAGGTCTCAAGCGTTGTTCGGAATCACTGGGCGTAAAGGGTACGTAGGCTGCACCATAAGTCGCGCGTGAAAGGCAGGGGCTCAACCTCTGGAGTGCGCATGATACTGTGGTGCTGGAGTAATGGAGGGGGAACCGGAATTCTTGGTGTAGCAGTGAAATGCGTAGATATCAAGAAGAAGACCCGAGGCGAAGGCGGGTTCCTGGACATTAACTGACGCTAAGGTACGAAGGCCGGG…	0	0	0	0	0	0	0	705	0	0	0	0	0	0	0	8	0	0	0	0	0	0	0	0
Otu00070	Bacteria	Bacteroidetes	Bacteroidia	Bacteroidales			GAGGAATATTGGTCAATGGGCGAGAGCCTGAACCAGCCAAGTCGCGTGGAGGAAGAAGGTGCTAAGCATTGTAAACTCCTTTTGCCGGGGAACAAAAGCCCTCACGAGTGGGGGTGTGAGTGTACCCGGAGAAAAAGCATCGGCTAACTCCGTGCCAGCAGCCGCGGTAATACGGAGGATGCGAGCGTTATCCGGATTTATTGGGTTTAAAGGGTGCGCAGGCGGCGCGTCAAGTCAGCGGTAAAATGTCGGGGCTCAACCCCGGCCGGCCGTTGAAACTGGCGTGCTCGAGTTGGAGAGAAGTACGCGGAATTCGTGGTGTAGCGGTGAAATGCTTAGATATCACGAAGAACTCCGATTGCGAAGGCAGCGTACCGGCTCCATACTGACGCTCAGGCA…	2	29	20	20	0	6	0	3	86	4	0	429	1	0	19	0	4	22	52	1	2	0	0	1
Otu00071	Bacteria	Firmicutes	Clostridia	Clostridiales	Eubacteriaceae	Eubacterium	GGGGAATATTGCACAATGGGCGCAAGCCTGATGCAGCAACGCCGCGTGGAGGAAGACGGTTTTCGGATTGTAAACTCCTGTTCTTAGTGAAGAAAAATGACGGTAGCTAAGGAGCAAGCCACGGCTAACTACGTGCCAGCAGCCGCGGTAATACGTAGGTGGCAAGCGTTGTCCGGAATTACTGGGTGTAAAGGGAGCGCAGGCGGGGGAGCAAGTCAGCTGTGAAATCTATGGGCTTAACCCATAAACTGCAGTTGAAACTGTTCTTCTTGAGTGAAGTAGAGGTTGGCGGAATTCCGAGTGTAGCGGTGAAATGCGTAGATATTCGGAGGAACACCGGTGGCGAAGGCGGCCAACTGGGCTTTTACTGACGCTGAGGCTCGAAAGTGTGGGGAGCAA…	3	48	32	1	9	104	34	142	16	4	18	66	40	35	0	16	30	2	52	21	6	4	4	10
Otu00072	Bacteria	Firmicutes	Clostridia	Clostridiales	Lachnospiraceae		GGGGAATATTGCACAATGGAGGAAACTCTGATGCAGCGACGCCGCGTGAGTGAAGAAGTAATTCGTTATGTAAAGCTCTATCAGCAGGGAAGATAGTGACGGTACCTGACTAAGAAGCTCCGGCTAAATACGTGCCAGCAGCCGCGGTAATACGTATGGAGCAAGCGTTATCCGGATTTACTGGGTGTAAAGGGAGTGTAGGTGGCCATACAAGTCAGAAGTGAAAGCCCGGGGCTCAACCCCGGGACTGCTTTTGAAACTGTAAGGCTTGAGTGCAGGAGGGGTGAGTGGAATTCCTAGTGTAGCGGTGAAATGCGTAGATATTAGGAGGAACACCAGTGGCGAAGGCGGCTCACTGGACTGTAACTGACACTGAGGCTCGAAAGCGTGGGGAGCAAA…	11	12	11	17	23	49	8	19	123	9	25	27	23	2	36	1	16	63	9	54	14	9	75	15
Otu00073	Bacteria	Bacteroidetes	Bacteroidia	Bacteroidales	Porphyromonadaceae		GAGGAATATTGGTCAATGGGCGGAAGCCTGAACCAGCCAAGTCGCGTGAGGGAAGACGGTCCTACGGATTGTAAACCTCTTTTGCCGGGGAACAACGGGCACCACGTGTGGTGCTGTGAGTGTACCCGGAGAAAAAGCATCGGCTAACTCCGTGCCAGCAGCCGCGGTAATACGGAGGATGCGAGCGTTATCCGGATTTATTGGGTTTAAAGGGTGCGCAGGCGGCGCGTCAAGCCGGCGGTAAAATTGCGGGGCTCAACCCCGTAGAGCCGTCGGAACTGGCGTGCTTGAGTGGAGAAGAAGTATGCGGAATGCGAGGTGTAGCGGTGAAATGCATAGATATCGCGCAGAACTCCGATTGCGAAGGCAGCATACTATCCTCCAACTGACGCTGAGGCA…	10	0	3	5	0	18	182	4	105	1	0	231	3	0	0	5	5	0	38	24	3	0	0	0
Otu00074	Bacteria	Firmicutes	Negativicutes	Selenomonadales	Veillonellaceae		GGGGAATCTTCCGCAATGGGCGAAAGCCTGACGGAGCAACGCCGCGTGAGTGAAGAAGGTTTTCGGATCGTAAAGCTCTGTTGTCAGGGACGAGAGAGTCTGTCAGGAAATGGGCAGGCTAGGACGGTACCTGGCGAGAAAGCCACGGCTAACTACGTGCCAGCAGCCGCGGTAATACGTAGGTGGCGAGCGTTGTCCGGAATTATTGGGCGTAAAGGGAGCGCAGGTGGGAAAGTAAGTCAGTCTTAAAAGTGCGGGGCTCAACCCCGTGAGGGGATTGAAACTACTTTTCTTGAGTGCAGGAGAGGAAAGCGGAATTCCTAGTGTAGCGGTGAAATGCGTAGATATTAGGAGGAACACCAGTGGCGAAGGCGGCTTTCTGGACTGTAACTGACACTG…	9	2	4	7	9	55	13	253	20	7	4	19	5	0	3	49	37	4	99	4	9	0	3	8
Otu00075	Bacteria	Bacteroidetes	Bacteroidia	Bacteroidales			GAGGAATATTGGTCAATGGGCGGAAGCCTGAACCAGCCATGCCGCGTGAAGGACTAAGGCCCTATGGGTCGTAAACTTCTTTAGACGCAGAGCAATAAGGGTCTCGAGAGATCCGATGAGAGTATGCGTAGAATAAGCATCGGCTAACTCCGTGCCAGCAGCCGCGGTAATACGGGGGATGCGAGCGTTATCCGGATTTATTGGGTTTAAAGGGTGCGTAGGCGGAAGTGCAAGTCAGCGGTGAAATCCCCGCGCTCAACGCGGGAGTTGCCGTTGATACTGTACATCTGGAATGCTCTTGCCGTGGGAGGAATGAGTAGTGTAGCGGTGAAATGCATAGATATTACTCAGAACACCGATTGCGAAGGCATCTCACGAAGGGGCGATTGACGCTGAGGC…	32	7	26	0	27	19	12	29	114	45	9	10	40	6	20	1	56	12	4	84	18	30	15	5
Otu00076	Bacteria	Synergistetes	Synergistia	Synergistales	Synergistaceae	Pyramidobacter	GGGGAATATTGGGCAATGGGCGCAAGCCTGACCCAGCGACGCCGCGTGAGGGAAGACAGCCTTCGGGTTGTAAACCTCTGTTGCAGGGGAAGAAGGAAGTGACGGTACCCTGCGAGGAAGCTCCGGCTAACTACGTGCCAGCAGCCGCGGTAATACGTAGGGAGCGAGCGTTGTCCGGAATTACTGGGCGTAAAGGGCGCGTAGGCGGCGCTTCAAGTCGTCTGTCAAATGGGAGGGCTTAACCCTTTTTCGCAGACGAAACTGGAGAGCTTGAGAAGCAGAGAGGCAAACAGAATTCCTGGTGTAGCGGTGAAATGCGTAGATATCAGGAAGAATACCAGTGGCGAAGGCGGTTTGCTGGCTGCATACTGACGCTGAAGCGCGAAAGCCAGGGGAGCA…	0	0	0	0	0	0	2	2	69	0	0	1	359	0	0	3	1	0	49	0	0	0	122	1
Otu00077	Bacteria	Firmicutes	Clostridia	Clostridiales	Lachnospiraceae		GGGGAATATTGCACAATGGGGGAAACCCTGATGCAGCGACGCCGCGTGAGTGAAGAAGTATTTCGGTATGTAAAGCTCTATCAGCAAGGAAGATAATGACGGTACTTGACTAAGAAGCCCCGGCTAACTACGTGCCAGCAGCCGCGGTAATACGTAGGGGGCAAGCGTTATCCGGATTTACTGGGTGTAAAGGGAGCGTAGACGGTATGGTAAGTCAGATGTGAAAGCCCGGGGCTTAACCCCGGAACTGCATTTGAAACTATCAAACTAGAGTGTCGGAGAGGTAAGTGGAATTCCTAGTGTAGCGGTGAAATGCGTAGATATTAGGAGGAACACCAGTGGCGAAGGCGGCTTACTGGACGATAACTGACGTTGAGGCTCGAAAGCGTGGGGAGCAAA…	205	0	32	0	13	9	0	0	0	9	6	2	0	1	23	0	0	2	0	258	0	1	16	29
Otu00078	Bacteria	Firmicutes	Clostridia	Clostridiales	Lachnospiraceae		GGGGAATATTGCACAATGGGGGAAACCCTGATGCAGCGACGCCGCGTGAGTGAAGAAGTATTTCGGTATGTAAAGCTCTATCAGCAGGGAAGAAAATGACGGTACCTGACTAAGAAGCCCCGGCTAACTACGTGCCAGCAGCCGCGGTAATACGTAGGGGGCAAGCGTTATCCGGATTTACTGGGTGTAAAGGGAGCGTAGACGGCGGTGCAAGTCTGAAGTGAAATCCCGGGGCTCAACCCCGGTGCTGCTTTGGAAACTGTACTGCTAGAGTGCTGGAGAGGTAAGTGGAATTCCTAGTGTAGCGGTGAAATGCGTAGATATTAGGAGGAACACCAGTGGCGAAGGCGGCTTACTGGACAGTAACTGACGTTGAGGCTCGAAAGCGTGGGGAGCAAA…	5	4	7	28	2	25	14	130	68	11	3	35	39	13	7	19	15	2	104	21	15	0	14	6
Otu00079	Bacteria	Bacteroidetes	Bacteroidia	Bacteroidales	Prevotellaceae	Prevotella	GAGGAATATTGGTCAATGGGCGAGAGCCTGAACCAGCCAAGTAGCGTGAGGGATGACTGCCCTATGGGTTGTAAACCTCTTTTGTTTGGGAATAAAGTGCGCCACGTGTGGCGCATTGCATGTACCATTTGAATAAGGACCGGCTAATTCCGTGCCAGCAGCCGCGGTAATACGGAAGGTCCGGGCGTTATCCGGATTTATTGGGTTTAAAGGGAGCGCAGGCCGTAGGCTAAGCGTGCCGTGAAATACCGTCGCTCAACGGCGGCCGTGCGGCGCGAACTGGTCTACTTGAGTACGCGGGACGTTGGCGGAATTCGTGGTGTAGCGGTGAAATGCTTAGATATCACGAAGAACTCCGATTGCGAAGGCAGCTGACGGTAGCGCAACTGACGCTGAGGC…	2	2	5	17	9	6	11	50	74	6	5	0	28	114	0	60	52	5	65	13	9	25	4	1
Otu00080	Bacteria	Firmicutes	Clostridia	Clostridiales	Ruminococcaceae		GGGGAATATTGGGCAATGGGCGAAAGCCTGACCCAGCAACGCCGCGTGAAGGAAGAAGGTTTTCGGATTGTAAACTTCTTTTATCAGGGACGAAGAAAGTGACGGTACCTGATGAATAAGCCACGGCTAACTACGTGCCAGCAGCCGCGGTAATACGTAGGTGGCAAGCGTTATCCGGATTTACTGGGTGTAAAGGGCGCGTAGGCGGGGATGCAAGTCAGATGTGAAATCTATGGGCTTAACCCATAAACTGCATTTGAAACTGTATCTCTTGAGTGTCGGAGAGGTAGACGGAATTCCTAGTGTAGCGGTGAAATGCGTAGATATTAGGAGGAACACCAGTGGCGAAGGCGGTCTACTGGACGATAACTGACGCTGAGGCGCGAAAGCGTGGGGAGC…	30	52	26	99	3	1	9	147	34	39	2	34	0	6	23	6	6	0	17	4	5	7	0	11
Otu00081	Bacteria	Bacteroidetes	Bacteroidia	Bacteroidales	Prevotellaceae	Alloprevotella	GAGGAATATTGGTCAATGGGCGAAAGCCTGAACCAGCCAAGTAGCGTGCAGGATGACGGCCCTACGGGTTGTAAACTGCTTTTAGGCGGGGGTAAAGTGCCGGACGTGTTCCGGTATTGCAAGTACCGCCAGAAAAAGGACCGGCTAATTCCGTGCCAGCAGCCGCGGTAATACGGAAGGTCCGGGCGTTATCCGGATTTATTGGGTTTAAAGGGAGCGTAGGCGGGCTATTAAGTCAGCTGTGAAATCCGGCGGCTCAACCGTCGGCCTGCAGTTGATACTGGTGGCCTTGAGTGCGCGCAGGGGCGTTGGAATTCATGGTGTAGCGGTGAAATGCTCAGATATCATGAAGAACTCCGATCGCGAAGGCAGATGCCCGGAGCGCAACTGACGCTGAGG…	129	1	0	11	45	19	142	17	25	2	7	2	30	1	1	5	5	0	3	13	19	1	56	12
Otu00082	Bacteria	Firmicutes	Clostridia	Clostridiales			CGGGAATATTGCGCAATGGAGGAAACTCTGACGCAGTGACGCCGCGTGCAGGAAGAAGGTTTTCGGATTGTAAACTGCTTTAGACAGGGAAGAATAAAGACAGTACCTGTAGAATAAGCTCCGGCTAACTACGTGCCAGCAGCCGCGGTAATACGTAGGGAGCAAGCGTTATCCGGATTTATTGGGTGTAAAGGGTGCGTAGACGGGAAATTAAGTTAGTTGTGAAATCCCTCGGCTTAACTGAGGAACTGCAACTAAAACTGGTTTTCTTGAGTGCTGGAGAGGAAAGTGGAATTCCTAGTGTAGCGGTGAAATGCGTAGATATTAGGAGGAACACCAGTGGCGAAGGCGACTTTCTGGACAGTAACTGACGTTGAGGCACGAAAGTGTGGGGAGCAA…	14	9	34	5	16	11	7	21	96	9	26	63	10	18	82	4	4	13	1	48	1	9	12	26
Otu00083	Bacteria	Firmicutes	Clostridia	Clostridiales	Lachnospiraceae	Roseburia	GGGGAATATTGCACAATGGGGGAAACCCTGATGCAGCGACGCCGCGTGAGCGAAGAAGTATTTCGGTATGTAAAGCTCTATCAGCAGGGAAGAAGAAATGACGGTACCTGACTAAGAAGCACCGGCTAAATACGTGCCAGCAGCCGCGGTAATACGTATGGTGCAAGCGTTATCCGGATTTACTGGGTGTAAAGGGAGCGCAGGCGGAAGGCTAAGTCTGATGTGAAAGCCCGGGGCTCAACCCCGGTACTGCATTGGAAACTGGTCATCTAGAGTGTCGGAGGGGTAAGTGGAATTCCTAGTGTAGCGGTGAAATGCGTAGATATTAGGAGGAACACCAGTGGCGAAGGCGGCTTACTGGACGATAACTGACGCTGAGGCTCGAAAGCGTGGGGAGCA…	28	3	8	36	41	17	0	146	59	0	3	8	17	3	11	17	6	0	8	12	11	26	66	13
Otu00084	Bacteria	Firmicutes	Clostridia	Clostridiales			CGGGAATATTGCGCAATGGAGGAAACTCTGACGCAGTGACGCCGCGTATAGGAAGAAGGTTTTCGGATTGTAAACTATTGTCGTTAGGGAAGAGAAAGGACAGTACCTAAGGAGGAAGCTCCGGCTAACTACGTGCCAGCAGCCGCGGTAATACGTAGGGAGCGAGCGTTATCCGGAATTATTGGGTGTAAAGGGTGCGTAGACGGGAAGATAAGTTAGTTGTGAAATCCCTCGGCTTAACTGAGGAACTGCAACTAAAACTGTTTTTCTTGAGTGCAGGAGAGGTAAGTGGAATTCCTAGTGTAGCGGTGAAATGCGTAGATATTAGGAGGAACACCAGTGGCGAAGGCGACTTACTGGACTGTAACTGACGTTGAGGCACGAAAGTGTGGGGAGCAA…	49	6	22	0	0	31	9	10	190	6	18	29	0	1	8	0	2	1	1	141	0	5	1	2
Otu00085	Bacteria	Firmicutes	Clostridia	Clostridiales	Lachnospiraceae		GGGGGATATTGCACAATGGAGGAAACTCTGATGCAGCGACGCCGCGTGAGTGAAGAAGTATTTCGGTATGTAAAGCTCTATCAGCAGGGAAGATAATGACAGTACCTGACTAAGAAGCCCCGGCTAACTACGTGCCAGCAGCCGCGGTAATACGTAGGGGGCAAGCGTTATCCGGATTTACTGGGTGTAAAGGGAGCGTAGACGGAACGGCAAGTTTGAAGTGAAATACCCGGGCTTAACCCGGGAACTGCTTTGAAAACTGTCGATCTAGAGTGTCGGAGAGGTAAGTGGAATTCCTGGTGTAGTAGTGAAATGCGTAGATATCAGGAAGAACACCGGAGGCGAAGGCGGCTTACTGGACGATAACTGACGTTGAGGCTCGAAAGCGTGGGGAGCAAA…	26	11	9	19	19	18	3	120	28	2	7	19	68	2	10	13	15	3	61	16	28	5	9	6
Otu00086	Bacteria	Firmicutes	Clostridia	Clostridiales	Lachnospiraceae		GGGGAATATTGCACAATGGAGGAAACTCTGATGCAGCGACGCCGCGTGAGTGAAGAAGTAGTTCGCTATGTAAAGCTCTATCAGCAGGGAAGATAGTGACGGTACCTGACTAAGAAGCTCCGGCTAAATACGTGCCAGCAGCCGCGGTAATACGTATGGAGCAAGCGTTATCCGGATTTACTGGGTGTAAAGGGAGTGTAGGTGGCATCGCAAGTCAGAAGTGAAAGCCCGGGGCTCAACCCCGGGACTGCTTTTGAAACTGCGGAGCTAGAGTGCAGGAGGGGCAAGTGGAATTCCTAGTGTAGCGGTGAAATGCGTAGATATTAGGAGGAACACCAGTGGCGAAGGCGGCTTGCTGGACTGTAACTGACACTGAGGCTCGAAAGCGTGGGGAGCAAA…	26	3	12	1	15	21	11	22	11	10	19	27	6	50	52	9	33	15	19	63	7	33	5	12
Otu00087	Bacteria	Firmicutes	Clostridia	Clostridiales	Lachnospiraceae		GGGGAATATTGCACAATGGGGGAAACCCTGATGCAGCGACGCCGCGTGAGTGAAGAAGTATTTCGGTATGTAAAGCTCTATCAGCAGGGAAGATAATGACGGTACCTGACTAAGAAGCCCCGGCTAACTACGTGCCAGCAGCCGCGGTAATACGTAGGGGGCAAGCGTTATCCGGATTTACTGGGTGTAAAGGGTGCGTAGGTGGTATGGTAAGTCAGAAGTGAAAACCCGGGGCTCAACTCCGAGGATTGCTTTTGAAACTATCAGACTGGAGTACCGGAGAGGTAAGCGGAATTCCTAGTGTAGCGGTGAAATGCGTAGATATTAGGAGGAACACCAGTGGCGAAGGCGGCTTACTGGACGGTAACTGACACTGAGGCACGAAAGCGTGGGGAGCAA…	17	0	102	5	26	17	14	15	63	0	17	71	25	4	43	5	18	0	9	8	4	11	0	7
Otu00088	Bacteria	Bacteroidetes	Bacteroidia	Bacteroidales	Prevotellaceae	Prevotella	GAGGAATATTGGTCAATGGACGGAAGTCTGAACCAGCCAAGTAGCGTGCAGGATGACGGCCCTATGGGTTGTAAACTGCTTTTATGTGGGAATAAAGTCAGGGACGTGTCCCTGTTTGCATGTACCACAGGAATAAGGACCGGCTAATTCCGTGCCAGCAGCCGCGGTAATACGGAAGGTCCGGGCGTTATCCGGATTTATTGGGTTTAAAGGGAGCGTAGGCCGGAGGGTAAGCGTGTTGTGAAATGCAGTTGCTCAACATCTGCACTGCAGCGCGAACTGTTCTCCTTGAGTGCGCAGGAAGTAGGCGGAATTCGTCGTGTAGCGGTGAAATGCTTAGATATGACGAAGAACTCCGATTGGGAAGCCAGCTTACTGTAGCGCCACTGACGCTGATGC…	2	1	0	2	17	21	22	40	44	2	4	6	77	0	0	70	24	7	70	25	23	3	2	4
Otu00089	Bacteria	Bacteroidetes					GAGGAATATTGGTCAATGGTCGGAAGACTGAACCAGCCATGCCGCGTGCAGGAAGGAGGTCCTATGGATTGTAAACTGCTTTTTTCGGGGAATAATAAGACTTTTGCGAAGGTTGATGCAGGTACCCGAAGAATAAGGATCGGCTAACTCCGTGCCAGCAGCCGCGGTAATACGGAGGATTCGAGCGTTATCCGGATTTATTGGGTTTAAAGGGTGCGTAGGCGGTTAGATAAGTTTGAGGTTAAATGCTTCTGCTCAACAGGAGTTTGCCTTGAAAACTGTCTGACTAGGATGTAAACGGCGCAGGCGGAATGAATCATGTAGCGGTGACATGCATAGATATGATTCAGAACACCGATCGCGAAGGCAGCTTGCGAGGATACGATTGACGCTGAAGCA…	11	5	19	7	0	39	90	5	43	55	2	67	1	13	1	0	1	4	0	62	0	6	9	21
Otu00090	Bacteria	Proteobacteria	Deltaproteobacteria	Desulfovibrionales	Desulfovibrionaceae		GGGGAATATTGCGCAATGGGCGAAAGCCTGACGCAGCGACGCCGCGTGAGGGATGAAGGTCTTCGGATCGTAAACCTCTGTCAGAAGGGAAAAATGTACAGTGCCCCAATCAACACTGTATTGATGGTACCTTCAGAGGAAGCACCGGCTAACTCCGTGCCAGCAGCCGCGGTAATACGGAGGGTGCAAGCGTTAATCGGAATTACTGGGCGTAAAGCGCGCGTAGGTTGTTTTGTAAGTCAGAGGTGTAATCCCACGGCTTAACCGTGGAACTGCCTTTGATACTGCATAACTTGGATCCGGGAGAGGACAGCGGAATTCCAGGTGTAGGAGTGAAATCCGTAGATATCTGGAAGAACATCAGTGGCGAAGGCGGCTGTCTGGACCGGTATTGACGCT…	51	11	12	0	15	2	19	222	14	5	2	15	4	17	6	0	7	1	19	16	1	2	7	6
Otu00091	Bacteria	Bacteroidetes	Bacteroidia	Bacteroidales	Porphyromonadaceae		GAGGAATATTGGTCAATGGGCGCGAGCCTGAACCAGCCAAGTCGCGTGAGGGAAGACGGTCCTATGGATTGTAAACCTCTTTAGTCGGGGAGCAAGAGGCGGTACGTGTACCGTCAGCGAGAGTACCCGAAGAATAAGCATCGGCTAACTCCGTGCCAGCAGCCGCGGTAATACGGAGGATGCGAGCGTTATCCGGATTTATTGGGTTTAAAGGGTGCGTAGGCGGAATGTTAAGTCAGCGGTCAAATAATGGGGCTCAACCCCGTTTCGCCGTTGAAACTGGCAGTCTTGAGTGGGCGAGAAGTATGCGGAATGCGTGGTGTAGCGGTGAAATGCATAGATATCACGCAGAACTCCGATTGCGAAGGCAGCATACCGGCGCCCGACTGACGCTGAGGC…	0	0	0	0	0	19	0	0	5	19	0	316	21	0	0	0	9	6	13	44	2	0	0	0
Otu00092	Bacteria	Bacteroidetes	Bacteroidia	Bacteroidales	Prevotellaceae	Alloprevotella	GAGGAATATTGGTCAATGGGCGGAAGCCTGAACCAGCCAAGTAGCGTGCAGGACGACGGCCCTACGGGTTGTAAACTGCTTTTAGGCGGGGGTAAAGTGGCGGACGCGTTCCGCCTTTGCAAGTACCGCCAGAAAAAGGACCGGCTAATTCCGTGCCAGCAGCCGCGGTAATACGGAAGGTCCGGGCGTTATCCGGATTTATTGGGTTTAAAGGGAGCGTAGGCGGGCTGTTAAGTCAGCTGTGAAATCCGGCGGCTCAACCGTCGGCCTGCAGTTGATACTGGTGGCCTTGAGTGCGCGCAGGGGCGTTGGAATTCATGGTGTAGCGGTGAAATGCTCAGATATCATGAAGAACTCCGATCGCGAAGGCAGATGCCCGGAGCGCAACTGACGCTGAGG…	65	0	5	3	88	13	64	26	9	6	7	2	17	2	4	1	11	3	3	18	9	10	64	7
Otu00093	Bacteria	Firmicutes	Clostridia	Clostridiales	Lachnospiraceae		GGGGAATATTGCACAATGGGGGAAACCCTGATGCAGCGACGCCGCGTGAGTGAAGAAGTATTTCGGTATGTAAAGCTCTATCAGCAGGGAAGATAATGACGGTACCTGACTAAGAAGCACCGGCTAAATACGTGCCAGCAGCCGCGGTAATACGTATGGTGCAAGCGTTATCCGGATTTACTGGGTGTAAAGGGTGCGTAGGTGGCATGGCAAGTCAGAAGTGAAAACCCGGGGCTTAACCCCGTGACTGCTTTTGAAACTGTCAGGCTTGAGTGCAGGAGAGGAAAGCGGAATTCCTAGTGTAGCGGTGAAATGCGTAGATATTAGGAGGAACACCAGTGGCGAAGGCGGCTTTCTGGACTGTAACTGACACTGAGGCACGAAAGCGTGGGGAGCAAA…	0	0	1	171	0	0	0	12	2	0	0	0	0	0	0	2	0	80	17	146	0	0	0	0
Otu00094	Bacteria	Tenericutes	Mollicutes	Anaeroplasmatales	Anaeroplasmataceae	Asteroleplasma	AGGGAGTATTTGGCAATGGGGGAAACCCTGACCGAGCAACGCCGCGTGTGTGATGAAGGCCTTCGGGTTGTAAAACACTGTGATTCGCTGGGAAACTCAGGAGGAGTGGAAAGCCTTCTGACTGACCGGCCTATTAGAAAGCAACTGCTAACTACGTGCCAGCAGCAGCGGTAATACGTAGGTTGCAAGCGTTATCCGGAATTATTGGGCGTAAAGAGTGAGCAGGCGGCTTTGTAAGCCAGGGGTTAAATGCAGCAGCTTAACTGCTGTTCGTCCCTGGAACTGCATGGCTAGAGTGCTGGAGAGGCAAGCGGAACTCCACATGTAGCGGTGAAATGCGCAGATATGTGGAAGAACACCAGTGGCGAAGGCGGCTTGCTAGACAGTAACTGACGCTCA…	8	1	3	0	54	4	0	3	204	0	0	5	2	14	6	0	0	26	0	44	6	3	37	4
Otu00095	Bacteria	Bacteroidetes	Bacteroidia	Bacteroidales	Prevotellaceae	Prevotella	GAGGAATATTGGTCAATGGGCGAGAGCCTGAACCAGCCAAGTAGCGTGCAGGATGACGGCCCTATGGGTTGTAAACTGCTTTTATGCGGGGATAAAGTGTACCATGTATGGTGTTTTGCAGGTACCGCATGAATAAGGACCGGCTAATTCCGTGCCAGCAGCCGCGGTAATACGGAAGGTCCGGGCGTTATCCGGATTTATTGGGTTTAAAGGGAGCGTAGGCCGTTTTTTAAGCGTGTTGTGAAATGCCGCGGCTCAACCGTGGCACTGCAGCGCGAACTGGATGACTTGAGTGCGCGGGAGGTAGGCGGAATTCGTGGTGTAGCGGTGAAATGCTTAGATATCACGAAGAACTCCGATTGCGAAGGCAGCTTACCGTAGCGTTACTGACGCTGAAGC…	0	30	1	5	1	11	12	1	262	14	2	28	0	26	2	1	1	3	6	12	0	0	2	3
Otu00096	Bacteria	Spirochaetes	Spirochaetia	Spirochaetales	Spirochaetaceae	Treponema	TAAGAATATTCCGCAATGGAGGAAACTCTGACGGAGCGACGCCGCGTGGATGATGAAGGTCGGAAGATTGTAAAATCCTTTTAAGTATGATGAATAACCTGATCAGGAAATGGAACAGGGATGACCGTAATACTTGAATAAGCAACGGCTAATTACGTGCCAGCAGCCGCGGTAACACGTAAGTTGCGAGCGTTGTTCGGAATTATTGGGCGTAAAGGGCATGTAGGCGGTTTTGCAAGCTTGATGTGAAATGCCGGGGCTTAACTCCGGCACTGCGTTGAGAACTGCATGACTAGAGTAACTGAGGGGCAGCCGGAATTCCAGGTGTAGGGGTGAAATCTGTAGATATCTGGAAGAACACCAATGGCGAAGGCAGGCTACCAGCAGATTACTGACGCT…	0	0	0	0	8	26	64	4	217	32	1	5	0	4	0	0	27	5	2	17	0	3	1	7
Otu00097	Bacteria	Bacteroidetes	Bacteroidia	Bacteroidales	Prevotellaceae	Alloprevotella	GAGGAATATTGGTCAATGGGCGAAAGCCTGAACCAGCCAAGTAGCGTGCAGGATGACGGCCCTCTGGGTTGTAAACTGCTTTTAGTCGGGAATAAAATGCGGCACGTGTGCCGCTTTGCATGTACCGTCAGAAAAAGGACCGGCTAATTCCGTGCCAGCAGCCGCGGTAATACGGAAGGTCCAGGCGTTATCCGGATTTATTGGGTTTAAAGGGAGCGCAGGCGGACTTTTAAGTCAGCTGTTAAATTCGGTGGCTCAACCATCGCATGCAGTTGAAACTGGAGGTCTTGAGTGTACACAGGGATGCTGGAATTCATGGTGTAGCGGTGAAATGCTCAGATATCATGAAGAACTCCAATCGCGAAGGCAGGCATCCGGGGTACAACTGACGCTGAGGCT…	0	50	0	0	0	9	0	2	255	17	0	7	8	0	1	0	0	4	39	0	25	0	0	0
Otu00098	Bacteria	Bacteroidetes	Bacteroidia	Bacteroidales	Porphyromonadaceae		GAGGAATATTGGTCAATGGGCGAGAGCCTGAACCAGCCAAGTCGCGTGAGGGAAGACGGCCCTACGGGTTGTAAACCTCTTTTGTCAGGGAGCAATGGCACACACGAGTGTGTGCAGGGCGAGTACCTGAAGAAAAAGCATCGGCTAACTCCGTGCCAGCAGCCGCGGTAATACGGAGGATGCGAGCGTTATCCGGATTTATTGGGTTTAAAGGGTGCGTAGGCCGGACATCAAGTCGGCGGTAAAATCTAAGGGCTCAACCCTTACGAGCCGTCGAAACTGGTGACCTAGAGTGGGCGAGAAGTATGCGGAATGCGAGGTGTAGCGGTGAAATGCATAGATATCACGCAGAACTCCGATTGCGAAGGCAGCATACCGGCGCCCAACTGACGCTGAGGC…	9	2	86	3	1	5	0	0	14	106	1	15	29	0	4	3	15	3	60	14	2	1	16	1
Otu00099	Bacteria	Firmicutes	Negativicutes	Selenomonadales	Veillonellaceae	Anaerovibrio	GGGGAATCTTCCGCAATGGGCGCAAGCCTGACGGAGCAACGCCGCGTGAGTGAAGAAGGTTTTCGGATCGTAAAGCTCTGTTGAGAGGGACGAGAGATATAATCAGGAAATGGGTTATAGAGGACGGTACCTTTCGAGGAAGCCACGGCTAACTACGTGCCAGCAGCCGCGGTAATACGTAGGTGGCGAGCGTTGTCCGGAATTATTGGGCGTAAAGGGAGCGCAGGTGGGAAAGTAAGTCAGTCTTAAAAGTTCGGGGCTCAACCCCGTGATGGGATTGAAACTACTTTTCTTGAGTGCAGGAGAGGAAAGCGGAATTCCTAGTGTAGCGGTGAAATGCGTAGATATTAGGAGGAACACCAGTGGCGAAGGCGGCTTTCTGGACTGTAACTGACACTG…	14	1	6	1	1	25	72	54	104	4	0	11	14	0	0	1	33	0	27	3	5	0	0	0
Otu00100	Bacteria	Bacteroidetes	Bacteroidia	Bacteroidales	Porphyromonadaceae		GAGGAATATTGGTCAATGGGCGGAAGCCTGAACCAGCCAAGTCGCGTGAGGGAAGACGGTCCTACGGATTGTAAACCTCTTTTGCCGGGGAACAACGGGCGTCACGCGTGGCGCTGTGAGTGTACCCGGAGAAAAAGCATCGGCTAACTCCGTGCCAGCAGCCGCGGTAATACGGAGGATGCGAGCGTTATCCGGATTTATTGGGTTTAAAGGGTGCGCAGGCGGCGCGTCAAGCCGGCGGTAAAATTGCGGGGCTCAACCCCGTAGAGCCGTCGGAACTGGCGAGCTTGAGTGGAGAAGAAGTATGCGGAATGCGAGGTGTAGCGGTGAAATGCATAGATATCGCGCAGAACTCCGATTGCGAAGGCAGCGTACTATCCTCCAACTGACGCTGAGGCA…	9	0	1	4	0	13	91	2	75	0	0	140	0	0	0	4	3	0	18	14	1	0	0	1
Otu00101	Bacteria	Firmicutes	Clostridia	Clostridiales	Ruminococcaceae	Oscillibacter	GGGGAATATTGGGCAATGGACGCAAGTCTGACCCAGCAACGCCGCGTGAAGGAAGAAGGCTTTCGGGTTGTAAACTTCTTTTAAGGGGGAAGAGAAGAAGACGGTACCCCTTGAATAAGCCACGGCTAACTACGTGCCAGCAGCCGCGGTAATACGTAGGTGGCAAGCGTTGTCCGGATTTACTGGGTGTAAAGGGCGTGTAGCCGGGCCTTTAAGTCAGATGTGAAATCCGCGGGCTTAACCCGCGAACTGCATTTGAAACTGAGGGTCTTGAGTATCGGAGAGGTAATCGGAATTCCTAGTGTAGCGGTGAAATGCGTAGATATTAGGAAGAACACCAGTGGCGAAGGCGGATTACTGGACGACAACTGACGGTGAGGCGCGAAAGCGTGGGGAGCA…	1	6	18	5	0	38	21	18	60	4	12	109	10	34	4	0	4	6	0	15	1	1	2	0
Otu00102	Bacteria	Firmicutes	Clostridia	Clostridiales	Lachnospiraceae	Coprococcus	GGGGAATATTGCACAATGGGGGAAACCCTGATGCAGCGACGCCGCGTGAGCGAAGAAGTATTTCGGTATGTAAAGCTCTATCAGCAGGGAAGAAAATGACGGTACCTGACTAAGAAGCACCGGCTAAATACGTGCCAGCAGCCGCGGTAATACGTATGGTGCAAGCGTTATCCGGATTTACTGGGTGTAAAGGGAGCGTAGACGGCTGTGTAAGTCTGAAGTGAAAGCCCGGGGCTCAACCCCGGGACTGCTTTGGAAACTATGCAGCTAGAGTGTCGGAGAGGTAAGTGGAATTCCCAGTGTAGCGGTGAAATGCGTAGATATTGGGAGGAACACCAGTGGCGAAGGCGGCTTACTGGACGATGACTGACGTTGAGGCTCGAAAGCGTGGGGAGCAAA…	119	18	8	17	3	4	7	63	23	14	3	14	6	23	11	3	1	2	2	11	4	2	4	1
Otu00103	Bacteria	Bacteroidetes	Bacteroidia	Bacteroidales	Prevotellaceae	Prevotella	GAGGAATATTGGTCAATGGGCGCAAGCCTGAACCAGCCAAGTAGCGTGCAGGATGACGGCCCTATGGGTTGTAAACTGCTTTTTCGCGGGGATAAAGAGGGGGATGCGTCCCCCGTTGCAGGTACCGCGTGAATAAGGACCGGCTAATTCCGTGCCAGCAGCCGCGGTAATACGGAAGGTCCGGGCGTTATCCGGATTTATTGGGTTTAAAGGGAGCGCAGGCCGTATGGTAAGCGTGTTGTGAAATGCCGTGGCTCAACCATGGCACTGCAGCGCGAACTGCCGTACTTGAGTACGCTGGAGGTAGGCGGAATTCGTGGTGTAGCGGTGAAATGCTTAGATATCACGAAGAACCCCGATTGCGAAGGCAGCCTACCGTAGCGGCACTGACGCTGAGGC…	1	1	1	5	0	2	39	15	212	2	0	1	26	3	0	1	2	0	34	2	6	0	0	3
Otu00104	Bacteria	Firmicutes	Clostridia	Clostridiales	Ruminococcaceae	Oscillibacter	GGGGAATATTGGGCAATGGGCGCAAGCCTGACCCAGCAACGCCGCGTGAAGGAAGAAGGCTTTCGGGTTGTAAACTTCTTTTAAGTGGGAAGAGTAGAAGACGGTACCACTTGAATAAGCCACGGCTAACTACGTGCCAGCAGCCGCGGTAATACGTAGGTGGCAAGCGTTGTCCGGATTTACTGGGTGTAAAGGGCGTGCAGCCGGGCATGCAAGTCAGATGTGAAATCTCAGGGCTTAACCCTGAAACTGCATTTGAAACTGTATGTCTTGAGTGCCGGAGAGGTAATCGGAATTCCTTGTGTAGCGGTGAAATGCGTAGATATAAGGAAGAACACCAGTGGCGAAGGCGGATTACTGGACGGTAACTGACGGTGAGGCGCGAAAGCGTGGGGAGCG…	7	3	0	12	12	9	59	174	10	6	2	2	1	6	5	0	7	0	5	14	0	3	6	5
Otu00105	Bacteria	Firmicutes	Clostridia	Clostridiales			AGGGAATATTGGGCAATGGGCGCAAGCCTGACCCAGCAACGCCGCGTGAGGGAAGAAGGTTTTCGGATTGTAAACCTCTGTCCTATGTGACGAAGGAAGTGACGGTAGCATAGGAGGAAGCCCCGGCTAACTACGTGCCAGCAGCCGCGGTAATACGTAGGGGGCGAGCGTTGTCCGGAATTACTGGGCGTAAAGGGTGCGTAGGCGGTTTGGTAAGTTGGATGTGAAATACCCGGGCTTAACTTGGGGGCTGCATCCAATACTGTCGGACTTGAGTGCAGGAGAGGAAAGCGGAATTCCTAGTGTAGCGGTGAAATGCGTAGATATTAGGAGGAACACCGGTGGCGAAGGCGGCTTTCTGGACTGTAACTGACGCTGAGGCACGAAAGCGTGGGGAGC…	1	5	13	0	2	1	0	40	57	27	3	15	13	0	6	1	1	0	6	7	0	2	136	8
Otu00106	Bacteria	Firmicutes	Clostridia	Clostridiales			GGGGAATATTGCACAATGGGGGAAACCCTGATGCAGCAACGCCGCGTGAAGGAAGACGGTTTTCGGATTGTAAACTTCTGTTCTTAGTGAAGAATAATGACGGTAGCTAAGGAGCAAGCCACGGCTAACTACGTGCCAGCAGCCGCGGTAATACGTAGGTGGCAAGCGTTGTCCGGAATTACTGGGTGTAAAGGGAGCGCAGGCGGGAAGCCAAGTCAGCTGTGAAAACTACGGGCTTAACTCGTAGACTGCAGTTGAAACTGGTTTTCTTGAGTGAAGTAGAGGTTGGCGGAATTCCGAGTGTAGCGGTGAAATGCGTAGATATTCGGAGGAACACCGGTGGCGAAGGCGGCCAACTGGGCTTTAACTGACGCTGAGGCTCGAAAGTGTGGGGAGCAA…	19	2	0	31	12	26	14	11	38	9	1	59	7	2	37	0	0	1	2	39	0	0	16	3
Otu00107	Bacteria	Firmicutes	Clostridia	Clostridiales	Ruminococcaceae		GGGGGATATTGCACAATGGGGGAAACCCTGATGCAGCGACGCCGCGTGGAGGAAGAAGGTTTTCGGATTGTAAACTCCTGTCGTTAGGGACGATAATGACGGTACCTAACAAGAAAGCACCGGCTAACTACGTGCCAGCAGCCGCGGTAAAACGTAGGGTGCAAGCGTTGTCCGGAATTACTGGGTGTAAAGGGAGCGCAGGCGGGAAGACAAGTTGGAAGTGAAAACCATGGGCTCAACCCATGAATTGCTTTCAAAACTGTTTTTCTTGAGTAGTGCAGAGGTAGATGGAATTCCCGGTGTAGCGGTGGAATGCGTAGATATCGGGAGGAACACCAGTGGCGAAGGCGGTCTACTGGGCACCAACTGACGCTGAGGCTCGAAAGCATGGGTAGCAAA…	238	12	2	1	0	1	9	1	9	3	0	1	0	15	4	0	0	1	4	1	0	10	4	0
Otu00108	Bacteria	Spirochaetes	Spirochaetia	Spirochaetales	Spirochaetaceae	Treponema	TAAGAATATTCCGCAATGGGGGGAACCCTGACGGAGCGACGCCGCGTGGGCGAGGAAGGCCGGAAGGTTGTAAAGCCCTTTTGCGCGCGAGGAATAAGGGGAGGAGGGAATGCCTTCCCGGTGACTGTAGCGCGCGAATAAGCGCCGGCTAATTACGTGCCAGCAGCCGCGGTAACACGTAAGGCGCGAGCGTTGTTCGGAATCATTGGGCGTAAAGGGCGTGTAGGCGGCCCTGCAAGCCTGGCGTGAAATCCCGGGGCCCAACCCCGGAACCGCGCTGGGAACTGCTGGGCTTGAGCCGCTGTGGCGCAGCCGGAATTCCAGGTGTAGGGGTGAAATCTGTAGATATCTGGAAGAACACCGATGGCGAAGGCAGGCTGCGAGCGGACGGCTGACGCT…	0	0	6	0	0	2	0	0	91	0	0	1	196	1	3	0	3	0	3	0	0	2	2	5
Otu00109	Bacteria	Firmicutes	Clostridia	Clostridiales	Ruminococcaceae		GGGGAATATTGGGCAATGGGGGAAACCCTGACCCAGCAACGCCGCGTGAAGGAAGAAGGCCTTCGGGTTGTAAACTTCTTTTAGCAGGGACGAAGGACGTGACGGTACCTGCAGAAAAAGCAACGGCTAACTACGTGCCAGCAGCCGCGGTAATACGTAGGTTGCAAGCGTTGTCCGGAATTACTGGGTGTAAAGGGCGTGTAGGCGGAGATGCAAGTTGGGAGTGAAATCCATGGGCTTAACCCATGAACTGCTCTCAAAACTGTATCCCTTGAGTATCGGAGAGGCAAGCGGAATTCCTAGTGTAGCGGTGAAATGCGTAGATATTAGGAGGAACACCAGTGGCGAAGGCGGCTTGCTGGACGACAACTGACGCTGAGGCGCGAAAGCGTGGGGAGC…	24	29	2	35	7	16	8	57	53	7	2	12	0	10	2	2	8	4	4	21	1	1	4	2
Otu00110	Bacteria	Bacteroidetes	Bacteroidia	Bacteroidales	Bacteroidaceae	Bacteroides	GAGGAATATTGGTCAATGGACGAGAGTCTGAACCAGCCAAGTAGCGTGAAGGAAGACTGCCCTATGGGTTGTAAACTTCTTTTATAAGGGAATAAAGTGCACCACGTGTGGTGTTTTGTATGTACCTTATGAATAAGGATCGGCTAACTCCGTGCCAGCAGCCGCGGTAATACGGAGGATCCGAGCGTTATCCGGATTTATTGGGTTTAAAGGGAGCGTAGGCGGCAGGTTAAGTCAGTTGTGAAAGTTTGCGGCTCAACCGTAAAATTGCAGTTGATACTGGCCTGCTTGAGTGCGGCAGAGGCAGGCGGAATTTGTGGTGTAGCGGTGAAATGCTTAGATATCACGAAGAACTCCGATTGCGAAGGCAGCTTGCTGGAGCGTAACTGACGCTGATGC…	0	1	1	11	0	47	22	30	127	1	0	5	11	1	0	15	5	0	2	3	2	0	14	0
Otu00111	Bacteria	Proteobacteria	Deltaproteobacteria	Desulfovibrionales	Desulfovibrionaceae	Desulfovibrio	GGGGAATATTGCGCAATGGGCGAAAGCCTGACGCAGCGACGCCGCGTGAGGGATGAAGGTCTTCGGATCGTAAACCTCTGTCAGAAGGGAAGAAACTAGGGTGCTCTAATCATCATCCTACTGACGGTACCTTCAAAGGAAGCACCGGCTAACTCCGTGCCAGCAGCCGCGGTAATACGGAGGGTGCAAGCGTTAATCGGAATCACTGGGCGTAAAGCGCACGTAGGCTGTTATGTAAGTCAGGGGTGAAATCCCACGGCTCAACCGTGGAACTGCCCTTGATACTGCACGACTTGAATCCGGGAGAGGGTGGCGGAATTCCAGGTGTAGGAGTGAAATCCGTAGATATCTGGAGGAACATCAGTGGCGAAGGCGGCCACCTGGACCGGTATTGACGCT…	0	0	0	21	0	22	6	20	176	0	0	0	5	0	0	4	3	0	0	0	5	0	26	0
Otu00112	Bacteria	Bacteroidetes	Bacteroidia	Bacteroidales	Porphyromonadaceae		GAGGAATATTGGTCAATGGGCGAGAGCCTGAACCAGCCAAGTCGCGTGAGGGAAGAAGGTCCTACGGATTGTAAACCTCTTTTGCCGGGGAGCAAAGGGGCCATTGATGGCAGGATGAGCGTACCCGGAGAAAAAGCATCGGCTAACTCCGTGCCAGCAGCCGCGGTAATACGGAGGATGCGAGCGTTATCCGGATTTATTGGGTTTAAAGGGTGCGCAGGCGGACTCGTCAAGTCAGCGGTAAAAATTCGGGGCTCAACCCCGTCCTGCCGTTGAAACTGCGAGACTGGAGTGCGACAGAGGAAGGCGGAATGCGAGGTGTAGCGGTGAAATGCATAGATATCGCGCAGAACTCCGATTGCGAAGGCAGCCTTCCATGTCGTGACTGACGCTGAGGCA…	0	0	0	0	0	0	0	24	193	2	0	0	0	0	0	0	0	1	61	0	5	0	0	0
Otu00113	Bacteria	Bacteroidetes	Bacteroidia	Bacteroidales	Porphyromonadaceae		GAGGAATATTGGTCAATGGGCGGAAGCCTGAACCAGCCAAGTCGCGTGAGGGATGACGGTCCTACGGATTGTAAACCTCTTTAGCCGGGGAGTAAAGTGAGCGACGTGTCGCTCATTGAGAGTACCCGGAGAATAAGCATCGGCTAACTCCGTGCCAGCAGCCGCGGTAATACGGAGGATGCGGGCGTTATCCGGATTTATTGGGTTTAAAGGGTGCGCAGGCGGCTCGTCAAGTCAGCGGTGAAAGCCCGGGGCTCAACCCCGGTAAGCCGTTGAAACTGGCAAGCTGGAGTTCGGGCGAGGCAGGCGGAATGCGCGGTGTAGCGGTGAAATGCATAGATATTGCGCAGAACTCCGATTGCGAAGGCAGCTTGCCAGCCCTGGACTGACGCTGAGGCA…	23	8	7	0	76	0	0	0	0	0	6	5	15	4	6	0	0	7	9	101	0	8	4	7
Otu00114	Bacteria	Firmicutes	Clostridia	Clostridiales	Ruminococcaceae	Oscillibacter	GGGGAATATTGGGCAATGGACGCAAGTCTGACCCAGCAACGCCGCGTGAAGGAAGAAGGCTTTCGGGTTGTAAACTTCTTTTAAGGGGGAACAGTAGAAGAGGGTACCCCTTGAATAAGCCACGGCTAACTACGTGCCAGCAGCCGCGGTAATACGTAGGTGGCAAGCGTTGTCCGGATTTACTGGGTGTAAAGGGCGTGCAGCCGGAGAGACAAGTCAGATGTGAAATCCGCGGGCTTAACCCGCGAACTGCATTTGAAACTGTTTCCCTTGAGTATCGGAGAGGTAATCGGAATTCCTAGTGTAGCGGTGAAATGCGTAGATATTAGGAAGAACACCAGTGGCGAAGGCGGATTACTGGACGACAACTGACGGTGAGGCGCGAAAGCGTGGGGAGCA…	19	5	16	12	6	0	5	34	79	18	1	6	2	18	6	2	21	5	7	11	1	2	5	4
Otu00115	Bacteria	Firmicutes	Negativicutes	Selenomonadales	Veillonellaceae	Megasphaera	GGGGAATCTTCCGCAATGGGCGAAAGCCTGACGGAGCAACGCCGCGTGAACGATGAAGGTCTTCGGATTGTAAAGTTCTGTTATACGGGACGAACGGGTTTATGGCTAATACCCATAAGCAGTGACGGTACCGTAAGAGAAAGCCACGGCTAACTACGTGCCAGCAGCCGCGGTAATACGTAGGTGGCAAGCGTTGTCCGGAATTATTGGGCGTAAAGGGCGCGCAGGCGGCATCATAAGTCGGTCTTAAAAGTGCGGGGCTTAACCCCGTGAGGGGACCGAAACTGTGGAGCTGGAGTATCGGAGAGGAAAGCGGAATTCCTAGTGTAGCGGTGAAATGCGTAGATATTAGGAGGAACACCAGTGGCGAAAGCGGCTTTCTGGACGACAACTGACGCT…	0	11	28	0	134	0	0	14	0	1	22	16	0	0	0	6	0	0	0	0	0	36	0	16
Otu00116	Bacteria	Bacteroidetes	Bacteroidia	Bacteroidales	Porphyromonadaceae		GAGGAATATTGGTCAATGGGCGCAAGCCTGAACCAGCCAAGTCGCGTGAGGGAAGACGGTCCTATGGATTGTAAACCTCTTTTGTCAGGGAGCAAGCGCGGGACGCGTCCCGTCGTTGAGAGTACCTGAAGAAAAAGCATCGGCTAACTCCGTGCCAGCAGCCGCGGTAATACGGAGGATGCGAGCGTTATCCGGATTTATTGGGTTTAAAGGGTGCGTAGGCGGACCGTTAAGTCAGTGGTAAAATTGAGAGGCTCAACCTCTTCCGGCCATTGAAACTGGCGGACTTGAGTGAGCGAGAAGTATGCGGAATGCGTGGTGTAGCGGTGAAATGCATAGATATCACGCAGAACTCCGATTGCGAAGGCAGCATACCGGCGCTCAACTGACGCTGAGGCA…	14	4	32	6	6	2	61	1	19	13	1	14	37	5	5	2	0	4	2	12	0	5	35	0
Otu00117	Bacteria	Bacteroidetes					GAGGAATATTGGTCAATGGGCGGAAGCCTGAACCAGCCATGCCGCGTGAAGGACTAAGGCCCTACGGGTCGTAAACTTCTTTAGACGCAGAGCAATAAGGTCCACGCGTGGACCGATGAGAGTATGCGTAGAATAAGCATCGGCTAACTCCGTGCCAGCAGCCGCGGTAATACGGGGGATGCGAGCGTTATCCGGATTCATTGGGTTTAAAGGGTGCGTAGGCGGCCGAGTAAGTCAGCGGTGAAAGACCGGGGCTCAACCCTGGAAGTGCCGTTGATACTGTTTGGCTGGAATGATCCCGCCGCGGGAGGAATGAGTGGTGTAGCGGTGAAATGCATAGATATCACTCAGAACACCGATTGCGAAGGCATCTCGCGAGGGGTCAATTGACGCTGAGGC…	3	6	9	1	8	4	39	8	50	1	0	13	16	5	3	13	2	7	10	15	2	24	17	18
Otu00118	Bacteria	Firmicutes	Clostridia	Clostridiales	Lachnospiraceae	Dorea	GGGGAATATTGCACAATGGAGGAAACTCTGATGCAGCGACGCCGCGTGAAGGATGAAGTATTTCGGTATGTAAACTTCTATCAGCAGGGAAGAAAATGACGGTACCTGACTAAGAAGCCCCGGCTAACTACGTGCCAGCAGCCGCGGTAATACGTAGGGGGCAAGCGTTATCCGGATTTACTGGGTGTAAAGGGAGCGTAGACGGCATGGCAAGCCAGATGTGAAAGCCCGGGGCTCAACCCCGGGACTGCATTTGGAACTGCTGAGCTAGAGTGTCGGAGAGGCAAGTGGAATTCCTAGTGTAGCGGTGAAATGCGTAGATATTAGGAGGAACACCAGTGGCGAAGGCGGCTTGCTGGACGATGACTGACGTTGAGGCTCGAAAGCGTGGGGAGCAAA…	26	3	16	27	1	2	15	64	21	4	1	9	18	3	5	2	9	1	11	7	14	0	11	2
Otu00119	Bacteria	Bacteroidetes	Bacteroidia	Bacteroidales	Prevotellaceae	Prevotella	GAGGAATATTGGTCAATGGGCGAGAGCCTGAACCAGCCAAGTAGCGTGCAGGACGACGGCCCTATGGGTTGTAAACTGCTTTTATGCGGGGATAAAGTGCTTCACGAGTGTGGCATTGCAGGTACCGCATGAATAAGGACCGGCTAATTCCGTGCCAGCAGCCGCGGTAATACGGAAGGTCCGGGCGTTATCCGGATTTATTGGGTTTAAAGGGAGCGTAGGCCGTGCTTTAAGCGTGTTGTGAAATGTAGACGCTCAACGTCTGAATTGCAGCGCGAACTGGAGCACTTGAGTGCGCACGAGGCAGGCGGAATTCGTGGTGTAGCGGTGAAATGCTTAGATATCACGAAGAACCCCGATTGCGAAGGCAGCTTGCCGGAGCGTAACTGACGCTGAAGC…	12	2	0	5	8	13	0	8	32	2	0	2	12	30	21	5	9	22	51	6	15	0	2	13
Otu00120	Bacteria	Firmicutes	Clostridia	Clostridiales	Ruminococcaceae	Clostridium_IV	GAGGGATATTGGGCAATGGGGGAAACCCTGACCCAGCAACGCCGCGTGAGGGATGACGGTTTTCGGATTGTAAACCTCTGTCCTCTGTGAAGATAGTGACGGTAGCAGAGGAGGAAGCTCCGGCTAACTACGTGCCAGCAGCCGCGGTAATACGTAGGGAGCGAGCGTTGTCCGGATTTACTGGGTGTAAAGGGTGCGTAGGCGGATTGGCAAGTCAGAAGTGAAATCCATGGGCTTAACCCATGAACTGCTTTTGAAACTGTTAGTCTTGAGTGAAGTAGAGGTAGGCGGAATTCCCGGTGTAGCGGTGAAATGCGTAGAGATCGGGAGGAACACCAGTGGCGAAGGCGGCCTACTGGGCTTTAACTGACGCTGAGGCACGAAAGTGTGGGTAGCAAA…	14	0	1	19	1	2	2	39	50	0	0	0	15	3	1	0	12	0	5	4	29	1	68	3
Otu00121	Bacteria	Firmicutes	Clostridia	Clostridiales	Lachnospiraceae		GGGGAATATTGCACAATGGGGGAAACCCTGATGCAGCGACGCCGCGTGAGTGAAGAAGTATTTCGGTATGTAAAGCTCTATCAGCAGGGAAGATAATGACGGTACCTGACTAAGAAGCCCCGGCTAACTACGTGCCAGCAGCCGCGGTAATACGTAGGGGGCAAGCGTTATCCGGATTTACTGGGTGTAAAGGGTGCGTAGGTGGCAAGGCAAGTCAGATGTGAAAGCCCGGGGCTCAACCCCGGTACTGCATTTGAAACTGTCTAGCTAGAGTGCAGGAGAGGTAAGCGGAATTCCTAGTGTAGCGGTGAAATGCGTAGATATTAGGAGGAACACCAGTGGCGAAGGCGGCTTACTGGACTGTAACTGACACTGAGGCACGAAAGCGTGGGGAGCAAA…	21	4	12	24	2	6	12	15	17	14	0	37	8	3	19	4	0	0	10	29	1	2	9	2
Otu00122	Bacteria	Bacteroidetes	Bacteroidia	Bacteroidales	Prevotellaceae	Alloprevotella	GAGGAATATTGGTCAATGGTCGCGAGACTGAACCAGCCAAGTAGCGTGCAGGATGACGGCCCTCTGGGTTGTAAACTGCTTTTAGTTGGGAATAAAAGGCGGTACGTGTACCGCGTATTGTATGTACCATCAGAAAAAGGACCGGCTAATTCCGTGCCAGCAGCCGCGGTAATACGGAAGGTCCAGGCGTTATCCGGATTTATTGGGTTTAAAGGGAGCGTAGGCGGATTTTTAAGTCAGTTGTGAAAGTTTGAGGCTCAACCTTAAAATTGCAGTTGAAACTGGAAGTCTTGAGTGCACGCAGAGGTGCCGGAATTCATGGTGTAGCGGTGAAATGCTTAGATATCATGAAGAACTCCGATCGCGAAGGCAAGTGCCTGGAGTGCTACTGACGCTGAG…	1	0	5	6	0	1	0	7	165	0	0	0	0	7	14	8	0	1	0	14	0	0	19	2
Otu00123	Bacteria	Bacteroidetes	Bacteroidia	Bacteroidales	Prevotellaceae	Alloprevotella	GAGGAATATTGGTCAATGGGCGGAAGCCTGAACCAGCCAAGTAGCGTGCAGGATGACGGCCCTATGGGTTGTAAACTGCTTTTAGGCGGGGGTAAAGTGGCGCACGCGCTGCGCCTTTGCAAGTACCGCCAGAAAAAGGACCGGCTAATTCCGTGCCAGCAGCCGCGGTAATACGGAAGGTCCGGGCGTTATCCGGATTTATTGGGTTTAAAGGGAGCGTAGGCGGGCTGTTAAGTCAGCTGTGAAATCCGGCGGCTCAACCGTCGGCCTGCAGTTGATACTGGTGGCCTTGAGTGCGCGCAGGGGCGTTGGAATTCATGGTGTAGCGGTGAAATGCTCAGATATCATGAAGAACTCCGATCGCGAAGGCAGATGCCCGGAGCGCAACTGACGCTGAGG…	11	0	1	0	201	0	0	4	6	1	3	0	11	0	0	0	2	0	0	2	0	3	0	1
Otu00124	Bacteria	Firmicutes	Negativicutes	Selenomonadales	Veillonellaceae	Mitsuokella	GGGGAATCTTCCGCAATGGGCGAAAGCCTGACGGAGCAACGCCGCGTGAGTGAAGAAGGCCTTCGGGTCGTAAAGCTCTGTTGTCGGGGACGAATGTAGCGCTTATCAACAACGAGTGCTAATGACGGTACCTGACGAGGAAGCCACGGCTAACTACGTGCCAGCAGCCGCGGTAATACGTAGGTGGCGAGCGTTGTCCGGAATTATTGGGCGTAAAGGGAGCGCAGGCGGGAGGCCAAGTCCATCCTAAAAGTTCGGGGCTCAACCCCGTGAGGGGATGGAAACTGGTCTTCTTGAGTGCAGGAGAGGAAAGCGGAATTCCTAGTGTAGCGGTGAAATGCGTAGATATTAGGAGGAACACCAGTGGCGAAGGCGGCTTTCTGGACTGTAACTGACGCT…	171	9	0	0	0	0	0	0	7	1	0	12	0	13	6	0	0	6	2	15	0	1	0	0
Otu00125	Bacteria	Firmicutes	Clostridia	Clostridiales	Ruminococcaceae	Oscillibacter	GGGGAATATTGGGCAATGGACGCAAGTCTGACCCAGCAACGCCGCGTGAAGGAAGAAGGCTTTCGGGTTGTAAACTTCTTTTAAGAGGGAAGAGGAGAAGACGGTACCTCTTGAATAAGCCACGGCTAACTACGTGCCAGCAGCCGCGGTAATACGTAGGTGGCAAGCGTTGTCCGGATTTACTGGGTGTAAAGGGCGTGCAGCCGGGCCGGCAAGTCAGATGTGAAATCCCCAGGCTCAACCTGGGAACTGCATTTGAAACTGTTGGTCTTGAGTATCGGAGAGGTAATCGGAATTCCTTGTGTAGCGGTGAAATGCGTAGATATAAGGAAGAACACCAGTGGCGAAGGCGGATTACTGGACGACAACTGACGGTGAGGCGCGAAAGCGTGGGGAGCA…	41	1	4	2	4	0	18	12	32	32	2	6	13	20	3	1	13	1	14	9	0	3	5	4
Otu00126	Bacteria	Firmicutes	Clostridia	Clostridiales	Ruminococcaceae		GGGGAATATTGCACAATGGGGGAAACCCTGATGCAGCGACGCCGCGTGGAGGAAGAAGGTCTTCGGATTGTAAACTCCTGTCGTTGGGGACGATAATGACGGTACCCAACAAGAAAGCCACGGCTAACTACGTGCCAGCAGCCGCGGTAAAACGTAGGTGGCAAGCGTTGTCCGGAATTACTGGGTGTAAAGGGAGCGCAGGCGGAAGGACAAGTTGGAAGTGAAACCCACGGGCTCAACCCGTGAACTGCTTTCAAAACTGTTTTTCTTGAGTGGTGTAGAGGTAGGCGGAATTCCCGGTGTAGCGGTGGAATGCGTAGATATCGGGAGGAACACCAGTGGCGAAGGCGGCCTACTGGGCACTAACTGACGCTGAGGCTCGAAAGCATGGGTAGCAAA…	18	8	6	3	3	1	31	6	24	3	0	7	0	50	8	0	6	2	1	19	0	4	1	38
Otu00127	Bacteria						GGGGAATATTGGGCAATGGGCGCAAGCCTGACCCAGCAACGCCGCGTGAGGGAAGAAGGTTTTCGGATTGTAAACCTCTGTCGCAGAAGACGAAGGAAGTGACGGTATTCTGTGAGGAAGCCCCGGCTAACTACGTGCCAGCAGCCGCGGTAATACGTAGGGGGCGAGCGTTGTCCGGAATTACTGGGCGTAAAGGGAGCGTAGGCGGTCTGATAAGTTGGATGTGAAATACCCGGGCTTAACTTGGGGGGTGCATCCAATACTGTTGGACTAGAGTACAGGAGAGGAAAGCGGAATTCCTAGTGTAGCGGTGAAATGCATAGATATTAGGAGGAACATCGGTGGCGAAGGCGGCTTTCTGGACTGCAACTGACGCTGAGGCTCGAAAGCGTGGGGAGC…	3	7	2	4	1	5	18	43	70	7	4	5	0	14	12	0	1	0	1	14	0	1	15	10
Otu00128	Bacteria	Firmicutes	Clostridia				CGGGAATATTGCGCAATGGAGGAAACTCTGACGCAGTGACGCCGCGTATAGGAAGAAGGTTTTCGGATTGTAAACTATTGTCGTTAGGGAAGATACAAGACAGTACCTAAGGAGGAAGCTCCGGCTAACTACGTGCCAGCAGCCGCGGTAATACGTAGGGAGCAAGCGTTATCCGGATTTATTGGGTGTAAAGGGTGCGTAGACGGGACAACAAGTTAGTTGTGAAATCCCTCGGCTCAACTGAGGAACTGCAACTAAAACTATTGTTCTTGAGTGTTGGAGAGGAAAGTGGAATTCCTAGTGTAGCGGTGAAATGCGTAGATATTAGGAGGAACACCGGTGGCGAAGGCGACTTTCTGGACAATAACTGACGTTGAGGCACGAAAGTGTGGGGAGCAA…	0	2	26	8	0	75	21	0	63	0	7	19	0	0	0	0	0	5	0	0	0	8	0	0
Otu00129	Bacteria	Firmicutes	Clostridia	Clostridiales	Ruminococcaceae		GGGGAATATTGCACAATGGGGGGAACCCTGATGCAGCGACGCCGCGTGGAGGAAGAAGGTCTTCGGATTGTAAACTCCTGTTGTTAGGGACGATAATGACGGTACCTAACAAGGAAGCACCGGCTAACTACGTGCCAGCAGCCGCGGTAAAACGTAGGGTGCAAGCGTTGTCCGGAATTACTGGGTGTAAAGGGAGCGCAGGCGGGCATGCAAGTTGGAAGTGAAAACTATGGGCTCAACCCATAGCCTGCTTTCAAAACTGCGTGTCTTGAGTAGTGCAGAGGTAGGCGGAATTCCCGGTGTAGCGGTGGAATGCGTAGATATCGGGAGGAACACCAGTGGCGAAGGCGGCCTACTGGGCACCAACTGACGCTGAGGCTCGAAAGCATGGGTAGCAAA…	0	10	2	14	2	11	32	62	32	0	3	3	0	1	10	2	2	0	5	12	9	3	7	11
Otu00130	Bacteria	Firmicutes	Clostridia	Clostridiales	Ruminococcaceae		GGGGAATATTGGGCAATGGGCGCAAGCCTGACCCAGCAACGCCGCGTGAAGGAAGAAGGCTTTCGGGTTGTAAACTTCTTTTGTCAGGGACGAAGCAAGTGACGGTACCTGACGAATAAGCCACGGCTAACTACGTGCCAGCAGCCGCGGTAATACGTAGGTGGCAAGCGTTATCCGGATTTACTGGGTGTAAAGGGCGTGTAGGCGGGAAAGCAAGTCAGATGTGAAAACTGTGGGCTCAACCCACAGCCTGCATTTGAAACTGTTTTTCTTGAGTACTGGAGAGGCAGATGGAATTCCTAGTGTAGCGGTGAAATGCGTAGATATTAGGAGGAACACCAGTGGCGAAGGCGATCTGCTGGACAGCAACTGACGCTGAGGCGCGAAAGCGTGGGGAGC…	1	5	0	11	4	4	9	76	20	3	1	2	21	1	4	37	2	1	3	3	7	1	6	6
Otu00131	Bacteria	Firmicutes					CGGGAATTTTGCGCAATGGAGGAAACTCTGACGCAGTGACGCCGCGTATAGGAAGAAGGTTTTCGGATTGTAAACTATTTTAGTCAGGGAAGAAAAATGACAGTACCTGAAGAATAAGCTCCGGCTAACTACGTGCCAGCAGCCGCGGTAATACGTAGGGAGCAAGCGTTATCCGGATTTATTGGGTGTAAAGGGTGCGTAGACGGGAAGACAAGTTGGTTGTGAAAGCCCTCGGCTCAACTGAGGAACTGCAACCAAAACTATCATTCTTGAGTGCGGGAGAGGAAAGTGGAATTCCTAGTGTAGCGGTGAAATGCGTAGATATTAGGAGGAACACCAGTGGCGAAGGCGACTTTCTGGACCGTAACTGACGTTGAGGCACGAAAGTGTGGGGAGCAA…	3	18	11	8	1	0	1	2	64	10	2	27	0	17	30	0	0	0	0	5	5	17	1	1
Otu00132	Bacteria	Bacteroidetes	Bacteroidia	Bacteroidales	Porphyromonadaceae		GAGGAATATTGGTCAATGGCCGGAAGGCTGAACCAGCCAAGTCGCGTGAGGGAATAAGGCCCTACGGGTCGTAAACCTCTTTTGTCCGGGAGCAAGGACATCCACGTGTGGATGTTCGGAGAGTACCGGAAGAAAAAGCATCGGCTAACTCCGTGCCAGCAGCCGCGGTAATACGGAGGATGCGAGCGTTATCCGGATTTATTGGGTTTAAAGGGTGCGTAGGCGGCATGAAAAGTCAGCGGTAAAATAGCGGGGCTCAACCCCGTCGAGCCGTTGAAACTTTCAGGCTTGAGTGAGCGAGAAGTATGCGGAATGCGTGGTGTAGCGGTGAAATGCATAGATATCACGCAGAACTCCGATTGCGAAGGCAGCATACCGGCGCTCAACTGACGCTGAGGC…	2	34	14	8	0	0	0	18	0	10	0	27	19	0	4	2	8	34	14	1	17	0	2	4
Otu00133	Bacteria	Firmicutes					CGGGAATATTGCGCAATGGAGGAAACTCTGACGCAGTGACGCCGCGTGCAGGAAGAAGGTTTTCGGATTGTAAACTGCTTTAGACAGGGAAGAAAAAAGACAGTACCTGTAGAATAAGCTCCGGCTAACTACGTGCCAGCAGCCGCGGTAATACGTAGGGAGCAAGCGTTATCCGGATTTATTGGGTGTAAAGGGTGCGTAGACGGGAAATTAAGTTAGTTGTGAAATCCCTCGGCTCAACTGAGGAACTGCAACTAAAACTGATTTTCTTGAGTACTGGAGAGGAAAGTGGAATTCCTAGTGTAGCGGTGAAATGCGTAGATATTAGGAGGAACACCAGTGGCGAAGGCGACTTTCTGGACAGAAACTGACGTTGAGGCACGAAAGTGTGGGGAGCAA…	47	0	2	1	16	7	2	8	27	0	0	9	0	19	17	0	1	2	0	38	0	4	5	12
Otu00134	Bacteria	Firmicutes	Clostridia	Clostridiales	Ruminococcaceae		GGGGAATATTGGGCAATGGGCGCAAGCCTGACCCAGCAACGCCGCGTGAAGGAAGAAGGCTTTCGGGTTGTAAACTTCTTTTGTCAGGGAAGATGAAGAGACTGTACCTGACGAATAAGCCACGGCTAACTACGTGCCAGCAGCCGCGGTAATACGTAGGTGGCAAGCGTTGTCCGGATTTACTGGGTGTAAAGGGCGTGTAGGCGGGAAGATAAGTCAGGCGTGAAAACCAGAGGCTCAACCTCTGGCCTGCGTTTGAAACTGTTTTTCTTGAGTACTGGAGAGGTTGACGGAATTCCTAGTGTAGCGGTGAAATGCGTAGATATTAGGAGGAACACCAGTGGCGAAGGCGGTCAACTGGACAGCAACTGACGCTGAGGCGCGAAAGCGTGGGGAGCA…	8	9	5	3	2	9	8	77	32	2	3	6	8	10	3	4	3	0	5	4	1	3	2	1
Otu00135	Bacteria	Elusimicrobia	Elusimicrobia	Elusimicrobiales	Elusimicrobiaceae	Elusimicrobium	GGGGAATTTTGGACAATGGGCGCAAGCCTGATCCAGCAACGATGCGTGGAGGATGAAGGTTTTCGGATTGTAAACTCCTTTTAAGGGGGACGAAACAAATGACGGTACCCCTTGAATAAGCCACGGCTAACTACGTGCCAGCAGCCGCGGTAAGACGTAGGTGGCAAGCGTTACTCGGAATTACTAGGCGTAAAGCGCGCGTAGGCGGGATGTTAAGTCTGTTGTGTAATCTCTGGGCTCAACCCAGAAACTGCAACGGAAACTGGCGTTCTTGAGTGAGGCAGAGGAAATCGGAATTCCTAGTGTAGCAGTGAAATGCGTAGATATTAGGAGGAACACCGGTGGCGAAGGCGGATTTCTGGGCCTTTACTGACGCTAAAGTGCGAAAGCTAGGGGAGC…	25	10	20	7	2	6	19	3	12	15	6	5	2	12	8	0	30	1	9	7	1	0	1	5
Otu00136	Bacteria	Bacteroidetes	Bacteroidia	Bacteroidales	Porphyromonadaceae		GAGGAATATTGGTCAATGGGCGGGAGCCTGAACCAGCCAAGTCGCGTGAGGGAGGAAGGTCCTACGGATTGTAAACCTCTTTAGCCGGGGAGCAACGTGCGCCACGTGTGGCGCAGTGAGAGTACCCGGAGAATAAGCATCGGCTAACTCCGTGCCAGCAGCCGCGGTAATACGGAGGATGCGAGCGTTATCCGGATTTATTGGGTTTAAAGGGTGCGCAGGCGGCGCGAAAAGTCAGCGGTCAAAGTTCCGGGCTCAACCCGGTGACGCCGTTGAAACTTTCGTGCTGGAGTTCGTGCGAGGGAGGCGGAATGCGTTGTGTAGCGGTGAAATGCATAGATATGACGCAGAACCCCGATTGCGAAGGCAGCTTTCCAGCACGCGACTGACGCTGAGGCA…	189	0	1	0	0	0	0	0	0	1	5	0	0	0	0	0	0	0	0	0	0	2	1	0
Otu00137	Bacteria	Firmicutes	Clostridia	Clostridiales	Lachnospiraceae		GGGGAATATTGCACAATGGGGGAAACCCTGATGCAGCGACGCCGCGTGAGTGAAGAAGTATTTCGGTATGTAAAGCTCTATCAGCAGGGAAGAAAACAATGACGGTACCTGACTAAGAAGCCCCGGCTAACTACGTGCCAGCAGCCGCGGTAATACGTAGGGGGCAAGCGTTATCCGGATTTACTGGGTGTAAAGGGAGCGTAGACGGTAGACCAAGTCTGAAGTGAAAGCCCGGGGCTCAACCCCGGAACTGCTTTGGAAACTGGTAAACTAGAGTGCAGGAGAGGTAAGTGGAATTCCTAGTGTAGCGGTGAAATGCGTAGATATTAGGAGGAACACCAGTGGCGAAGGCGGCTTACTGGACTGTAACTGACGTTGAGGCTCGAAAGCGTGGGGAGC…	52	1	27	2	0	4	1	3	2	7	18	48	0	5	8	0	1	8	0	1	0	7	0	4
Otu00138	Bacteria	Bacteroidetes	Bacteroidia	Bacteroidales	Prevotellaceae		GAGGAATATTGGTCAATGGGCGCGAGCCTGAACCAGCCAAGTAGCGTGCAGGAAGACGGCCCTATGGGTTGTAAACTGCTTTAGCCGGGGAATAAAGTGGGCCACGTGTGGCCTATTGCATGTACCCGGAGAATAAGCATCGGCTAATTCCGTGCCAGCAGCCGCGGTAATACGGAAGATGCGAGCGTTATCCGGATTTATTGGGTTTAAAGGGAGCGTAGGCGGGATGGTAAGTCAGCGGTCAAATGTCCGTGCCCAACGCGGTCATGCCGTTGATACTGCCGTTCTTGAATACACACAAGGGAGATGGAATTCGTTGTGTAGCGGTGAAATGCTTAGATATGACGAAGAACTCCGATTGCGAAGGCAGTCTCCTGGGGTGGGATTGACGCTGAGGCT…	3	4	0	3	0	3	5	0	64	20	0	30	46	0	3	0	0	1	10	3	1	0	1	1
Otu00139	Bacteria	Firmicutes	Clostridia	Clostridiales	Lachnospiraceae		GGGGAATATTGCACAATGGGGGAAACCCTGATGCAGCAACGCCGCGTGAGTGAAGAAGTATTTCGGTATGTAAAGCTCTATCAGCAGGGAAGAAAATGACGGTACCTGACTAAGAAGCCCCGGCTAACTACGTGCCAGCAGCCGCGGTAATACGTAGGGGGCAAGCGTTATCCGGATTTACTGGGTGTAAAGGGAGCGCAGGCGGTCTGGCAAGTCTGATGTGAAATCCCGGGGCTCAACCCTGGAACTGCATTGGAAACTGTCAGACTAGAGTGCCGGAGAGGTAAGTGGAATTCCTAGTGTAGCGGTGAAATGCGTAGATATTAGGAAGAACACCAGTGGCGAAGGCGGCTTACTGGACGGTAACTGACGCTGAGGCTCGAAAGCGTGGGGAGCAAA…	2	1	3	8	2	16	0	33	2	0	0	15	3	2	46	13	17	1	3	16	4	8	0	3
Otu00140	Bacteria	Bacteroidetes	Bacteroidia	Bacteroidales			GAGGAATATTGGTCAATGGGCGGGAGCCTGAACCAGCCAAGCCGCGTGGGCGAAGAAGGCCCTATGGGTCGTAAAGTCCTTTTGTCAGGGAACAAAAGCTGGTATGTATACCAGTCTGAGTGTACCTGAAGAAAAAGCATCGGCTAACTCCGTGCCAGCAGCCGCGGTAATACGGAGGATGCGAGCGTTATCCGGATTTATTGGGTTTAAAGGGTGCGTAGGCGGCATGTCAAGTCAGCGGTAAAAGCCCGGGGCTCAACCCCGGCCCGCCGTTGAAACTGATGAGCTAGAGACGCGGAGAGGTAGGCGGAATGCGCAGTGTAGCGGTGAAATGCATAGATATTGCGCAGAACTCCGATTGCGAAGGCAGCCTACTGGTCGCGGACTGACGCTGAGGCA…	15	8	4	10	3	0	0	13	31	4	2	10	0	9	0	1	2	1	41	38	1	0	3	2
Otu00141	Bacteria	Firmicutes					GGGGAATATTGGGCAATGGGCGCAAGCCTGACCCAGCAACGCCGCGTGAGGGAAGAAGGTTTTCGGATTGTAAACCTCTGTCGCAGAAGACGAAGGAAGTGACGGTAATCTGTGAGGAAGCCCCGGCTAACTACGTGCCAGCAGCCGCGGTAATACGTAGGGGGCGAGCGTTGTCCGGAATTACTGGGCGTAAAGGGAGCGTAGGCGGTTAATTAAGTTAGATGTGAAATACCCGGGCTTAACTTGGGGGGTGCATCTAATACTGGTAAACTAGAGTACAGGAGAGGAAAGCGGAATTCCTAGTGTAGCGGTGAAATGCATAGATATTAGGAGGAACATCGGTGGCGAAGGCGGCTTTCTGGACTGACACTGACGCTGAGGCTCGAAAGCGTGGGGAGC…	0	0	0	0	0	0	0	1	192	1	0	0	0	0	0	0	0	0	0	0	0	0	0	0
Otu00142	Bacteria	Bacteroidetes	Bacteroidia	Bacteroidales	Porphyromonadaceae		GAGGAATATTGGTCAATGGGCGGAAGCCTGAACCAGCCAAGTCGCGTGAGGGAAGACGGTCCTACGGATTGTAAACCTCTTTTGTCGGGGAGCAAAGGGGCCATTCATGGCAGGATGAGCGTACCCGAAGAAAAAGCATCGGCTAACTCCGTGCCAGCAGCCGCGGTAATACGGAGGATGCGAGCGTTATCCGGATTTATTGGGTTTAAAGGGTGCGCAGGCGGACTGTCAAGTCAGCGGTAAAATTTCGGGGCTCAACCCCGTCCGGCCGTTGAAACTGGCAGACTGGAGTGCGGCAGAGGGATGCGGAATGCGAGGTGTAGCGGTGAAATGCATAGATATCGCGCAGAACTCCGATTGCGAAGGCAGCGTCCCATGCCGTAACTGACGCTGAGGCAC…	2	6	2	8	2	3	40	13	45	3	1	4	5	1	1	1	4	5	14	9	5	3	13	4
Otu00143	Bacteria	Bacteroidetes	Bacteroidia	Bacteroidales	Prevotellaceae	Alloprevotella	GAGGAATATTGGTCAATGGCCGCAAGGCTGAACCAGCCAAGTAGCGTGCAGGAAGACGGCCCTCGGGTTGTAAACTGCTTTTAGTCGGGAATAAAAGGGCGCACGTGTGCGCCGTATTGCAAGTACCGTCAGAAAAAGGACCGGCTAATTCCGTGCCAGCAGCCGCGGTAATACGGAAGGTCCGGGCGTTATCCGGATTTATTGGGTTTAAAGGGAGCGTAGGCGGTCTGGTAAGTCAGCTGTGAAAACGCGGGGCTCAACTCCGCGCCTGCAGTTGATACTGTCGGACTTGAGTGCACGCAGGGATGCCGGAATTCATGGTGTAGCGGTGAAATGCTTAGATATCATGAAGAACTCCGATCGCGAAGGCAGGTGTCCGGAGTGCTACTGACGCTGAGG…	0	7	0	2	1	5	20	17	34	8	1	2	8	5	1	35	8	0	15	7	12	0	1	3
Otu00144	Bacteria	Bacteroidetes	Bacteroidia	Bacteroidales	Porphyromonadaceae		GAGGAATATTGGTCAATGGGCGAGAGCCTGAACCAGCCAAGCCGCGTGAAGGACTAAGGCCCTATGGGTCGTAAACTTCTTTTGTCGGGGAACAAAAAGGTGGACGAGTCCACTGTTGCGTGTACCCGAAGAAAAAGCATCGGCTAACTCCGTGCCAGCAGCCGCGGTAATACGGAGGATGCGAGCGTTATCCGGATTTATTGGGTTTAAAGGGTGCGTAGGTGGCTTGGTAAGTCAGCGGTAAAATTTCGGGGCTTAACCTCGTTTAGCCGTTGAAACTGTCGAGCTCGAGAGGGAGAGAAGTAGGCGGAATGCGCAGTGTAGCGGTGAAATGCATAGATATTGCGCAGAACTCCGATTGCGAAGGCAGCCTACCGGCTTCTATCTGACACTGAGGCA…	11	40	2	0	0	0	0	0	0	3	0	107	0	4	0	0	0	8	0	7	0	0	0	6
Otu00145	Bacteria	Firmicutes	Clostridia	Clostridiales	Lachnospiraceae	Clostridium_XlVb	GGGGAATATTGCACAATGGGGGAAACCCTGATGCAGCAACGCCGCGTGAAGGATGAAGGTTTTCGGATCGTAAACTTCTATCAATAGGGACGAAACAAATGACGGTACCTAAATAAGAAGCCCCGGCTAACTACGTGCCAGCAGCCGCGGTAATACGTAGGGGGCAAGCGTTATCCGGAATTACTGGGTGTAAAGGGAGCGTAGGCGGCATGTCAAGCCAGATGTGAAAGCCCGGGGCTTAACCCCGTGGATTGCATTTGGAACTGGCAAGCTAGAGTACAGGAGAGGAAAGCGGAATTCCTAGTGTAGCGGTGAAATGCGTAGATATTAGGAAGAACACCAGTGGCGAAGGCGGCTTTCTGGACTGAAACTGACGCTGAGGCTCGAAAGCGTGGGGAG…	0	0	0	0	0	19	15	109	13	1	0	0	0	0	0	1	5	0	10	0	1	0	7	0
Otu00146	Bacteria	Firmicutes	Negativicutes	Selenomonadales	Veillonellaceae	Dialister	GGGGAATCTTCCGCAATGGGCGAAAGCCTGACGGAGCAACGCCGCGTGAGTGATGACGGCCTTCGGGTTGTAAAGCTCTGTGATCGGGGACGAACGGTCAGCAGACGAATACTCTGCTGAAGTGACGGTACCCGAATAGCAAGCCACGGCTAACTACGTGCCAGCAGCCGCGGTAATACGTAGGTGGCAAGCGTTGTCCGGAATTATTGGGCGTAAAGCGCGCGCAGGCGGCTTCTTAAGTCCATCTTAAAAGTGCGGGGCTTAACCCCGTGATGGGATGGAAACTGAGAGGCTGGAGTATCGGAGAGGAAAGTGGAATTCCTAGTGTAGCGGTGAAATGCGTAGAGATTAGGAAGAACACCGGTGGCGAAGGCGACTTTCTGGACGACAACTGACGCT…	53	9	8	0	17	0	1	31	3	3	4	0	2	2	7	5	2	10	8	4	2	3	0	6
Otu00147	Bacteria	Firmicutes	Clostridia	Clostridiales			GGGGAATATTGGGCAATGGGCGAAAGCCTGACCCAGCGACGCCGCGTGAGGGAAGAAGGTCTTCGGATTGTAAACCTTTGTAGACAGGGACGAAGAAATGACGGTACCTGTAAAGTAAGCCACGGCTAACTACGTGCCAGCAGCCGCGGTAATACGTAGGTGGCAAGCGTTATCCGGATTTATTGGGTGTAAAGGGTGAGTAGGCGGGCTGACAAGTCAGATGTGAAATGTTCGGGCTTAACCTGAGAACTGCATTTGAAACTGCCAGTCTTGAGTGTCGGAGGGGTAATCGGAATTCCCGGTGTAGCGGTGAAATGCGTAGAGATCGGGAGGAACACCAGTGGCGAAGGCGGATTACTGGACGACAACTGACGCTGATACACGAAAGCGTGGGGAGCA…	1	0	0	0	2	12	12	0	67	1	9	0	19	2	2	0	6	0	0	10	2	17	14	1
Otu00148	Bacteria	Bacteroidetes	Bacteroidia	Bacteroidales	Porphyromonadaceae		GAGGAATATTGGTCAATGGGCGAAAGCCTGAACCAGCCAAGTCGCGTGAGGGAAGAAGGTCCTACGGATTGTAAACCTCTTTTGTCGGGGAGCAAAGGGGCTATTTATAGCAAGATGAGCGTACCCGAAGAAAAAGCATCGGCTAACTCCGTGCCAGCAGCCGCGGTAATACGGAGGATGCGAGCGTTATCCGGATTTATTGGGTTTAAAGGGTGCGCAGGCGGACTCGTCAAGTCAGCGGTAAAAATTCGGGGCTCAACCCCGTCCGGCCGTTGAAACTGAGAGACTGGAGTGCGACAGAGGGAAGCGGAATGCGAGGTGTAGCGGTGAAATGCATAGATATCGCGCAGAACTCCGATTGCGAAGGCAGCTTTCCATGTCGTAACTGACGCTGAGGCA…	5	1	2	1	0	0	21	1	33	0	0	2	2	0	0	15	0	0	11	2	0	0	81	0
Otu00149	Bacteria	Firmicutes	Clostridia	Clostridiales	Lachnospiraceae		GGGGAATATTGCACAATGGAGGAAACTCTGATGCAGCGACGCCGCGTGAGCGAAGAAGTATTTCGGTATGTAAAGCTCTGTCAGCAGGGAAGATAATGACGGTACCTGACCAAGAAGCCCCGGCTAACTACGTGCCAGCAGCCGCGGTAATACGTAGGGGGCAAGCGTTATCCGGATTTACTGGGTGTAAAGGGAGTGTAGGTGGCTGCGCAAGTCAGGAGTGAAAGCCCGGGGCTCAACCCCGGGACTGCTCTTGAAACTGCGCGGCTTGAGTGCAGGAGGGGCAGGCGGAATTCCTAGTGTAGCGGTGAAATGCGTAGATATTAGGAGGAACACCGGTGGCGAAGGCGGCCTGCTGGACTGTAACTGACACTGAGGCTCGAAAGCGTGGGGAGCAAA…	70	21	0	1	1	0	0	2	6	0	2	22	9	3	0	1	12	4	5	5	0	7	2	0
Otu00150	Bacteria	Firmicutes	Clostridia	Clostridiales	Ruminococcaceae	Oscillibacter	GGGGAATATTGGGCAATGGACGCAAGTCTGACCCAGCAACGCCGCGTGAAGGAAGAAGGCTTTCGGGTTGTAAACTTCTTTTAAGGGGGAAGAGCAGAAGACGGTACCCCTTGAATAAGCCACGGCTAACTACGTGCCAGCAGCCGCGGTAATACGTAGGTGGCAAGCGTTGTCCGGATTTACTGGGTGTAAAGGGCGTGTAGCCGGGCCGACAAGTCAGATGTGAAATCCACGGGCTTAACCCGTGAACTGCATTTGAAACTGTTGGTCTTGAGTATCGGAGAGGTAACCGGAATTCCTAGTGTAGCGGTGAAATGCGTAGATATTAGGAAGAACACCAGTGGCGAAGGCGGGTTACTGGACGACAACTGACGGTGAGGCGCGAAAGCGTGGGGAGCA…	3	3	3	0	1	7	2	20	32	0	2	15	10	20	6	4	2	0	22	7	1	2	0	10
Otu00151	Bacteria	Firmicutes	Clostridia	Clostridiales	Ruminococcaceae		GGGGAATATTGCACAATGGAGGAAACTCTGATGCAGCGATGCCGCGTGAGGGAAGAAGGTTCTCGGATTGTAAACCTCTGTCTTCAGGGACGATAATGACGGTACCTGAGGAGGAAGCTCCGGCTAACTACGTGCCAGCAGCCGCGGTAATACGTAGGGAGCAAGCGTTGTCCGGAATTACTGGGTGTAAAGGGAGTGTAGGCGGGATGGTAAGTTAGGTGTGAAAACTATGGGCTCAACCCATAGACTGCACTTAAAACTGCTGTTCTTGAGTGAAGTAGAGGTTGGCGGAATTCCCAGTGTAGCGGTGAAATGCGTAGATATTGGGAGGAACATCAGTGGCGAAGGCGGCCAACTGGGCTTTTACTGACGCTGAGGCTCGAAAGCGTGGGGAGCAAA…	5	2	0	24	0	0	0	5	71	1	2	0	0	3	0	0	7	1	1	7	0	0	32	2
Otu00152	Bacteria	Bacteroidetes	Bacteroidia	Bacteroidales	Prevotellaceae	Prevotella	GAGGAATATTGGTCAATGGGCGGAAGCCTGAACCAGCCAAGTAGCGTGAAGGACGACTGCCCTATGGGTTGTAAACTTCTTTTATGCGGGGATAAAGTTCGCCACGTGTGGCGTTTTGCAGGTACCGCATGAATAAGGACCGGCTAATTCCGTGCCAGCAGCCGCGGTAATACGGAAGGTCCAGGCGTTATCCGGATTCATTGGGTTTAAAGGGAGCGTAGGCCGCCTTTTAAGCGTGTTGTGAAATGTAGGGGCTCAACCCCTGCACTGCAGCGCGAACTGGAGGGCTTGAGTACACACAAAGTAGGCGGAATTCATGGTGTAGCGGTGAAATGCTTAGATATCATGAAGAACCCCGATTGCGAAGGCAGCTTACTGGAGTGTAACTGACGCTGAAGC…	2	4	5	2	21	2	0	5	19	0	14	0	4	16	6	10	4	2	0	5	16	2	5	12
Otu00153	Bacteria	Firmicutes	Clostridia	Clostridiales	Lachnospiraceae	Clostridium_XlVa	GGGGAATATTGCACAATGGGGGAAACCCTGATGCAGCGACGCCGCGTGAGTGAAGAAGTATTTCGGTATGTAAAGCTCTATCAGCAGGGAAGAAAATGACGGTACCTGACTAAGAAGCCCCGGCTAACTACGTGCCAGCAGCCGCGGTAATACGTAGGGGGCAAGCGTTATCCGGATTTACTGGGTGTAAAGGGAGCGTAGACGGTGAGACAAGTCTGAAGTGAAATCCCGGGGCTCAACCCCGGAACTGCTTTGGAAACTGCCTGACTAGAGTGCAGGAGAGGTAAGTGGAATTCCTAGTGTAGCGGTGAAATGCGTAGATATTAGGAGGAACACCAGTGGCGAAGGCGGCTTACTGGACTGTAACTGACGTTGAGGCTCGAAAGCGTGGGGAGCAAA…	0	3	0	1	0	2	1	104	17	0	8	5	0	1	5	0	1	0	0	2	0	1	1	4
Otu00154	Bacteria	Firmicutes	Clostridia	Clostridiales	Lachnospiraceae	Coprococcus	GGGGAATATTGCACAATGGGGGAAACCCTGATGCAGCGACGCCGCGTGAAGGAAGAAGTATTTCGGTATGTAAACTTCTATCAGCAGGGAAGATAATGACGGTACCTGACTAAGAAGCTCCGGCTAAATACGTGCCAGCAGCCGCGGTAATACGTATGGAGCAAGCGTTATCCGGATTTACTGGGTGTAAAGGGTGCGCAGGTGGCGTGGTAAGTCAGAAGTGAAAACCCGGGGCTCAACCCCGTGGATTGCTTTTGAAACTATCATGCTGGAGTCCGGGAGAGGTAAGCGGAATTCCTAGTGTAGCGGTGAAATGCGTAGATATTAGGAGGAACACCAGTGGCGAAGGCGGCTTACTGGACCGGTACTGACACTGAGGCACGAAAGCGTGGGGAGCAA…	6	19	0	0	0	5	0	5	1	36	4	47	2	2	2	0	5	1	0	13	0	7	0	1
Otu00155	Bacteria	Bacteroidetes	Bacteroidia	Bacteroidales	Porphyromonadaceae		GAGGAATATTGGTCAATGGGCGAGAGCCTGAACCAGCCAAGTCGCGTGAGGGACGAAGGCCCTACGGGTTGTAAACCTCTTTTATAAGGGAATAAAGGACATCACGTGTGGTGTTTTGCATGTACCTTATGAATAAGCATCGGCTAACTCCGTGCCAGCAGCCGCGGTAATACGGAGGATGCGAGCGTTATCCGGATTCATTGGGTTTAAAGGGTGCGTAGGTGGCTTGTTAAGTCAGCGGTGAAAGTCAGTGGCTCAACCATTGAATTGCCGTTGAAACTGGCGAGCTTGAGTACGTACGGGGCAGGCGGAATGCGTGGTGTAGCGGTGAAATGCATAGATATCACGCAGAACCCCGATCGCGAAGGCAGCCTGCCAGGCCGTGACTGACACTGATGC…	0	7	5	0	0	11	17	37	24	3	0	0	20	0	0	1	9	0	0	17	1	0	3	0
Otu00156	Bacteria	Bacteroidetes	Bacteroidia	Bacteroidales	Prevotellaceae	Prevotella	GAGGAATATTGGTCAATGGGCGAGAGCCTGAACCAGCCAAGTAGCGTGCAGGATGACGGCCCTATGGGTTGTAAACTGCTTTTATGCGGGGATAACGTGCACCACGTGTGGTGTATTGCAGGTACCGCATGAATAAGGACCGGCTAATTCCGTGCCAGCAGCCGCGGTAATACGGAAGGTCCGGGCGTTATCCGGATTTATTGGGTTTAAAGGGAGCGTAGGCCGCTGTTTAAGCGTGTTGTGAAAAACCGGGGCTCAACTCCGGTCGTGCAGCGCGAACTGGACGGCTTGAGTGCGCGGTAAGTGGGCGGAATTTGTGGTGTAGCGGTGAAATGCTTAGATATCACGAAGAACTCCGATTGCGAAGGCAGCTCACTGTAGCGCAACTGACGCTGAAGC…	2	1	0	1	0	27	15	0	93	0	0	0	0	3	1	0	4	0	3	1	2	0	1	0
Otu00157	Bacteria	Bacteroidetes	Bacteroidia	Bacteroidales	Prevotellaceae	Prevotella	GAGGAATATTGGTCAATGGACGTAAGTCTGAACCAGCCAAGTAGCGTGCAGGATGACGGCCCTATGGGTTGTAAACTGCTTTTATGCGGGGATAAAGTTGGGGACGTGTCCCTTTTTGCAGGTACCGCATGAATAAGGACCGGCTAATTCCGTGCCAGCAGCCGCGGTAATACGGAAGGTCCGGGCGTTATCCGGATTTATTGGGTTTAAAGGGAGCGTAGGCCGGCTTTTAAGCGTGTTGTGAAATGCCGCGGCTCAACCGTGGCACTGCAGCGCGAACTGGAGGCCTTGAGTGCGCGGGAGGTAGGCGGAATTCGTGGTGTAGCGGTGAAATGCTTAGATATCACGAAGAACTCCGATTGCGAAGGCAGCTTACCGTAGCGTTACTGACGCTGAAGC…	3	2	2	16	1	5	7	10	25	1	0	2	5	12	0	6	15	6	5	0	4	1	17	6
Otu00158	Bacteria	Tenericutes	Mollicutes	Anaeroplasmatales	Anaeroplasmataceae	Asteroleplasma	AGGGAGTATTTGGCAATGGGGGAAACCCTGACCGAGCAACGCCGCGTGTGCGATGAAGGCCTTCGGGTCGTAAAGCACTGTGACCGGCTGGGAAACGCGGGGCGAGGAAATGCGTTCCGTCTGACCGGCCGGTTAGAAAGCAACTGCTAACTACGTGCCAGCAGCAGCGGTAATACGTAGGTTGCAAGCGTTATCCGGAATTATTGGGCGTAAAGAGTGAGCAGGCGGCTTTGCAAGCCGGGGGTCAAATGCGGTGGCTCAACCACCGTCCGTCCCCGGAACTGCATGGCTAGAGTGCTGGAGAGGCAAGCGGAACTCCTCATGTAGCGGTGAAATGCGCAGATATGAGGAAGAACACCGGTGGCGAAGGCGGCTTGCTAGACAGTCACTGACGCTCAG…	2	2	2	2	5	1	8	3	74	0	0	1	14	3	2	0	0	2	0	5	7	1	9	7
Otu00159	Bacteria	Firmicutes	Clostridia	Clostridiales	Ruminococcaceae		GGGGGATATTGCACAATGGGGGAAACCCTGATGCAGCGACGCCGCGTGGAGGAAGAAGGTTTTCGGATTGTAAACTCCTGTCGTAAGGGACGATAATGACGGTACCTTACAAGAAAGCCACGGCTAACTACGTGCCAGCAGCCGCGGTAAAACGTAGGTGGCAAGCGTTGTCCGGAATTACTGGGTGTAAAGGGAGCGCAGGCGGACCGGCAAGTTGGAAGTGAAAACTATGGGCTCAACCCATAAACTGCTTTCAAAACTGCTGGCCTTGAGTAGTGCAGAGGTAGGCGGAATTCCCGGTGTAGCGGTGGAATGCGTAGATATCGGGAGGAACACCAGTGGCGAAGGCGGCCTACTGGGCACCAACTGACGCTGAGGCTCGAAAGTGTGGGTAGCAAA…	4	4	1	12	0	1	10	83	7	3	1	9	0	6	0	0	2	0	2	3	0	0	0	1
Otu00160	Bacteria	Firmicutes	Clostridia	Clostridiales	Clostridiaceae_1	Clostridium_sensu_stricto	GGGGAATATTGCACAATGGGGGAAACCCTGATGCAGCAACGCCGCGTGAGTGATGACGGCCTTCGGGTTGTAAAGCTCTGTCTTCAGGGACGATAATGACGGTACCTGAGGAGGAAGCCACGGCTAACTACGTGCCAGCAGCCGCGGTAATACGTAGGTGGCGAGCGTTGTCCGGATTTACTGGGCGTAAAGGGAGCGTAGGCGGACTTTTAAGTGAGATGTGAAATACCCGGGCTCAACTTGGGTGCTGCATTTCAAACTGGAAGTCTAGAGTGCAGGAGAGGAGAATGGAATTCCTAGTGTAGCGGTGAAATGCGTAGAGATTAGGAAGAACACCAGTGGCGAAGGCGATTCTCTGGACTGTAACTGACGCTGAGGCTCGAAAGCGTGGGGAGCAAA…	4	0	5	3	2	7	2	27	28	2	1	2	8	0	9	3	3	0	17	13	2	2	3	5
Otu00161	Bacteria	Bacteroidetes	Bacteroidia	Bacteroidales	Prevotellaceae	Alloprevotella	GAGGAATATTGGTCAATGGGCGGAAGCCTGAACCAGCCAAGTAGCGTGCAGGAAGACGGCCCTATGGGTTGTAAACTGCTTTCAGTCGGGAATAATTCGTCGGTCGTGACCGACGTTGCAGGTACCGTCATAAGAAGGACCGGCTAATTCCGTGCCAGCAGCCGCGGTAATACGGAAGGTCCGGGCGTTATCCGGATTTATTGGGTTTAAAGGGAGCGTAGGTGGACTGTCAAGTCAGTTGTGAAATCCGCGGGCTCAACCTGCGGCCTGCAGTTGAAACTGGCGGTCTTGAGTCCGTTCAGGGATGCTGGAATTCATGGTGTAGCGGTGAAATGCTCAGATATCATGAAGAACTCCAATCGCGAAGGCAGGCATCCGGGCCGGAACTGACACTGAGGC…	0	0	0	0	111	1	2	0	0	0	2	5	3	1	1	1	0	3	3	14	0	0	0	0
Otu00162	Bacteria	Firmicutes	Clostridia	Clostridiales	Lachnospiraceae	Dorea	GGGGAATATTGCACAATGGGCGAAAGCCTGATGCAGCGACGCCGCGTGAAGGATGAAGTATTTCGGTATGTAAACTTCTATCAGCAGGGAAGAAAATGACGGTACCTGACTAAGAAGCCCCGGCTAACTACGTGCCAGCAGCCGCGGTAATACGTAGGGGGCAAGCGTTATCCGGATTTACTGGGTGTAAAGGGAGCGTAGACGGCTGTGCAAGTCTGAAGTGAAAGGCATGGGCTCAACCTGTGGACTGCTTTGGAAACTGTGCAGCTAGAGTGTCGGAGAGGTAAGTGGAATTCCTAGTGTAGCGGTGAAATGCGTAGATATTAGGAGGAACACCAGTGGCGAAGGCGGCTTACTGGACGATGACTGACGTTGAGGCTCGAAAGCGTGGGGAGCAAA…	20	4	9	2	4	4	5	49	3	0	2	4	5	0	5	3	2	0	4	3	7	2	6	4
Otu00163	Bacteria						GAGGAATCTTGCGCAATGGGCGAAAGCCTGACGCAGCGACACCGCGTGAGGGATGAAGGTCTTCGGATTGTAAACCTTTGTCAGTGGGGACGAGAACGGACGGTACCTACTGAGGAAGCATCGGCTTACTACGTGCCAGCAGCCGCGGTAATACGTAGGATGCAAGCGTTGTCCGGAATTACTGGGCGTAAAGAGCTCGTAGGCGGGAAGGTACGTTTGGAAGTAAATCTCACGGCTCAACTGTGAGCTCATTCCAAATACGGCTTTTCTTGAGGGCAGCAGGGGAGAATGGAATTCCCAGTGTAGCGGTGAAATGCGTAGATATTGGGAAGAATACCGGTGGCGAAGGCGATTCTCTGGGCTGTGACTGACGCTGAGGAGCGAAAGCGTGGGTAGCGA…	46	5	36	8	0	1	1	12	3	5	0	2	4	2	0	2	11	1	2	2	0	2	1	0
Otu00164	Bacteria	Bacteroidetes	Bacteroidia	Bacteroidales	Prevotellaceae	Prevotella	GAGGAATATTGGTCAATGGGCGAGAGCCTGAACCAGCCAAGTAGCGTGCAGGACGACGGCCCTATGGGTTGTAAACTGCTTTTATGCGGGGATAAAGTGGGGGATGCATCCCTTTTTGCAGGTACCGCATGAATAAGGACCGGCTAATTCCGTGCCAGCAGCCGCGGTAATACGGAAGGTCCGGGCGTTATCCGGATTTATTGGGTTTAAAGGGAGCGTAGGCTGGAGATTAAGCGTGTTGTGAAATGCCGCGGCTCAACCGTGGCACTGCAGCGCGAACTGGTTTCCTTGAGTGCGCTGAAAGTGGGCGGAATTTGTGGTGTAGCGGTGAAATGCTTAGATATCACGAAGAACTCCGATTGCGAAGGCAGCTCACTGTATCGCGACTGACGCTGAAGC…	57	5	0	0	0	13	1	0	5	17	0	15	0	15	0	0	0	0	12	2	0	0	0	4
Otu00165	Bacteria	Firmicutes	Clostridia	Clostridiales			CGGGAATATTGCGCAATGGAGGAAACTCTGACGCAGTGACGCCGCGTATAGGACGAAGGTCTTCGGATTGTAAACTATTGTCGTTAGGGAAGAGAAAGGACAGTACCTAAGGAGGAAGCTCCGGCTAACTACGTGCCAGCAGCCGCGGTAATACGTAGGGAGCGAGCGTTATCCGGATTTATTGGGTGTAAAGGGTGCGTAGACGGGAATTTAAGTTAGTTGTGAAATCCCTCGGCTCAACTGAGGAACTGCAACTAAAACTGGATTTCTTGAGTGCTGGAGAGGAAAGCGGAATTCCTAGTGTAGCGGTGAAATGCGTAGATATTAGGAGGAACACCAGTGGCGAAGGCGGCTTTCTGGACAGTAACTGACGTTGAGGCACGAAAGTGTGGGGAGCAA…	0	0	0	1	0	10	1	0	34	0	0	85	0	0	0	0	0	0	0	0	2	0	5	1
Otu00166	Bacteria	Bacteroidetes					AAGGGATATTGGTCAATGGGCGGGAGCCTGAACCAGCCATGCCGCGTGAGGGAATGAGGCCCTACGGGTCGTAAACCTCTTTTGCCGGGGGATAACGGGCGCCACGTGTGGCGCCGTGAAGGTACCCGGAGAATAAGCATCGGCTAACTCCGTGCCAGCAGCCGCGGTAATACGGAGGATGCGAGCGTTATCCGGATTTATTGGGTTTAAAGGGTGCGCAGGCGGGCGTCTAAGTCAGCGGTGAAAGTTCCCGGCTCAACCGGGTCAGTGCCGATGATACTGGGGGCCTTGAATGCGGTCGAGGCCGGCGGAATGTGGCGTGTAGCGGTGAAATGCATAGATATGCCACAGAACACCGATAGCGAAGGCAGCTGGCCGGGCCTGCATTGACGCTGAGGC…	0	0	0	0	0	0	0	0	0	81	0	0	0	57	0	0	0	0	0	0	0	0	0	0
Otu00167	Bacteria	Firmicutes	Clostridia	Clostridiales	Lachnospiraceae		GGGGAATATTGGACAATGGGCGAAAGCCTGATCCAGCGACGCCGCGTGAGCGATGAAGTATTTCGGTATGTAAAGCTCTATCAGCAGGGAAGAAAATGACGGTACCTGACTAAGAAGCCCCGGCTAACTACGTGCCAGCAGCCGCGGTAATACGTAGGGGGCAAGCGTTATCCGGATTTACTGGGTGTAAAGGGAGCGTAGACGGAAGTGCAAGTCAGAAGTGAAAGCCCGGGGCTTAACCCCGGGACTGCTTTTGAAACTGTGCATCTAGAGTGCAGGAGAGGTAAGCGGAATTCCTAGTGTAGCGGTGAAATGCGTAGATATTAGGAGGAACACCGGTGGCGAAGGCGGCTTACTGGACTGTAACTGACGTTGAGGCTCGAAAGCGTGGGGAGCAAA…	0	0	2	0	6	0	0	4	0	0	1	0	103	0	3	3	1	3	3	3	0	0	3	0
Otu00168	Bacteria	Spirochaetes	Spirochaetia	Spirochaetales	Spirochaetaceae	Treponema	TAAGAATATTCCGCAATGGACGAAAGTCTGACGGAGCGACGCCGCGTGGATGAAGAAGGCCGGAAGGTTGTAAAGTTCTTTTAAGCATGAAGAAGGATTATTGCAGGAAATGGCAGTAAAGTGACGGTAGTGCTTGAATAAGAGGCGGCTAATTACGTGCCAGCAGCCGCGGTAACACGTAAGCCTCGAGCGTTGTTCGGAATTATTGGGCGTAAAGGGCATGTAGGCGGAATTGCAAGCTTGATGTGAAAGGCAGGGGCTTAACTCCTGGATTGCGTTGAGAACTGCATAACTAGAGTAACTGAGGGGCAGCCGGAATTCCAGGTGTAGGGGTGAAATCTGTAGATATCTGGAAGAACACCAATGGCGAAGGCAGGCTACCAGCAGATTACTGACGCT…	2	0	21	0	0	0	2	0	20	24	0	4	0	4	5	0	0	0	0	47	0	5	0	0
Otu00169	Bacteria	Bacteroidetes	Bacteroidia	Bacteroidales	Prevotellaceae		GAGGAATATTGGTCAATGGCCGAGAGGCTGAACCAGCCAAGTAGCGTGCAGGACGACGGCCCTACGGGTTGTAAACTGCTTTTGCGGGAGGATAAAGTGCGCCACGCGTGGCGCTTTGCAGGTATCCCGTGAATAAGGACCGGCTAATTCCGTGCCAGCAGCCGCGGTAATACGGAAGGTCCGGGCGTTATCCGGATTTATTGGGTTTAAAGGGAGCGCAGGCGGAGGTGCAAGCGTGCCGTGAAAGCGCGGGGCTCAACCCCGTACAGCGGCGCGAACTGCTCCCCTTGGTTGCGGGAAGGGAAGGCGGAACTCGTGGTGTAGCGGTGAAATGCATAGATATCACGAAGAACTCCGATCGCGAAGGCAGCCTTCCGGCCCGTCAACGACGCTCATGCT…	0	2	0	4	7	6	1	9	31	1	2	2	7	11	2	0	0	2	28	13	2	3	0	0
Otu00170	Bacteria	Bacteroidetes	Bacteroidia	Bacteroidales	Prevotellaceae	Alloprevotella	GAGGAATATTGGTCAATGGACGAGAGTCTGAACCAGCCAAGTAGCGTGCAGGATGACGGCCCTCCGGGTTGTAAACTGCTTTTAGTTGGGAATAAAAAAGGTGACGTGTCATCTATTGTATGTACCATCAGAAAAAGGACCGGCTAATTCCGTGCCAGCAGCCGCGGTAATACGGAAGGTCCAGGCGTTATCCGGATTTATTGGGTTTAAAGGGAGCGTAGGCGGAGAGATAAGTCAGCGGTAAAATCGTGCGGCTCAACCGTACCTCGCCGTTGATACTGTTTTTCTTGAGTGCACACAGGGATGCTGGAATTCGTCGTGTAGCGGTGAAATGCTTAGATATGACGAAGAACTCCGATCGCGAAGGCAGGTGTCCGGGGTGCAACTGACGCTGAGGCT…	1	13	0	5	3	21	6	3	5	2	0	6	10	2	1	4	4	1	39	3	0	0	1	2
Otu00171	Bacteria	Bacteroidetes	Bacteroidia	Bacteroidales			GAGGAATATTGGTCAATGGGCGAGAGCCTGAACCAGCCAAGTAGCGTGCAGGAAGACGGCCCTATGGGTTGTAAACTGCTTTTATACGGGGGTAAAGTCATCCACGTGTGGATGTTTGCAAGTACCGTAAGAAAAAGGATCGGCTAATTCCGTGCCAGCAGCCGCGGTAATACGGAAGATCCGAGCGTTATCCGGATTTATTGGGTTTAAAGGGAGCGTAGGCGGACGAGCAAGTCAGTTGTGAAAGTTTGCGGCTCAACCGTAAAATTGCAGTTGAAACTGTTTGTCTTGAGTTCACATAAGGATGGTGGAATTTGTGGTGTAGCGGTGAAATGCATAGATATCACGAAGAACTCCGATTGCGAAGGCAGCCATCCGGGGTGCGACTGACGCTGAGGC…	7	1	0	1	1	29	11	2	27	0	2	1	7	18	0	2	9	1	2	7	0	0	1	3
Otu00172	Bacteria	Firmicutes	Clostridia	Clostridiales	Ruminococcaceae	Oscillibacter	GGGGAATATTGGGCAATGGACGCAAGTCTGACCCAGCAACGCCGCGTGAAGGAAGAAGGCTTTCGGGTTGTAAACTTCTTTGACAGGGGAAGAGCAGAAGACGGTACCCTGAAAACAAGCCACGGCTAACTACGTGCCAGCAGCCGCGGTAATACGTAGGTGGCAAGCGTTGTCCGGATTTACTGGGTGTAAAGGGCGTGCAGCCGGGCCGACAAGTCAGATGTGAAATCCCGAGGCTTAACCTCGGAACTGCATTTGAAACTGTTGGTCTTGAGTATCGGAGAGGTCATCGGAATTCCTTGTGTAGCGGTGAAATGCGTAGATATAAGGAAGAACACCAGTGGCGAAGGCGGATGACTGGACGACAACTGACGGTGAGGCGCGAAAGCGTGGGGAGCG…	4	3	1	1	9	3	11	30	23	5	1	3	3	1	2	2	5	0	0	8	4	6	2	2
Otu00173	Bacteria	Bacteroidetes	Bacteroidia	Bacteroidales	Porphyromonadaceae		GAGGAATATTGGTCAATGGGCGGAAGCCTGAACCAGCCAAGTCGCGTGAGGGAAGACGGTCCTATGGATTGTAAACCTCTTTTGTCAGGGAGCAAGAAGGGAACGCGTTCCCTCGTGAGAGTACCTGAAGAAAAAGCATCGGCTAACTCCGTGCCAGCAGCCGCGGTAATACGGAGGATGCGAGCGTTATCCGGATTTATTGGGTTTAAAGGGTGCGTAGGCGGACGGTTAAGTCAGCGGTAAAATCGAGAGGCTCAACCTCTTCCGGCCGTTGAAACTGGCCATCTTGAGTGAGCGAGAAGTATGCGGAATGCGTGGTGTAGCGGTGAAATGCATAGATATCACGCAGAACTCCGATTGCGAAGGCAGCATACCGGCGCTCAACTGACGCTGAAGCAC…	0	0	74	0	0	0	0	0	0	21	0	18	0	2	1	0	9	3	0	0	1	0	0	0
Otu00174	Bacteria	Bacteroidetes	Bacteroidia	Bacteroidales	Porphyromonadaceae		GAGGAATATTGGTCAATGGGCGCGAGCCTGAACCAGCCAAGTCGCGTGAGGGAAGACGGCCCTACGGGTTGTAAACCTCTTTTGTCGGGGAGCAAGGACTGCCACGAGTGGCAGGGCGAGAGTACCCGAAGAAAAAGCATCGGCTAACTCCGTGCCAGCAGCCGCGGTAATACGGAGGATGCGAGCGTTATCCGGATTTATTGGGTTTAAAGGGTGCGTAGGCGGAAGTTCAAGTCAGCGGTAAAATCGAGGGGCTCAACCCCTTTAAGCCGTTGAAACTGGGTTTCTTGAGTGGGCGAGAAGTGTGCGGAATGTGTGGTGTAGCGGTGAAATGCATAGATATCACACAGAACTCCGATTGCGAAGGCAGCACACCGGCGCCCAACTGACGCTGAGGCA…	3	1	4	5	2	35	11	1	9	1	0	4	1	1	0	37	0	0	5	4	0	1	1	2
Otu00175	Bacteria	Elusimicrobia	Elusimicrobia	Elusimicrobiales	Elusimicrobiaceae	Elusimicrobium	GGGGAATTTTGGACAATGGACGGAAGTCTGATCCAGCAACGCAGCGTGAAGGACGAAGGTTTTCGGATTGTAAACTTCTTTTGCAGGGGAAGAAAAAAATGACGGTACCCTGTGAATAAGCCACGGCTAACTACGTGCCAGCAGCCGCGGTAAGACGTAGGTGGCAAGCGTTACTCGGAATTACTAGGCGTAAAGCGCACGTAGGCGGAAATTTAAGTCTGTTGTGTAATCTCCGGGCTCAACCCGGAAACTGCAACGGAAACTGGATTTCTTGAGTGAGGCAGAGGAAGACGGAATTCCTGGTGTAGCAGTGAAATGCGTAGATATCAGGAGGAACACCGGTGGCGAAGGCGGTCTTCTGGGCCTTTACTGACGCTAAAGTACGAAAGCTAGGGGAGC…	0	10	1	9	0	0	51	0	19	0	0	2	0	2	0	6	0	1	1	0	1	0	23	1
Otu00176	Bacteria	Firmicutes	Clostridia	Clostridiales	Lachnospiraceae		GGGGAATATTGCACAATGGGGGAAACCCTGATGCAGCAACGCCGCGTGAGTGAAGAAGTATTTCGGTATGTAAAGCTCTATCAGCAGGGAAGAAAATGACGGTACCTGACTAAGAAGCCCCGGCTAACTACGTGCCAGCAGCCGCGGTAATACGTAGGGGGCAAGCGTTATCCGGATTTACTGGGTGTAAAGGGAGCGTAGACGGCAGCGCAAGTCTGAAGTGAAAGCCCGGGGCTCAACCCCGGAATGGCTTTGGAAACTGCGCGGCTAGAGTACCGGAGGGGTAAGCGGAATTCCTAGTGTAGCGGTGAAATGCGTAGATATTAGGAGGAACACCAGTGGCGAAGGCGGCTTACTGGACGGTAACTGACGTTGAGGCTCGAAAGCGTGGGGAGCAAA…	8	1	4	6	3	2	7	40	13	0	0	3	9	1	5	3	10	0	4	3	0	0	1	2
Otu00177	Bacteria	Firmicutes	Clostridia	Clostridiales	Lachnospiraceae		GGGGAATATTGGACAATGGGGGAAACCCTGATCCAGCGACGCCGCGTGAGTGAAGAAATATTTCGGTATGTAAAGCTCTATCAGCAGGGAAGAAAATGACGGTACCTGACTAAGAAGCCCCGGCTAACTACGTGCCAGCAGCCGCGGTAATACGTAGGGGGCAAGCGTTATCCGGATTTACTGGGTGTAAAGGGAGCGCAGGCGGCAGGGCAAGTCTGATGTGAAAACCCGGGGCTCAACCCCGGGATTGCATTGGAAACTGTCCAGCTCGAGTGTCGGAGAGGTAAGCGGAATTCCTAGTGTAGCGGTGAAATGCGTAGATATTAGGAGGAACACCAGTGGCGAAGGCGGCTTACTGGACGATGACTGACGCTGAGGCTCGAAAGCGTGGGGAGCAAA…	0	2	0	10	0	6	0	5	8	0	0	6	37	0	0	20	1	0	12	0	11	0	4	0
Otu00178	Bacteria	Firmicutes	Clostridia	Clostridiales	Ruminococcaceae		GGGGGATATTGCACAATGGGGGAAACCCTGATGCAGCGACGCCGCGTGAAGGAAGAAGGCCTTCGGGTTGTAAACTTCTGTCGTAAGGGACGATAATGACGGTACCTTACAAGAAAGCCACGGCTAACTACGTGCCAGCAGCCGCGGTAAAACGTAGGTGGCAAGCGTTGTCCGGAATTACTGGGTGTAAAGGGAGCGCAGGCGGACTGACAAGTTGGAAGTGAAATCTATGGGCTCAACCCATAAATTGCTTTCAAAACTGCCAGCCTTGAGTAGTGCAGAGGTAGGCGGAATTCCCGGTGTAGCGGTGGAATGCGTAGATATCGGGAGGAACACCAGTGGCGAAGGCGGCCTGCTGGGCACCAACTGACGCTGAGGCTCGAAAGTGTGGGTAGCAAA…	4	3	0	3	0	4	0	16	63	0	1	1	0	0	1	0	1	0	8	5	1	0	1	6
Otu00179	Bacteria	Bacteroidetes	Bacteroidia	Bacteroidales	Porphyromonadaceae		GAGGAATATTGGTCAATGGGCGAGAGCCTGAACCAGCCAAGCCGCGTGAGGGAAGAAGGCGCTCAGCGTCGTAAACCTCTTTAGCCGGGGGACAAAACCTCCTCGTGAAGGAGGCTTGAGAGTACCCGGAGAATAAGCATCGGCTAACTCCGTGCCAGCAGCCGCGGTAATACGGAGGATGCGAGCGTTATCCGGATTTATTGGGTTTAAAGGGTGCGCAGGCGGACATTCAAGTCTGCGGTCAAATTCCGGGGCTCAACCCCGGCCAGCCGTGGAAACTGAATGACTTGAGTGGGCGAGAGGTATGCGGAATGCGCGGTGTAGCGGTGAAATGCTTAGAGATCGCGCAGAACTCCGATTGCGAAGGCAGCATACCGGCGCCTTACTGACGCTCAGGCA…	0	10	1	6	3	26	9	22	6	0	0	19	2	0	0	3	0	0	2	5	0	1	3	0
Otu00180	Bacteria	Proteobacteria	Gammaproteobacteria	Aeromonadales	Succinivibrionaceae	Anaerobiospirillum	AGGGAATATTGCACAATGGGGGAAACCCTGATGCAGCCATGCCGCGTGTGTGAAGAAGGCCTTCGGGTTGTAAAGCACTTTCAGTGGGGAGGAAACACTGACGTTACCCACAGAAGAAGCACCGGCTAACTCCGTGCCAGCAGCCGCGGTAATACGGAGGGTGCAAGCGTTAATCGGAATAACTGGGCGTAAAGGGCATGTAGGCGGAAAGGTAAGTAGGATGTGAAATACCCGGGCTCAACCTGGGTTGGTCATTCTAAACTGTCTTTCTAGAGTATTGCAGAGGGAGATGGAATTTCAGGTGTAGCGGTGGAATGCGTAGATATCTGAAAGAACACCAGAGGCGAAGGCGGTCTCCTGGGCAAATACTGACGCTGAGGTGCGAAAGCGTGGGGAGCA…	1	0	0	2	0	3	1	19	37	0	0	0	13	0	0	25	0	0	14	1	0	0	1	0
Otu00181	Bacteria	Firmicutes	Clostridia	Clostridiales	Lachnospiraceae		GGGGAATATTGCACAATGGGGGAAACCCTGATGCAGCGACGCCGCGTGAGCGAAGAAGTATTTCGGTATGTAAAGCTCTATCAGCAGGGAAGAAAAAAATGACGGTACCTGACTAAGAAGCCCCGGCTAACTACGTGCCAGCAGCCGCGGTAATACGTAGGGGGCAAGCGTTATCCGGATTTACTGGGTGTAAAGGGAGCGCAGGCGGCAGTGCAAGTCTGATGTGAAAGCCCGGGGCTTAACCCCGGGACTGCATTGGAAACTGTATTGCTTGAGTGTCGGAGGGGTAAGTGGAATTCCTAGTGTAGCGGTGAAATGCGTAGATATTAGGAGGAACACCAGTGGCGAAGGCGGCTTACTGGACGACAACTGACGCTGAGGCTCGAAAGCGTGGGGAGC…	12	1	0	8	0	5	3	21	8	4	0	1	5	0	0	0	0	1	28	16	0	0	3	0
Otu00182	Bacteria	Firmicutes	Clostridia	Clostridiales	Ruminococcaceae	Clostridium_IV	GGGGGATATTGCACAATGGGGGAAACCCTGATGCAGCAACGCCGCGTGAAGGAAGAAGGTCTTCGGATTGTAAACTTTTGTCCTTGGTGAAGATAATGACGGTAGCCAAGGAGGAAGCTCCGGCTAACTACGTGCCAGCAGCCGCGGTAATACGTAGGGAGCGAGCGTTGTCCGGATTTACTGGGTGTAAAGGGTGCGTAGGCGGAAGAGCAAGTCAGTAGTGAAATCCATGGGCTTAACCCGTGAACTGCTATTGAAACTGTTCTTCTTGAGTGAAGTAGAGGTAGGCGGAATTCCCGGTGTAGCGGTGAAATGCGTAGAGATCGGGAGGAACACCAGTGGCGAAGGCGGCCTACTGGGCTTTAACTGACGCTGAGGCACGAAAGCATGGGTAGCAAA…	7	9	7	8	0	5	9	15	13	3	4	3	6	2	2	0	1	3	3	9	2	1	2	1
Otu00183	Bacteria	Firmicutes					GGGGAATATTGGGCAATGGGCGAAAGCCTTACCCAGCAACGCCGCGTGAGGGAAGAAGGTTTTCGGATTGTAAACCTCTGTCCTGGGGGACGAAGGAAGTGACGGTACCCCGGGAGGAAGCCCCGGCTAACTACGTGCCAGCAGCCGCGGTAATACGTAGGGGGCGAGCGTTGTCCGGAATTATTGGGCGTAAAGGGCGCGTAGACGGCTGAGTAAGTTACTGGTGAAAGCCCAGCTTTTAAGGCTGGAATTGCCGGTAATACTGTTCAGCTTGAGTGCAGGAGAGGGAAGCGGAATTCCTAGTGTAGCGGTGAAATGCGTAGATATTAGGAGGAACACCAGTGGCGAAGGCGGCTTTCTGGACTGTAACTGACGTTGAGGCGCGAAAGCGTGGGGAGC…	7	0	2	3	5	9	6	23	30	1	0	5	2	0	4	0	7	0	1	3	1	3	0	2
Otu00184	Bacteria	Proteobacteria	Betaproteobacteria	Burkholderiales	Sutterellaceae	Sutterella	GGGGAATTTTGGACAATGGGGGCAACCCTGATCCAGCCATGCCGCGTGCAGGATGAAGGCCTTCGGGTTGTAAACTGCTTTTGTCAGGGACGAAAAGGACCGTGTTAATACCATGGTCTGCTGACGGTACCTGAAGAATAAGCACCGGCTAACTACGTGCCAGCAGCCGCGGTAATACGTAGGGTGCAAGCGTTAATCGGAATTACTGGGCGTAAAGCGTGCGCAGGCGGTTCTGTAAGACAGATGTGAAATCCCCGGGCTCAACCTGGGAATTGCATTTGTGACTGCAGGACTAGAGTTCATCAGAGGGGGGTGGAATTCCAAGTGTAGCAGTGAAATGCGTAGATATTTGGAAGAACACCAATGGCGAAGGCAGCCCCCTGGGATGCGACTGACGCT…	0	0	1	1	0	8	0	2	67	0	1	0	9	0	0	7	2	4	1	3	0	0	7	0
Otu00185	Bacteria	Bacteroidetes					GAGGAATATTGGTCAATGGGCGAAAGCCTGAACCAGCCATGCCGCGTGAAGGAATAAGGCCCTATGGGTCGTAAACTTCTTTTGACGGGGAGCAATAAGGTCTACGTGTAGGCCGATGAGAGTACTCGTCGAATAAGCATCGGCTAACTCCGTGCCAGCAGCCGCGGTAATACGGAGGATGCGAGCGTTATCCGGAATTATTGGGTTTAAAGGGTGCGTAGGCTGTTTGTTAAGTCAGGGGTGAAATACCGCAGCTCAACTGTGGAATTGCCTTTGATACTAGCAGGCTTGAATACTGTTGCCGTGGGAGGAATGAGTAGTGTAGCGGTGAAATGCATAGATATTACTCAGAACACCGATTGCGAAGGCATCTCACGAAGCAGGCATTGACGCTGAGGC…	4	5	0	2	3	5	22	0	28	5	2	5	1	3	3	1	1	2	2	4	1	3	6	5
Otu00186	Bacteria	Actinobacteria	Actinobacteria	Coriobacteriales	Coriobacteriaceae	Collinsella	GGGGAATCTTGCGCAATGGGGGCAACCCTGACGCAGCGACGCCGCGTGCGGGACGGAGGCCTTCGGGTCGTAAACCGCTTTCAGCAGGGAAGAGACGAGACTGTACCTGCAGAAGAAGCCCCGGCTAACTACGTGCCAGCAGCCGCGGTAATACGTAGGGGGCGAGCGTTATCCGGATTCATTGGGCGTAAAGCGCGCGTAGGCGGCCCGGCAGGCCGGGGGTCGAAGCGGGGGGCTCAACCCCCCGAAGCCCCCGGAACCTCCGCGGCTTGGGTCCGGTAGGGGAGGGTGGAACACCCGGTGTAGCGGTGGAATGCGCAGATATCGGGTGGAACACCGGTGGCGAAGGCGGCCCTCTGGGCCGAGACCGACGCTGAGGCGCGAAAGCTGGGGGAGCGA…	23	1	3	4	1	2	0	48	5	1	1	0	11	2	1	0	0	0	1	2	3	0	3	0
Otu00187	Bacteria	Bacteroidetes	Bacteroidia	Bacteroidales	Prevotellaceae	Prevotella	GAGGAATATTGGTCAATGGGCGGAAGCCTGAACCAGCCAAGTAGCGTGCAGGAAGACGGCCCTATGGGTTGTAAACTGCTTTTATGCGGGGATAAAGTGGGCGACGTGTCGTCTATTGCAGGTACCGCAAGAATAAGGACCGGCTAATTCCGTGCCAGCAGCCGCGGTAATACGGAAGGTCCAGGCGTTATCCGGATTTATTGGGTTTAAAGGGAGCGTAGGCCGCTGTTCAAGCGTGTTGTGAAATGTACCGGCTTAACCGGTGAATTGCAGCGCGAACTGTCCGGCTTGAGTGTGCGGGAAGCAGGCGGAATTCGTGGTGTAGCGGTGAAATGCTTAGATATCACGAAGAACTCCGATTGCGAAGGCAGCTTGCTGTAGCATAACTGACGCTGAAGC…	63	15	0	0	0	0	0	0	0	1	7	0	0	1	1	0	1	2	0	1	0	12	0	7
Otu00188	Bacteria	Firmicutes	Clostridia	Clostridiales	Ruminococcaceae	Ruminococcus	GGGGGATATTGCGCAATGGGGGAAACCCTGACGCAGCAACGCCGCGTGAAGGATGAAGGTCTTCGGATTGTAAACTTCTTTTATTAAGGACGAAGAATGACGGTACTTAATGAATAAGCTCCGGCTAACTACGTGCCAGCAGCCGCGGTAATACGTAGGGAGCAAGCGTTGTCCGGATTTACTGGGTGTAAAGGGTGCGTAGGCGGCAAAGCAAGTCAGATGTGAAATGTATGGGCTCAACCCATGAACTGCATTTGAAACTGCATTGCTTGAGTGAAGTAGAGGCAGGCGGAATTCCCTGTGTAGCGGTGAAATGCGTAGAGATAGGGAGGAACACCAGTGGCGAAGGCGGCCTGCTGGGCTTTAACTGACGCTGAGGCACGAAAGCGTGGGTAGCAA…	53	6	0	0	1	1	0	0	0	4	0	0	0	1	4	0	0	0	0	36	0	3	0	1
Otu00189	Bacteria	Actinobacteria	Actinobacteria	Coriobacteriales	Coriobacteriaceae	Senegalimassilia	GGGGAATTTTGCGCAATGGGGGCAACCCTGACGCAGCAACGCCGCGTGCGGGACGAAGGCGTCCGCGTCGTAAACCGCTTTCAGCGGGGAACACTTAAACGAGGGTACCCGCAGAAGAAGCCCCGGCTAAATACGTGCCAGCAGCCGCGGTAATACGTATGGGGCGAGCGTTATCCGGATTCATTGGGCGTAAAGCGCGCGTAGGCGGAGCGCTAAGCGGGACCTCTAACCCGAGGGCTCAACCCCCGGCCGGGTCCCGAACTGGCGCTCTCGAGTGCGGTAGGGGAGAGCGGAATTCCCGGTGTAGCGGTGGAATGCGCAGATATCGGGAAGAACACCGACGGCGAAGGCAGCTCTCTGGGCCGAAACTGACGCTGAGGCGCGAAAGCTGGGGGAGCG…	8	2	1	2	0	0	0	89	2	1	0	0	0	1	1	0	0	0	2	0	0	0	0	1
Otu00190	Bacteria	Bacteroidetes	Bacteroidia	Bacteroidales	Porphyromonadaceae		GAGGAATATTGGTCAATGGGCGGAAGCCTGAACCAGCCAAGTCGCGTGAGGGAAGACGGTCCTACGGATTGTAAACCTCTTTTGTCGGGGAGCAAAGAGGCCACGCGTGGCAAGATGAGCGTACCCGAAGAAAAAGCATCGGCTAACTCCGTGCCAGCAGCCGCGGTAATACGGAGGATGCGAGCGTTATCCGGATTTATTGGGTTTAAAGGGTGCGCAGGCGGTTCATCAAGTCAGCGGTAAAAATTCGGGGCTCAACCCCGTCCTGCCGTTGAAACTGACGAGCTGGAGTGCGACAGAGGAATGCGGAATGCGAGGTGTAGCGGTGAAATGCATAGATATCGCGCAGAACTCCGATTGCGAAGGCAGCGTTCCATGTCGTAACTGACGCTCAGGCAC…	1	2	16	3	1	1	0	4	20	9	1	9	1	1	3	0	2	2	3	27	0	0	0	4
Otu00191	Bacteria	Firmicutes	Clostridia	Clostridiales	Ruminococcaceae		GGGGAATATTGGGCAATGGGCGAAAGCCTGACCCAGCGACGCCGCGTGAGCGAAGAAGGTCTTCGGATTGTAAAGCTCTGTTGATAGGGACGATAATGACGGTACCTATCGAGGAAGCCACGGCTAACTACGTGCCAGCAGCCGCGGTAATACGTAGGTGGCAAGCGTTATCCGGATTTACTGGGTGTAAAGGGTGTGTAGGCGGGACTGCAAGTCAGATGTGAAAATCATGGGCTCAACTCATGACCTGCATTTGAAACTGTGGTTCTTGAGAGTCGGAGGGGTAATCGGAATTCCCGGTGTAGCGGTGAAATGCGTAGATATCGGGAGGAACACCAGTGGCGAAGGCGGATTACTGGACGACCACTGACGCTGAGACACGAAAGCGTGGGGAGCAAA…	0	0	10	0	12	0	0	0	9	21	2	1	0	43	5	0	0	0	0	5	0	0	0	1
Otu00192	Bacteria	Firmicutes	Clostridia	Clostridiales	Ruminococcaceae	Butyricicoccus	GGGGAATATTGCGCAATGGGGGCAACCCTGACGCAGCAACGCCGCGTGAGTGAAGAAGGCCTTCGGGTTGTAAAGCTCTTTAATCAGGGACGAAGAATGACGGTACCTGAAGAATAAGCTCCGGCTAACTACGTGCCAGCAGCCGCGGTAATACGTAGGGAGCAAGCGTTATCCGGATTTACTGGGTGTAAAGGGCGCGCAGGCGGGAGGACAAGTTGGGAGTGAAATCCCGGGGCTTAACCCCGGAACTGCTTTCAAAACTGTTCTTCTTGAGTGATGGAGAGGCAGGCGGAATTCCGTGTGTAGCGGTGAAATGCGTAGATATACGGAGGAACACCAGTGGCGAAGGCGGCCTGCTGGACATTAACTGACGCTGAGGCGCGAAAGCGTGGGGAGCAA…	0	0	0	2	0	0	0	100	3	0	0	0	1	0	1	0	0	0	1	0	0	0	1	0
Otu00193	Bacteria	Firmicutes	Clostridia	Clostridiales			GGGGAATATTGGGCAATGGGCGAAAGCCTGACCCAGCAACGCCGCGTGAAGGAAGAAGGTCTTCGGATTGTAAACTTTTGTCTTATGGGACGATAATGACGGTACCATAGGAGGAAGCCACGACTAACTACGTGCCAGCAGTCGCGGTAATACGTAGGTGGCGAGCGTTATCCGGAATTATTGGGTGTAAAGGGTGCGTAGGCGGGACGTAAAGTCAGATGTGAAATGCGGAGGCTCAACCTCCGAACTGCATTTGAAACTTACGTTCTTGAGTGGAGTAGAGGCAAGCGGAATTCCCGGTGTAGCGGTGAAATGCATAGATATCGGGAGGAACACCAGTGGCGAAGGCGGCTTGCTGGGCTTTTACTGACGCTGAGGCACGAAAGTGTGGGGAGCAAA…	10	9	7	1	0	2	12	7	21	4	0	0	0	5	8	0	0	1	0	10	0	3	4	5
Otu00194	Bacteria	Firmicutes	Clostridia	Clostridiales			TGGGAATATTGGACAATGGAGGAAACTCTGATCCAGTGACGCCGCGTGAAGGAAGAAGGTCTTCGGATTGTAAACTTATTTTATCAGGGAAGAAGAAAGTGACAGTACCTGAAGAAAAAGGACCGGCAAACTACGTGCCAGCAGCCGCGGTAATACGTAGGGTCCAAGCGTTATCCGGATTTACTGGGTGTAAAGGGCGAGTAGACGGCGCTGTAAGTCAGCTGTGAAAACTTAGGGCTCAACCTTAAGCCTGCAGCTGAAACTGTAGTGCTAGAGTGCAGGAGAGGTAAGCGGAATTCCTAGTGTAGCGGTGAAATGCGTAGATATTAGGAGGAACACCAGTGGCGAAGGCGGCTTACTGGACTGTAACTGACGTTGAGGCGCGAAAGTGTGGGGAGC…	0	0	0	0	17	0	1	4	37	0	19	0	0	1	23	0	0	0	1	4	0	0	0	0
Otu00195	Bacteria	Firmicutes	Clostridia	Clostridiales	Ruminococcaceae		GGGGAATATTGCACAATGGGCGAAAGCCTGATGCAGCAACGCCGCGTGAGGGAAGACGGTCTTCGGATTGTAAACCTTTGTCCTTGGTGACGAAAAGAATGACGGTAGCCGAGGAGGAAGCCACGGCTAACTACGTGCCAGCAGCCGCGGTAATACGTAGGTGGCAAGCGTTGTCCGGAATTACTGGGTGTAAAGGGAGCGCAGGCGGGGGAGCAAGTCAGCTGTGAAATATACGGGCTTAACTCGTAGACTGCAGTTGAAACTGTTCTTCTTGAGTGAAGTAGAGGTAGGCGGAATTCCGAGTGTAGCGGTGAAATGCGTAGAGATTCGGAGGAACACCAGTGGCGAAGGCGGCCTACTGGGCTTTAACTGACGCTGAGGCTCGAAAGTGTGGGGAGC…	5	0	4	0	2	11	0	3	21	4	2	29	0	4	1	0	1	0	0	8	0	6	0	5
Otu00196	Bacteria	Firmicutes	Clostridia	Clostridiales	Ruminococcaceae	Ruminococcus	GGGGAATATTGCACAATGGGGGAAACCCTGATGCAGCGATGCCGCGTGGAGGAAGAAGGTTTTCGGATTGTAAACTCCTTTTATCAGGGACGATAATGACGGTACCTGAAGAAAAAGCTCCGGCTAACTACGTGCCAGCAGCCGCGGTAATACGTAGGGAGCGAGCGTTGTCCGGAATTACTGGGTGTAAAGGGAGCGTAGGCGGGACGGTAAGTCAGATGTGAAATATACGTGCTCAACATGTAGACTGCATTTGAAACTGCTGTTCTTGAGTGAAGTAGAGGTAAGCGGAATTCCTAGTGTAGCGGTGAAATGCGTAGATATTAGGAGGAACATCGGTGGCGAAGGCGGCTTACTGGGCTTTTACTGACGCTGAGGCTCGAAAGCGTGGGGAGCAAA…	2	2	3	8	0	6	2	6	23	0	0	0	7	0	2	5	10	0	3	4	0	0	16	5
Otu00197	Bacteria	Firmicutes	Clostridia	Clostridiales	Ruminococcaceae		GAGGAATATTGGGCAATGGGCGCAAGCCTGACCCAGCAACGCCGCGTGAAGGAAGACGGTTTTCGGATTGTAAACTTCTTTTAAGAGGGACGATAATGACGGTACCTCTTGAATAAGCCACGGCTAACTACGTGCCAGCAGCCGCGGTAATACGTAGGTGGCAAGCGTTGTCCGGATTTACTGGGTGTAAAGGGCGAGTAGGCGGGATATCAAGTCAGGTGTGAAATCCATGGGCTCAACCCATGAACTGCACTTGAAACTGATATTCTTGAGTGATGGAGAGGCAGGCGGAATTCCCGGTGTAGCGGTGGAATGCGTAGATATCGGGAGGAACACCAGTGGCGAAGGCGGCCTGCTGGACATTAACTGACGCTGAGGAGCGAAAGCGTGGGGAGCAAA…	0	0	7	9	4	2	14	4	4	3	1	2	1	0	8	3	5	2	1	2	4	25	2	0
Otu00198	Bacteria	Firmicutes	Negativicutes	Selenomonadales	Veillonellaceae	Megasphaera	GGGGAATCTTCCGCAATGGACGAAAGTCTGACGGAGCAACGCCGCGTGAGTGAAGACGGCCTTCGGGTTGTAAAGCTCTGTTATACGGGACGAACGGGCGGGATGCTAATACCATCCTGTTGTGACGGTACCGTAAGAGAAAGCCACGGCTAACTACGTGCCAGCAGCCGCGGTAATACGTAGGTGGCAAGCGTTGTCCGGAATTATTGGGCGTAAAGGGTGCGCAGGCGGTCTCTTAAGTCTGTCTTAAAAGTGCGGGGCTCAACCCCGTGAGGGGACGGAAACTGGGAGACTGGAGTATCGGAGAGGAAAGCAGAATTCCTAGTGTAGCGGTGAAATGCGTAGATATTAGGAGGAATACCAGTGGCGAAAGCGGCTTTCTGGACGACAACTGACGCT…	18	4	34	0	8	0	1	2	0	5	9	0	9	0	3	0	2	4	0	0	1	0	2	1
Otu00199	Bacteria	Verrucomicrobia	Subdivision5				CGAGGATCATTTGCAATGGGCGAAAGCCTGACAATGCGACGCTGCGTGGAGGATGAAGGCCTTCGGGTTGTAAACTCCTGTCATAGGGGAACAGGCGAGGGGACCCAACACGTCCCCGAGTTGAGTGTACCCTAAGAGGAAGCGACGGCTAACTCTGTGCCAGCAGCCGCGGTAATACAGAGGTCGCGAGCGTTGTTCGGATTTACTGGGCGTAAAGGGCGCGTAGGCTGCGAAGTGTGTCGGATGTGAAATCTCCGGGCCCAACCCGGAAAGTGCGTCCGAAACTGCTTCGCTGGAGGACGGAATGGGGAATCGGAATGCAGGGTGTAGCGGTGAAATGCGTTGATATCCTGCAGAACACCGGAGGCGAAGGCGGATTCCTGGTACGTATCTGACGCT…	0	0	0	0	0	6	8	0	87	0	0	0	0	1	0	0	0	0	0	0	0	0	0	0
Otu00200	Bacteria	Firmicutes	Clostridia	Clostridiales	Ruminococcaceae	Oscillibacter	GGGGAATATTGGGCAATGGACGCAAGTCTGACCCAGCAACGCCGCGTGAAGGAAGAAGGCTTTCGGGTTGTAAACTTCTTTTGTCAGGGAACAGTAGAAGAGGGTACCTGACGAATAAGCCACGGCTAACTACGTGCCAGCAGCCGCGGTAATACGTAGGTGGCAAGCGTTGTCCGGATTTACTGGGTGTAAAGGGCGTGTAGCCGGGTGTGTAAGTCAGATGTGAAATCCGCGGGCTCAACCCGCGAACTGCATTTGAAACTGCGCATCTTGAGTATCGGAGAGGTAATCGGAATTCCTTGTGTAGCGGTGAAATGCGTAGATATAAGGAAGAACACCAGTGGCGAAGGCGGATTACTGGACGACAACTGACGGTGAGGCGCGAAAGCGTGGGGAGCA…	0	0	0	0	0	9	8	18	39	0	0	6	4	1	0	1	1	0	0	9	1	0	4	0
Otu00201	Bacteria	Firmicutes	Clostridia	Clostridiales	Ruminococcaceae	Ruminococcus	GGGGGATATTGCACAATGGGGGAAACCCTGATGCAGCGATGCCGCGTGGAGGAAGAAGGTTTTCGGATTGTAAACTCCTGTCGTAAGGGAAGAGGAAGGACTGTACCTTACAAGAAAGCTCCGGCTAACTACGTGCCAGCAGCCGCGGTAATACGTAGGGAGCGAGCGTTGTCCGGAATGACTGGGTGTAAAGGGAGCGTAGGCGGGATGGCAAGTCAGATGTGAAACCTGAGGGCTCAACCTTCAGACTGCATTTGAAACTGCTGTTCTTGAGTGAAGTAGAGGTAAGCGGAATTCCTGGTGTAGCGGTGAAATGCGTAGAGATCAGGAGGAACATCGGTGGCGAAGGCGGCTTACTGGGCTTTTACTGACGCTGAGGCTCGAAAGCGTGGGGAGCAA…	14	1	1	8	1	1	8	8	13	1	1	10	7	0	2	1	3	0	10	2	0	0	0	8
Otu00202	Bacteria	Bacteroidetes	Bacteroidia	Bacteroidales			GAGGAATATTGGTCAATGGGCGCAAGCCTGAACCAGCCAAGTAGCGTGAAGGATGACTGCCCTATGGGTTGTAAACTTCTTTTATGCGGGAATAACCTCGACCATGTATGGTCGTTTGCATGTACCGCAAGAAAAAGCATCGGCTAATTCCGTGCCAGCAGCCGCGGTAATACGGAAGATGCGAGCGTTATCCGGATTTATTGGGTTTAAAGGGAGCGTAGGCGGACTATCAAGTCAGTTGTGAAAGTCATCGGCTCAACCGCTGAATTGCAGTTGAAACTGGTAGTCTTGAGTGCACATGAGGATGGTGGAATTCGTAGTGTAGCGGTGAAATGCTTAGATATTACGAAGAACTCCGATTGCGAAGGCAGCTATCTGGGGTGCAACTGACGCTGAGGC…	6	4	1	2	6	3	1	1	10	3	3	15	8	0	3	1	1	1	1	10	7	5	7	1
Otu00203	Bacteria	Firmicutes	Clostridia	Clostridiales	Ruminococcaceae	Faecalibacterium	GGGGAATATTGCACAATGGGGGAAACCCTGATGCAGCGACGCCGCGTGGAGGAAGAAGGTCTTCGGATTGTAAACTCCTGTTGTTGGGGACGATAATGACGGTACCCAACAAGGAAGTGACGGCTAACTACGTGCCAGCAGCCGCGGTAAAACGTAGGTCACAAGCGTTGTCCGGAATTACTGGGTGTAAAGGGAGCGCAGGCGGGATCGCAAGTTGGAAGTGAAATCTACGGGCTCAACCCGTAAACTGCTTTCAAAACTGCGGTTCTTGAGTAGTGCAGAGGTAGGCGGAATTCCCGGTGTAGCGGTGGAATGCGTAGATATCGGGAGGAACACCAGTGGCGAAGGCGGCCTACTGGGCACCAACTGACGCTGAGGCTCGAAAGTATGGGTAGCAAA…	1	0	2	0	0	1	2	27	8	5	0	11	15	1	2	0	3	0	1	1	0	6	12	1
Otu00204	Bacteria						AAGGAATTTTCGGCAATGGAGGAAACTCTGACCGAGCAACGCCGCGTGAGTGATGAAGGCCTTCGGGTTGTAAAGCTCTGTTGTAAAGGAAGAATGTATAGAAAAGGAAATGTTTCTATAGTGACGGTACTTTACTAGAAAGTCACGGCTTACTACGTGCCAGCAGCCGCGGTAATACGTAGGTGGCAAGCGTTATCCGGATTTATTGGGCGTAAAGGGTGCGCAGGCGGATTGTTAAGTTCGAGGTGAAAGCGTTGGGCTCAACCCAATATAGCCTTAAATACTGGCAATCTAGAGTGCAGAAGAGGGTAATGGAATTCCATGTGTAGCGGTAAAATGCGTAGATATATGGAGGAACACCAGCGGCGAAGGCGGTTACCTGGTCTGTAACTGACGCTC…	0	0	0	0	1	8	6	30	41	0	0	2	0	0	1	2	0	0	2	3	0	0	2	1
Otu00205	Bacteria	Firmicutes					GGGGAATATTGGGCAATGGGCGAAAGCCTGACCCAGCAACGCCGCGTGAGGGAAGAAGGGTTTCGGCTCGTAAACCTCTGTCCTATGGGACGAAGGAAGTGACGGTACCATAGGAGGAAGCCCCGGCTAACTACGTGCCAGCAGCCGCGGTAATACGTAGGGGGCGAGCGTTGTCCGGAATGATTGGGCGTAAAGGGCGCGTAGGCGGCCCGTTAAGTCTGGAGTGAAAGTCCTGCTTTCAAGGTGGGAATTGCTTTGGATACTGATGGGCTGGAGTGCAGGAGAGGAAAGCGGAATTACCGGTGTAGCGGTGAAATGCGTAGAGATCGGTAGGAACACCAGTGGCGAAGGCGGCTTTCTGGACTGAAACTGACGCTGAGGCGCGAAAGCGTGGGGAGC…	8	1	3	8	0	3	7	29	25	5	0	3	0	0	0	0	0	0	1	2	0	0	0	3
Otu00206	Bacteria	Firmicutes	Clostridia	Clostridiales	Ruminococcaceae	Intestinimonas	GGGGAATATTGGGCAATGGGCGAAAGCCTGACCCAGCAACGCCGCGTGAAGGAAGAAGGCCCTCGGGTTGTAAACTTCTTTTGTCAGGGACGAAGCAAGTGACGGTACCTGACGAATAAGCCACGGCTAACTACGTGCCAGCAGCCGCGGTAATACGTAGGTGGCAAGCGTTATCCGGATTTACTGGGTGTAAAGGGCGTGTAGGCGGGAGTGCAAGTCAGATGTGAAAACTATGGGCTCAACCCATAGCCTGCATTTGAAACTGTACTTCTTGAGTGATGGAGAGGCAGGCGGAATTCCCTGTGTAGCGGTGAAATGCGTAGATATAGGGAGGAACACCAGTGGCGAAGGCGGCCTGCTGGACATTAACTGACGCTGAGGCGCGAAAGCGTGGGGAGC…	0	0	0	0	0	3	0	56	12	0	0	0	8	1	1	0	0	0	14	1	0	1	0	1
Otu00207	Bacteria	Bacteroidetes	Bacteroidia	Bacteroidales	Prevotellaceae	Prevotella	GAGGAATATTGGTCAATGGACGAGAGTCTGAACCAGCCAAGTAGCGTGCAGGATGACGGCCCTATGGGTTGTAAACTGCTTTTGCAGGAGGATAAAGTGAGTCACGTGTGGTTCATTGCAGGTATCCTGCGAATAAGGACCGGCTAATTCCGTGCCAGCAGCCGCGGTAATACGGAAGGTCCGGGCGTTATCCGGATTTATTGGGTTTAAAGGGAGCGTAGGCCGTCTGGTAAGCGTGTTGTGAAATGTACCGGCTCAACCGGTGATGTGCAGCGCGAACTGTCGGACTTGAGTGCGCGCAACGCAGGCGGAATTTGTGGTGTAGCGGTGAAATGCTTAGATATCACGAAGAACTCCGATTGCGAAGGCAGCTTGCGGGAGCGCAACTGACGCTGAAGC…	6	2	2	0	6	0	5	2	17	2	1	0	3	22	3	0	9	0	7	3	2	5	0	0
Otu00208	Bacteria	Firmicutes	Clostridia	Clostridiales	Lachnospiraceae		GGGGAATATTGCACAATGGGGGAAACCCTGATGCAGCGACGCCGCGTGAGCGAAGAAGTATCTCGGTATGTAAAGCTCTATCAGCAGGGAAGAAAATGACGGTACCTGACTAAGAAGCCCCGGCTAACTACGTGCCAGCAGCCGCGGTAATACGTAGGGGGCAAGCGTTATCCGGATTTACTGGGTGTAAAGGGAGCGTAGACGGCAATGCAAGTCTGAAGTGAAAGGACGGGGCTTAACCCTGTGACTGCTTTGGAAACTGTGTAGCTTGAGTGCCGGAGGGGTAAGCGGAATTCCTAGTGTAGCGGTGAAATGCGTAGATATTAGGAGGAACACCAGTGGCGAAGGCGGCTTACTGGACGGTAACTGACGTTGAGGCTCGAAAGCGTGGGGAGCAAA…	11	0	4	3	0	2	12	34	0	7	1	11	0	2	3	0	0	0	1	2	0	1	0	0
Otu00209	Bacteria	Firmicutes	Clostridia	Clostridiales			CGGGAATATTGCGCAATGGAGGAAACTCTGACGCAGTGACGCCGCGTGCAGGAAGAAGGTTTTCGGATTGTAAACTGCTTTAGACAGGGACGAAATAAATGACGGTACCTGTAGAATAAGCTCCGGCTAACTACGTGCCAGCAGCCGCGGTAATACGTAGGGAGCAAGCGTTATCCGGATTTATTGGGTGTAAAGGGTGCGTAGACGGAAAGACAAGTTAGTTGTGAAATACCTCGGCTTAACTGAGGAACTGCAACTAAAACTATCTATCTTGAGTACTGGAGGGGAAAGCGGAATTCCTAGTGTAGCGGTGAAATGCGTAGATATTAGGAAGAACACCGGTGGCGAAGGCGGCTTTCTGGACAGTAACTGACGTTGAGGCACGAAAGTGTGGGGAGC…	15	27	0	0	0	3	4	4	13	1	0	1	0	0	1	0	0	0	8	4	3	1	1	6
Otu00210	Bacteria	Bacteroidetes	Bacteroidia	Bacteroidales	Porphyromonadaceae		GAGGAATATTGGTCAATGGGCGAGAGCCTGAACCAGCCAAGTCGCGTGAGGGAAGACGGTCCTACGGATTGTAAACCTCTTTTGTCGGGGAACAAAAGGCGCCACGCGTGGTGTATAGAGTGTACCCGAAGAAAAAGCATCGGCTAACTCCGTGCCAGCAGCCGCGGTAATACGGAGGATGCGAGCGTTATCCGGATTTATTGGGTTTAAAGGGTGCGCAGGCGGCGGATCAAGTCAGCGGTCAAACTTCGGGGCTCAACCCCGTTTTGCCGTTGAAACTGATCGGCTGGAGTCTGTTCGAGGGACGCGGAATGCGAGGTGTAGCGGTGAAATGCATAGATATCACGCAGAACTCCGATTGCGAAGGCAGCGTCCCGGGGCGGCACTGACGCTGAGGCA…	0	0	0	5	0	6	0	4	28	0	0	12	7	0	1	0	2	0	7	5	0	0	15	0
Otu00211	Bacteria	Bacteroidetes	Bacteroidia	Bacteroidales	Prevotellaceae	Alloprevotella	GAGGAATATTGGTCAATGGGCGGAAGCCTGAACCAGCCAAGTAGCGTGCAGGACGACGGCCCTCTGGGTTGTAAACTGCTTTTAGTTGGGAATAAAGTGCAGCTCGTGAGCTGTTTTGTATGTACCATCAGAAAAAGGACCGGCTAATTCCGTGCCAGCAGCCGCGGTAATACGGAAGGTCCAGGCGTTATCCGGATTTATTGGGTTTAAAGGGAGCGCAGGCGGACCTTTAAGTCAGCTGTGAAATACGGCGGCTCAACCGTCGAACTGCAGTTGATACTGGAGGTCTTGAGTGCACACAGGGATGCTGGAATTCATGGTGTAGCGGTGAAATGCTCAGATATCATGAAGAACTCCAATCGCGAAGGCAGGCATCCGGGGTGCAACTGACGCTGAGGC…	0	1	0	0	0	0	0	2	0	0	3	0	0	0	17	0	0	3	0	0	0	47	12	7
Otu00212	Bacteria	Firmicutes	Clostridia	Clostridiales	Lachnospiraceae		GGGGAATATTGCACAATGGGGGAAACCCTGATGCAGCGACGCCGCGTGAAGGAAGAAGTATTTCGGTATGTAAACTTCTATCAGCAGGGAAGAAAATGACGGTACCTGACTAAGAAGCCCCGGCTAACTACGTGCCAGCAGCCGCGGTAATACGTAGGGGGCAAGCGTTATCCGGATTTACTGGGTGTAAAGGGAGCGTAGGCGGTCTGACAAGTCAGAAGTGAAAGCCCGGGGCTCAACTCCGGGACTGCTTTTGAAACTGCCGGACTAGATTGCAGGAGAGGTAAGTGGAATTCCTAGTGTAGCGGTGAAATGCGTAGATATTAGGAGGAACACCAGTGGCGAAGGCGGCTTACTGGACTGTAAATGACGCTGAGGCTCGAAAGCGTGGGGAGCAAA…	1	0	4	7	1	2	3	48	9	0	1	3	0	1	1	1	1	0	5	1	0	2	0	1
Otu00213	Bacteria	Firmicutes	Clostridia	Clostridiales	Ruminococcaceae		GGGGGATATTGCGCAATGGGGGGAACCCTGACGCAGCAACGCCGCGTGAAGGATGAAGGTTTTCGGATTGTAAACTTCTTTTATTTAGGACGAACAATGACGGTACTAAATGAATAAGCTCCGGCTAACTACGTGCCAGCAGCCGCGGTAATACGTAGGGAGCAAGCGTTATCCGGATTTACTGGGTGTAAAGGGTGCGTAGGCGGCTTGATAAGTCAGATGTGAAATGTATGGGCTCAACCCATGCACTGCATTTGAAACTATTGAGCTTGAGTGAAGTAGAGGTAGGCGGAATTCCCTGTGTAGCGGTGAAATGCGTAGAGATAGGGAGGAACACCAGTGGCGAAGGCGGCCTACTGGGCTTTAACTGACGCTGAGGCACGAAAGCGTGGGTAGCAA…	0	0	17	0	1	6	0	0	0	0	10	0	0	1	1	0	0	9	1	7	2	23	0	13
Otu00214	Bacteria	Bacteroidetes	Bacteroidia	Bacteroidales	Prevotellaceae	Alloprevotella	GAGGAATATTGGTCAATGGACGAGAGTCTGAACCAGCCAAGTAGCGTGCAGGATGACGGCCCTCCGGGTTGTAAACTGCTTTTAGTTGGGAATAAAAGAGGCGACGTGTCGCCTATTGTATGTACCATCAGAAAAAGGACCGGCTAATTCCGTGCCAGCAGCCGCGGTAATACGGAAGGTCCGGGCGTTATCCGGATTTATTGGGTTTAAAGGGAGCGTAGGCGGAAGATTAAGTCAGCGGTAAAATCGTGCGGCTCAACCGTACCTCGCCGTTGATACTGATTTTCTTGAGTGTACACAGGGATGCTGGAATTCGTCGTGTAGCGGTGAAATGCTTAGATATGACGAAGAACTCCGATCGCGAAGGCAGGTGTCCGGGGTACAACTGACGCTGAGGCT…	0	0	0	0	0	6	0	4	12	0	0	0	3	14	0	0	34	0	0	14	0	0	0	4
Otu00215	Bacteria	Bacteroidetes					GAGGAATATTGGTCAATGGGCGGAAGCCTGAACCAGCCATGCCGCGTGCAGGATGACGGCCCTATGGGTTGTAAACTGCTTTTGCTGTGGAGCAATAAGGGTCACGTGCTGACCCGATGAGAGTACACAGCGAATAAGCATCGGCTAACTCCGTGCCAGCAGCCGCGGTAATACGGAGGATGCGAGCGTTATCCGGATTTATTGGGTTTAAAGGGTGCGTAGGCTGTGCGGTAAGTCAGAGGTGAAAGGTCCGCGCTCAACGCGGGAACTGCCTTTGATACTGCCGTGCTGGAGTGCGGATGCCGTTGGAGGAATGAGTGGTGTAGCGGTGAAATGCATAGATATCACTCAGAACACCGATTGCGAAGGCATCTGACGAATCCGTAACTGACGCTGAGG…	4	1	0	0	0	1	6	2	28	11	0	8	1	3	0	0	0	0	6	12	1	0	2	1
Otu00216	Bacteria	Firmicutes	Clostridia	Clostridiales	Lachnospiraceae	Ruminococcus2	GGGGAATATTGCACAATGGGGGAAACCCTGATGCAGCGACGCCGCGTGAGCGATGAAGTATTTCGGTATGTAAAGCTCTATCAGCAGGGAAGAAAATGACGGTACCTGACTAAGAAGCACCGGCTAAATACGTGCCAGCAGCCGCGGTAATACGTATGGTGCAAGCGTTATCCGGATTTACTGGGTGTAAAGGGAGCGTAGACGGAGTGGCAAGTCTGATGTGAAAACCCGGGGCTCAACCCCGGGACTGCATTGGAAACTGTCAATCTAGAGTACCGGAGAGGTAAGCGGAATTCCTAGTGTAGCGGTGAAATGCGTAGATATTAGGAGGAACACCAGTGGCGAAGGCGGCTTACTGGACGGTAACTGACGTTGAGGCTCGAAAGCGTGGGGAGCAAA…	29	0	0	0	0	1	1	19	1	2	0	0	13	3	0	3	1	1	3	2	0	2	0	5
Otu00217	Bacteria	Firmicutes	Negativicutes	Selenomonadales	Veillonellaceae	Allisonella	GGGGAATCTTCCGCAATGGACGAAAGTCTGACGGAGCAACGCCGCGTGAACGATGAAGGTCTTCGGATTGTAAAGTTCTGTGATCCGGGACGAAGGCATTGATTGAGAATATTGATTGATGTTGACGGTACCGGAAAAGCAAGCCACGGCTAACTACGTGCCAGCAGCCGCGGTAATACGTAGGTGGCAAGCGTTGTCCGGAATTATTGGGCGTAAAGCGCGCGCAGGCGGCCGTGCAAGTCCATCTTAAAAGCGTGGGGCTTAACCCCATGAGGGGATGGAAACTGCAGGGCTGGAGTGTCGGAGGGGAAAGTGGAATTCCTAGTGTAGCGGTGAAATGCGTAGAGATTAGGAAGAACACCGGTGGCGAAGGCGACTTTCTAGACGACAACTGACGCT…	8	1	0	2	2	3	1	46	3	0	0	0	3	0	0	0	1	2	3	6	1	1	1	1
Otu00218	Bacteria	Firmicutes	Clostridia	Clostridiales	Ruminococcaceae		GGGGAATATTGGGCAATGGGCGCAAGCCTGACCCAGCAACGCCGCGTGAAGGAAGAAGGCTTTCGGGTTGTAAACTTCTTTTGTCAGGGACGAAACAAATGACGGTACCTGACGAATAAGCCACGGCTAACTACGTGCCAGCAGCCGCGGTAATACGTAGGTGGCAAGCGTTATCCGGATTTACTGGGTGTAAAGGGCGTGTAGGCGGGAGTGCAAGTCAGATGTGAAAATTATGGGCTCAACCCATAACCTGCATTTGAAACTGTACTTCTTGAGTACTGGAGAGGCAGGCGGAATTCCGTGTGTAGCGGTGAAATGCGTAGATATACGGAGGAACACCAGTGGCGAAGGCGGCCTGCTGGACAGCAACTGACGCTGAGGCGCGAAAGCGTGGGGAGC…	14	1	2	3	0	2	1	47	0	0	1	0	3	0	0	0	0	0	9	0	0	0	0	2
Otu00219	Bacteria	Bacteroidetes	Bacteroidia	Bacteroidales	Prevotellaceae	Alloprevotella	GAGGAATATTGGTCAATGGACGTAAGTCTGAACCAGCCAAGTAGCGTGCAGGATGAAGGCCCTCTGGGTCGTAAACTGCTTTTGGGTGAGGGTAAAAGGCGGGACGTGTCCTGCGAATTGCAAGTATCACCCGAATAAGGACCGGCTAATTCCGTGCCAGCAGCCGCGGTAATACGGAAGGTCCGGGCGTTATCCGGATTTATTGGGTTTAAAGGGAGCGCAGGCGGTTCTTCAAGTCAGTTGTGAAAACGCGGGGCTTAACCTCGCGCCTGCAGTTGATACTGTTGAACTTGAGTGCACACAGGGATGTTGGAATTCATGGTGTAGCGGTGAAATGCTTAGATATCATGAAGAACTCCGATCGCGAAGGCATATGTCCGGTGTGTTACTGACGCTGAG…	0	0	0	0	0	1	0	78	0	2	0	1	0	1	0	0	0	0	1	0	0	0	0	0
Otu00220	Bacteria	Firmicutes	Clostridia	Clostridiales	Lachnospiraceae		GGGGAATATTGCACAATGGGGGAAACCCTGATGCAGCGACGCCGCGTGAGTGAAGAAGTATTTCGGTATGTAAAGCTCTATCAGCAGGGAAGAACATGACGGTACCTGACTAAGAAGCCCCGGCTAACTACGTGCCAGCAGCCGCGGTAATACGTAGGGGGCAAGCGTTATCCGGATTTACTGGGTGTAAAGGGAGCGTAGACGGCAGAGCAAGTCTGAAGTGAAAGCCCGCAGCTCAACTGCGGGACTGCTTTGGAAACTGCCCGGCTAGAGTGCAGGAGGGGCAAGCGGAATTCCTAGTGTAGCGGTGAAATGCGTAGATATTAGGAGGAACACCGGTGGCGAAGGCGGCTTGCTGGACTGTAACTGACGTTGAGGCTCGAAAGCGTGGGGAGCAAA…	0	0	0	0	0	3	0	3	64	1	0	2	0	1	0	0	5	0	3	0	0	0	2	0
Otu00221	Bacteria	Bacteroidetes					GAGGAATATTGGACAATGGATGGAAATCTGATCCAGCCATGCCGCGTGCAGGAAGACGGTCCTATGGATTGTAAACTGCTTTAGCATGGGAGCAATAAGGTGTACGCGTACACCGATGAGAGTACCATGAGAATAAGCACCGGCTAACTCCGTGCCAGCAGCCGCGGTAATACGGAGGGTGCAAGCGTTATCCGGATTTATTGGGTTTAAAGGGTGCGTAGGCTGTAAGTCAAGTCAGCGGTGAAAAGTCGGGGCTAAACCTTGAGGGTGCCGTTGAAACTGATTTACTAGAATGTGGATGATGCCGGCGGAATGTGTCAAGTAGCGGTGAAATGCATAGATATGACACAGAAGGCCGATTGCGAAGGCAGCTGGCAAAGGCACGATTGACGCTGAGGC…	0	0	2	6	0	1	0	4	29	1	0	2	17	2	1	0	1	0	7	7	0	0	3	0
Otu00222	Bacteria	Firmicutes	Clostridia	Clostridiales	Lachnospiraceae		GGGGAATATTGCACAATGGGGGAAACCCTGATGCAGCGACGCCGCGTGGGTGAAGAAGTTTTTCGGAATGTAAAGCCCTATCAGCAGGGAAGATAATGACGGTACCTGACTAAGAAGCCCCGGCTAACTACGTGCCAGCAGCCGCGGTAATACGTAGGGGGCAAGCGTTATCCGGATTTACTGGGTGTAAAGGGAGCGTAGACGGAATAGCAAGTCTGAAGTGAAATCATAGGGCTCAACCCTGTAATTGCTTTGGAAACTGTTGATCTTGAGTACCGGAGGGGCAGGCGGAATTCCTGGTGTAGCGGTGAAATGCGTAGATATCAGGAAGAACACCGGTGGCGAAGGCGGCCTGCTGGACGGCAACTGACGTTGAGGCTCGAAAGCGTGGGGAGCAAA…	0	3	4	3	0	4	1	25	22	0	0	5	1	1	0	1	0	0	5	3	1	0	2	2
Otu00223	Bacteria	Bacteroidetes	Bacteroidia	Bacteroidales	Prevotellaceae		GAGGAATATTGGTCAATGGGCGAGAGCCTGAACCAGCCAAGTAGCGTGCAGGACGACGGCCCTACGGGTTGTAAACTGCTTTTGCGGGAGAATAAAGTCGGCCACGCGTGGCCATTTGCAGGTATCCCGTGAATAAGGACCGGCTAATTCCGTGCCAGCAGCCGCGGTAATACGGAAGGTCCGGGCGTTATCCGGATTTATTGGGTTTAAAGGGAGCGCAGGCGGAGGATCAAGCCAGCCGTCAAATAGCGGTGCTCAACACCGTCCAGCGGTTGGAACTGGTTCCCTTGATTGCGGGAGAAGAAGGCGGAACTCGTGGTGTAGCGGTGAAATGCATAGATATCACGAAGAACTCCGATTGCGAAGGCAGCCTTCCGGCCCGCCAATGACGCTCATGCT…	0	1	10	5	0	0	0	16	1	21	0	11	14	0	0	2	1	0	0	0	0	0	0	0
Otu00224	Bacteria	Firmicutes	Clostridia	Clostridiales	Clostridiaceae_1	Clostridium_sensu_stricto	GGGGAATATTGCACAATGGGGGAAACCCTGATGCAGCAACGCCGCGTGAGTGATGAAGGTCTTCGGATTGTAAAGCTCTGTCTTTAGGGACGATAATGACGGTACCTAAGGAGGAAGCCACGGCTAACTACGTGCCAGCAGCCGCGGTAATACGTAGGTGGCAAGCGTTATCCGGATTTACTGGGCGTAAAGGGAGCGTAGGCGGATATTTAAGTGGGATGTGAAATACCCGAGCTTAACTTGGGAGCTGCATTCCAAACTGGATATCTAGAGTGCAGGAGAGGAGAATGGAATTCCTAGTGTAGCGGTGAAATGCGTAGAGATTAGGAAGAACACCAGTGGCGAAGGCGATTCTCTGGACTGTAACTGACGCTGAGGCTCGAAAGCGTGGGGAGCAAA…	2	0	1	0	0	4	0	2	35	0	0	2	3	0	0	8	2	0	13	3	6	0	0	0
Otu00225	Bacteria	Bacteroidetes	Bacteroidia	Bacteroidales	Prevotellaceae	Paraprevotella	GAGGAATATTGGTCAATGGGCGTGAGCCTGAACCAGCCAAGTAGCGTGAGGGACGACGGCCCTATGGGTTGTAAACCTCTTTTGTGTGGGAATAATGTGCCGTACGCGTACGGTATTGCATGTACCTCACGAATAAGCATCGGCTAATTCCGTGCCAGCAGCCGCGGTAATACGGAAGATGCGAGCGTTATCCGGATTTATTGGGTTTAAAGGGAGCGTAGGCGGGCTGTTAAGTCAGCGGTCAAATGTCAGGGCCCAACCTTGGCATGCCGTTGATACTGTCAGTCTTGAATGCACCCAAGGAAGGTGGAATTCGTCATGTAGCGGTGAAATGCTTAGATATGACGAAGAACTCCGATTGCGAAGGCAGCCTTCTGGAGTGCTATTGACGCTGAGGCT…	0	0	0	0	0	0	5	0	65	9	0	0	0	0	0	0	0	0	0	0	1	0	0	0
Otu00226	Bacteria						AGGGAGTATTCGGCAATGGGGGAAACCCTGACCGAGCAACGCCGCGTGAAGGATGAAGGTCCTCGGATTGTAAACTTCTGTGATAGGGGATGAATAGTAAAGGTAGGAAATGACTTTTACCTGACAGTACTCTATTAGAAAGCTACGACTAACTACGTGCCAGCAGTCGCGGTAATACGTAGGTAGCAAGCGTTATCCGGAATTATTGGGCGTAAAGAGTGAGCAGGCGGTTTGAAAAGTCTGATGTAAAATGCTGTCGCTTAACGACAGTTCGCTTCAGAAACTATCTTACTAGAGTGCGGGAGAGGTAAGCGGAATTCCATATGTAGCGGTGAAATGCATAGATATATGGAGGAACACCAGTGGCGAAGGCGGCTTACCAGTCCGATACTGACGCTC…	0	0	0	0	0	0	0	0	57	0	0	0	0	0	1	0	0	0	0	22	0	0	0	0
Otu00227	Bacteria	Bacteroidetes	Bacteroidia	Bacteroidales	Prevotellaceae		GAGGAATATTGGTCAATGGGCGAGAGCCTGAACCAGCCAAGTAGCGTGTGGGACGAATGCCCTATGGGTTGTAAACCACTTTTGCAGGAGGGTAAAATGCTTCACGTGTGGAGTATTGCAAGTATCCTGCGAATAAGGACCGGCTAATTCCGTGCCAGCAGCCGCGGTAATACGGAAGGTCCGGGCGTTATCCGGATTTATTGGGTTTAAAGGGAGCGTAGGCGGGGAGTCAAGTCAGTTGTGAAAAGCCGCGGCCCAACCGTGGTCGTGCAGTTGAAACTGGTTCTCTTGAGTGCGCACGAGGACGGTGGAATTCGTGGTGTAGCGGTGAAATGCTTAGATATCACGAAGAACTCCGATTGCGAAGGCAGCCGTCCGGAGCGTTACTGACGCTGAGGC…	6	0	7	0	6	3	4	1	3	0	5	0	11	1	4	3	2	2	0	3	2	7	0	9
Otu00228	Bacteria	Firmicutes	Clostridia	Clostridiales	Ruminococcaceae	Oscillibacter	GGGGAATATTGGGCAATGGACGCAAGTCTGACCCAGCAACGCCGCGTGAAGGAAGAAGGCTTTCGGGTTGTAAACTTCTTTTAAGAGGGAAGAGTAGAAGACGGTACCTCTTGAATAAGCCACGGCTAACTACGTGCCAGCAGCCGCGGTAATACGTAGGTGGCAAGCGTTGTCCGGATTTACTGGGTGTAAAGGGCGTGCAGCCGGGTCTGCAAGTCAGATGTGAAATCCGTGGGCTTAACCCACGAACTGCATTTGAAACTGTAGATCTTGAGTATCGGAGAGGTAATCGGAATTCCTTGTGTAGCGGTGAAATGCGTAGATATAAGGAAGAACACCAGTGGCGAAGGCGGATTACTGGACGACAACTGACGGTGAGGCGCGAAAGCGTGGGGAGCA…	1	0	3	1	0	11	4	9	16	1	0	6	4	4	3	1	2	0	3	5	0	1	2	1
Otu00229	Bacteria	Planctomycetes	Planctomycetia	Planctomycetales	Planctomycetaceae		CGAGAATCTTCGGCAATGGACGAAAGTCTGACCGAGCGACGCCGCGTGTATGATGAAGGCCTTCGGGTTGTAAAGTACTGTCGATTGGGCGGAAGTTAGAGGGGGTTCTCCCTTTCTTTTGACCTATCATTTGAGGAAGGACGGGCTAAGTTCGTGCCAGCAGCCGCGGTAAGACGAACTGTTCGAACGTTATTCGGAATCACTGGGCTTAAAGGGCATGTAGGTTGTATACTAAGCGGGGTCTGAAATCCCACGGCTCAACCGTGGAACTGGGCTTCGAACTGGTAAACTAGAGTGAAGTAGAGGTAAGCGGAACTTGGGGTGAAGTAGTGAAATGCATAGATATCCCAGGGAACACCGGTGGCGAAAGCGGCTTACTTGGCTTCAACTGACACTCAA…	2	6	7	0	0	5	0	2	8	2	1	18	4	0	3	0	0	0	1	9	2	1	2	5
Otu00230	Bacteria	Actinobacteria	Actinobacteria	Coriobacteriales	Coriobacteriaceae	Olsenella	GGGGAATCTTGCACAATGGGCGGAAGCCTGATGCAGCGACGCCGCGTGCGGGACGAAGGCCTTCGGGTCGTAAACCGCTTTCAGCAGGGACGAGGCCGCGAGGTGACGGTACCTGCAGAAGAAGCCCCGGCTAACTACGTGCCAGCAGCCGCGGTAATACGTAGGGGGCGAGCGTTATCCGGATTCATTGGGCGTAAAGCGCGCGTAGGCGGCCCGCTTGGTCGGGAGTAAAATCCGGGGGCTCAACCCCCGCACGCTCCCGATACCGGCGGGCTTGAGTCTGGCAGGGGAAGGCGGAATTCCGAGTGTAGCGGTGGAATGCGCAGATATTCGGAAGAACACCGGTGGCGAAGGCGGCCTTCTGGGCCACGACTGACGCTGAGGCGCGAAAGCTAGGGG…	75	0	0	0	1	0	0	0	0	0	0	0	0	0	0	0	0	0	1	0	0	0	0	0
Otu00231	Bacteria	Firmicutes	Clostridia	Clostridiales	Lachnospiraceae	Clostridium_XlVa	GGGGAATATTGCACAATGGGGGAAACCCTGATGCAGCGACGCCGCGTGAGTGAAGAAGTATTTCGGTATGTAAAGCTCTATCAGCAGGGAAGAAGAAGACGGTACCTGACTAAGAAGCCCCGGCTAACTACGTGCCAGCAGCCGCGGTAATACGTAGGGGGCAAGCGTTATCCGGATTTACTGGGTGTAAAGGGAGCGTAGACGGTTGATCAAGTCTGATGTGAAAGCCCGGGGCTCAACCCCGGGACTGCATTGGAAACTGAACAGCTGGAGTGCAGGAGAGGTAAGTGGAATTCCTAGTGTAGCGGTGAAATGCGTAGATATTAGGAGGAACACCAGTGGCGAAGGCGGCTTACTGGACTGTAACTGACGTTGAGGCTCGAAAGCGTGGGGAGCAAA…	0	0	1	3	1	0	0	26	5	0	0	13	1	3	0	0	0	1	4	0	0	1	17	1
Otu00232	Bacteria	Firmicutes	Clostridia	Clostridiales	Lachnospiraceae	Blautia	GGGGAATATTGCACAATGGGGGAAACCCTGATGCAGCGACGCCGCGTGAAGGAAGAAGTATCTCGGTATGTAAACTTCTATCAGCAGGGAAGATAGTGACGGTACCTGACTAAGAAGCCCCGGCTAACTACGTGCCAGCAGCCGCGGTAATACGTAGGGGGCAAGCGTTATCCGGATTTACTGGGTGTAAAGGGAGCGTAGACGGTGTGGCAAGTCTGATGTGAAAGGCATGGGCTCAACCTGTGGACTGCATTGGAAACTGTCATACTTGAGTGCCGGAGGGGTAAGCGGAATTCCTAGTGTAGCGGTGAAATGCGTAGATATTAGGAGGAACACCAGTGGCGAAGGCGGCTTACTGGACGGTAACTGACGTTGAGGCTCGAAAGCGTGGGGAGCAAA…	44	1	3	0	0	0	0	9	0	0	0	6	3	1	0	1	2	0	1	0	0	0	3	1
Otu00233	Bacteria	Firmicutes	Clostridia	Clostridiales	Ruminococcaceae		GGGGAATATTGCACAATGGGCGCAAGCCTGATGCAGCAACGCCGCGTGAGGGAAGACGGTCTTCGGATTGTAAACCTTTGTCTTTGGTGAAGAAGAAAGTGACGGTAGCCAAGGAGGAAGCCACGGCTAACTACGTGCCAGCAGCCGCGGTAATACGTAGGTGGCAAGCGTTGTCCGGAATTACTGGGTGTAAAGGGAGCGCAGGCGGGACAGCAAGTTGGATGTGAAATACCGAGGCTTAACCACGGAGCTGCATCCAAAACTGTTGTTCTTGAGTGAAGTAGAGGTAGGCGGAATTCCGAGTGTAGCGGTGAAATGCGTAGATATTCGGAGGAACACCAGTGGCGAAGGCGGCCTACTGGGCTTTAACTGACGCTGAGGCTCGAAAGTGTGGGGAGC…	2	7	3	0	13	0	6	0	2	4	3	4	0	11	8	0	0	0	0	0	1	11	0	0
Otu00234	Bacteria	Proteobacteria	Deltaproteobacteria	Desulfovibrionales	Desulfovibrionaceae		GGGGAATATTGCGCAATGGGCGAAAGCCTGACGCAGCGACGCCGCGTGAGGGATGAAGGTCTTCGGATCGTAAACCTCTGTCAGAAGGGAAGAATAAGCATTGTTCTAATCAGCAGTGCCCTGACGGTACCTTCAAAGGAAGCACCGGCTAACTCCGTGCCAGCAGCCGCGGTAATACGGAGGGTGCAAGCGTTAATCGGAATTACTGGGCGTAAAGCGCATGTAGGCTGTACGGCAAGTTGGAGGTGAAATCCCACGGCTCAACCGTGGAACTGCCTTCAAAACTACCGAACTGGAGTGCGAGAGAGGATAGCGGAATTCCAGGTGTAGGAGTGAAATCCGTAGATATCTGGAAGAACATCAGTGGCGAAGGCGGCTATCTGGCTCGTAACTGACGCT…	1	0	0	1	4	1	4	3	29	0	0	3	5	3	0	6	1	0	6	3	0	2	1	0
Otu00235	Bacteria	Firmicutes	Clostridia	Clostridiales	Ruminococcaceae	Clostridium_IV	GGGGAATATTGCACAATGGGGGAAACCCTGATGCAGCAACGCCGCGTGAAGGAAGACGGTCTTCGGATTGTAAACTTTTGTTCTTGGTGAAGAAAAATGACGGTAGCCAAGGAGGAAGCCACGGCTAACTACGTGCCAGCAGCCGCGGTAATACGTAGGTGGCAAGCGTTGTCCGGAATTACTGGGTGTAAAGGGAGCGCAGGCGGGAAATCAAGTTGGATGTGAAATGTCGGGGCTTAACCCCGGAACTGCATCCAAAACTGATATTCTTGAGTGAAGTAGAGGTAGGCGGAATTCCGAGTGTAGCGGTGAAATGCGTAGATATTCGGAGGAACACCAGTGGCGAAGGCGGCCTACTGGGCTTTAACTGACGCTGAGGCTCGAAAGTGTGGGGAGCAA…	7	2	7	1	1	0	4	0	22	0	12	1	0	3	0	0	0	0	0	3	0	5	0	3
Otu00236	Bacteria	Proteobacteria	Gammaproteobacteria	Aeromonadales	Succinivibrionaceae	Succinivibrio	AGGGAATATTGCACAATGGAGGAAACTCTGATGCAGCCATGCCGCGTGTGTGAAGAAGGCCTTCGGGTTGTAAAGCACTTTCGGAGGGGAGGAAAAGATGACGTTACCCTCAGAAGAAGCACCGGCTAACTCCGTGCCAGCAGCCGCGGTAATACGGAGGGTGCAAGCGTTAATCGGAATAACTGGGCGTAAAGGGCATGCAGGCGGTTATACAAGTAGGATGTGAAAGCCTGGGGCTCAACCTCAGAACTGCATTCTAAACTGTGTGACTAGAGTATTGCAGGGGGAGACGGAATTTCAGGTGTAGCGGTGGAATGCGTAGATATCTGAAAGAACACCAAAGGCGAAGGCAGTCTCCTGGGCAAATACTGACGCTCATATGCGAAAGCGTGGGTAGCA…	0	0	0	0	0	3	0	0	61	0	0	1	3	0	0	0	0	0	1	2	0	0	0	0
Otu00237	Bacteria	Candidatus_Saccharibacteria					AGGGAATCTTTCACAATGGGCGAAAGCCTGATGGAGCAACGCCGCGTGCAGGATGAAGGCCTTCGGGTTGTAAACTGCTTTTATAAGCGAGAAATATGATGGTAACTTATGAATAAGGATCGGCTAACTACGTGCCAGCAGCCGCGGTCATACGTAGGATCCGAGCATTATCCGGAGTGACTGGGCGTAAAGAGTTGCGTAGGTGGATGTTTAAGTAGGTAGTGAAATCTGGTGGCTCAACCATTCAGACTATTACCTAAACTGGACGTCTCGAGAGCGTCATGGGTAACTGGAATTTCTAGTGTAGGAGTGAAATCCGTAGATATTAGAAGGAACACCGATAGCGTAGGCAGGTTACTGGGGCGTTTCTGACACTAAGGCACGAAAGCGTAGGGAGCA…	11	0	3	0	2	2	3	7	9	4	5	0	0	1	2	0	0	5	2	11	0	0	0	3
Otu00238	Bacteria	Firmicutes	Clostridia	Clostridiales	Ruminococcaceae		GGGGAATATTGGGCAATGGGCGCAAGCCTGACCCAGCAACGCCGCGTGAAGGAAGAAGGCTTTCGGGTTGTAAACTTCTTTTCTCAGGGACGAAGAAAGTGACGGTACCTGAGGAATAAGCCACGGCTAACTACGTGCCAGCAGCCGCGGTAATACGTAGGTGGCAAGCGTTATCCGGATTTACTGGGTGTAAAGGGCGTGTAGGCGGGACTGCAAGTCAGATGTGAAAACTTAGGGCTCAACCCTAAGCCTGCATTTGAAACTGTAGTTCTTGAGTACTGGAGAGGCAGACGGAATTCCTAGTGTAGCGGTGAAATGCGTAGATATTAGGAGGAACACCAGTGGCGAAGGCGGTCTGCTGGACAGCAACTGACGCTGAGGCGCGAAAGCGTGGGGAGC…	2	3	0	1	3	6	1	10	13	5	0	6	4	4	0	0	5	0	3	2	0	0	2	0
Otu00239	Bacteria	Firmicutes	Clostridia	Clostridiales			CGGGGATATTGCGCAATGGAGGAAACTCTGACGCAGTGACGCCGCGTATAGGAAGAAGGTTTTAGGATTGTAAACTATTTTAGACAGGGAAGAAAAAATGACAGTACCTGTAGAATAAGCTCCGGCTAACTACGTGCCAGCAGCCGCGGTAATACGTAGGGAGCAAGCGTTATCCGGAATTATTGGGTGTAAAGGGTGCGTAGACGGGAAGACAAGTTAGTTGTGAAATCCCTCGGCTTAACTGAGGAACTGCAACTAAAACTATTTTTCTTGAGTGCAGGAGAGGAAAGCGGAATTCCTAGTGTAGCGGTGAAATGCGTAGATATTAGGAGGAACACCGGTGGCGAAGGCGGCTTTCTGGACTGTAACTGACGTTGAGGCACGAAAGTGTGGGGAGCA…	1	0	0	1	7	8	3	0	11	30	2	1	0	2	0	0	1	0	0	0	2	0	0	0
Otu00240	Bacteria	Bacteroidetes	Bacteroidia	Bacteroidales	Porphyromonadaceae		GAGGAATATTGGTCAATGGGCGGAAGCCTGAACCAGCCAAGTCGCGTGAGGGAAGACGGTCCTACGGATTGTAAACCTCTTTAGCCGGGGAGTAAAGTGCGTGACGAGTCACGCATTGAGAGTACCCGGAGAATAAGCATCGGCTAACTCCGTGCCAGCAGCCGCGGTAATACGGAGGATGCGGGCGTTATCCGGATTTATTGGGTTTAAAGGGTGCGCAGGCGGCTCGTCAAGTCAGCGGTGAAAGCCCGGGGCTCAACCCCGGTAAGCCGTTGAAACTGGCAAGCTGGAGTTCGGGCGAGGCAGGCGGAATGCGCGGTGTAGCGGTGAAATGCATAGATATTGCGCAGAACTCCGATTGCGAAGGCAGCTTGCCAGCCCTGGACTGACGCTGAGGCA…	4	1	2	0	15	0	0	0	0	0	2	0	2	0	2	0	0	2	2	32	0	4	1	0
Otu00241	Bacteria	Proteobacteria	Epsilonproteobacteria	Campylobacterales	Helicobacteraceae	Helicobacter	AGGGAATATTGCTCAATGGGGGAAACCCTGAAGCAGCAACGCCGCGTGGAGGATGAAGGTTTTCGGATTGTAAACTCCTTTTCTAAGAGAAGATTATGACGGTATCTTAGGAATAAGCACCGGCTAACTCCGTGCCAGCAGCCGCGGTAATACGGAGGGTGCAAGCGTTACTCGGAATCACTGGGCGTAAAGAGCGCGTAGGCGGGATAGCAAGTCAGATGTGAAATCCTATGGCTTAACCATAGAACTGCATTTGAAACTGTTATTCTAGAGTATGGGAGAGGTAGGTGGAATTCTTGGTGTAGGGGTAAAATCCGTAGAGATCAAGAGGAATACTCATTGCGAAGGCGACCTGCTGGAACATAACTGACGCTGATGCGCGAAAGCGTGGGGAGCAAA…	0	0	0	0	0	1	0	0	43	0	0	0	6	0	0	6	0	0	3	0	0	0	2	6
Otu00242	Bacteria	Firmicutes	Clostridia	Clostridiales	Lachnospiraceae		GGGGAATATTGCACAATGGGCGAAAGCCTGATGCAGCGACGCCGCGTGAGTGAAGAAGTATTTCGGTATGTAAAGCTCTATCAGCAGGGAAGAAAATGACGGTACCTGACTAAGAAGCCCCGGCTAACTACGTGCCAGCAGCCGCGGTAATACGTAGGGGGCAAGCGTTATCCGGATTTACTGGGTGTAAAGGGAGCGCAGACGGCACTGCAAGTCTGAAGTGAAAGCCCGGGGCTCAACCCCGGGACTGCTTTGGAAACTGTAGGGCTAGAGTGCTGGAGAGGCAAGCGGAATTCCTAGTGTAGCGGTGAAATGCGTAGATATTAGGAAGAACACCAGTGGCGAAGGCGGCTTGCTGGACAGTAACTGACGTTCAGGCTCGAAAGCGTGGGGAGCAAA…	2	1	2	3	1	2	1	30	0	0	2	0	11	0	2	1	0	0	1	3	3	0	0	2
Otu00243	Bacteria	Bacteroidetes	Bacteroidia	Bacteroidales	Prevotellaceae	Alloprevotella	GAGGAATATTGGTCAATGGTCGCGAGACTGAACCAGCCAAGTAGCGTGCAGGAAGACGGCCCTCCGGGTTGTAAACTGCTTTTAGTTGGGAATAAAAGGGCGTACGTGTACGCCGAATTGTATGTACCATCAGAAAAAGGACCGGCTAATTCCGTGCCAGCAGCCGCGGTAATACGGAAGGTCCGGGCGTTATCCGGATTTATTGGGTTTAAAGGGAGCGTAGGCGGGTTTTTAAGTCAGTTGTGAAAGTCTGCGGCTCAACCGTAGAATTGCAGTTGAAACTGGAAGCCTTGAGTGCACGCAGGGGTGCCGGAATTCATGGTGTAGCGGTGAAATGCTTAGATATCATGAAGAACTCCGAAAGCGAAGGCAAGTGCCCGGAGTGCAACTGACGCTGAG…	0	0	0	5	0	14	12	2	12	0	1	0	0	0	1	0	5	0	0	4	0	2	5	3
Otu00244	Bacteria	Firmicutes	Clostridia	Clostridiales	Ruminococcaceae		GGGGAATATTGGGCAATGGGCGAAAGCCTGACCCAGCAATGCCGCGTGAAGGAAGAAGGCCTTCGGGTTGTAAACTTCTTTTATCAGGGACGAAGGATGTGACGGTACCTGATGAATAAGCTCCGGCTAACTACGTGCCAGCAGCCGCGGTAATACGTAGGGAGCAAGCGTTATCCGGATTTACTGGGTGTAAAGGGCGCGTAGGCGGGATGGCAAGTCAGATGTGAAATCCATGGGCTCAACCCATGAACTGCATTTGAAACTGTTATTCTTGAGTACTGGAGAGGTTGACGGAATTCCTAGTGTAGCGGTGAAATGCGTAGATATTAGGAGGAACACCAGTGGCGAAGGCGGTCAACTGGACAGCAACTGACGCTGAGGCGCGAAAGCGTGGGGAGC…	0	0	3	2	4	4	2	25	9	3	1	0	2	3	0	0	1	1	3	1	0	0	1	1
Otu00245	Bacteria						TAAGAATATTCCGCAATGGGGGAAACCCTGACGGAGCGACGCCGCGTGGACGACGGAGGCCGGAAGGCTGTAAAGTCCTTTTATGGCTGAGGAATAAGGCGGGGAGGGAATGCCCCGCCGGCGACTGTAGGCCATGAATAAGCGCCGGCTAATTACGTGCCAGCAGCCGCGGTAACACGTAAGGCGCAAGCGTTGTTCGGAATTATTGGGCGTAAAGGGCGTGTAGGCGGCCTGTCAAGTCCCGCGTGAAAGACCGGAGCTCAACTCCGGAGCTGCGCGGGAAACTGGCGGGCTGGAGCCAGCGAAGCGGGACCGGAATTCCTGGTGTAGGGGTGAAATCTGCAGATATCAGGAAGAACACCGGTGGCGAAGGCAGGTCCCGGGCGCATGGCTGACGCT…	2	0	0	0	2	0	0	0	19	1	0	8	1	4	4	0	0	0	1	13	0	8	0	1
Otu00246	Bacteria	Firmicutes	Clostridia	Clostridiales	Ruminococcaceae		GGGGAATATTGGGCAATGGGCGAAAGCCTGACCCAGCGACGCCGCGTGAGGGAAGAAGGTCTTCGGATTGTAAACCTCTGTTGACAGGGAAGAAGAAAGTGACGGTACCTGTCGAGGAAGTCACGGCTAACTACGTGCCAGCAGCCGCGGTAATACGTAGGTGGCAAGCGTTATCCGGATTTACTGGGTGTAAAGGGTGTGTAGGCGGGACGACAAGTCAGATGTGAAACTCATGGGCTCAACCCATGACCTGCATTTGAAACTGCCGTTCTTGAGAGTCGGAGAGGTAAATGGAATTCCCGGTGTAGCGGTGAAATGCGTAGATATCGGGAGGAACACCAGTGGCGAAGGCGATTTACTGGACGACCACTGACGCTGAGACACGAAAGCGTGGGGAGC…	1	7	3	0	0	4	10	0	0	5	4	8	0	4	0	0	0	0	3	12	0	0	1	2
Otu00247	Bacteria	Firmicutes	Clostridia	Clostridiales	Lachnospiraceae	Coprococcus	GGGGAATATTGCACAATGGGGGAAACCCTGATGCAGCGACGCCGCGTGAAGGAAGAAGTATCTCGGTATGTAAACTTCTATCAGCAGGGAAGATAATGACGGTACCTGACTAAGAAGCCCCGGCTAACTACGTGCCAGCAGCCGCGGTAATACGTAGGGGGCAAGCGTTATCCGGATTTACTGGGTGTAAAGGGAGCGTAGGCGGCGGAGCAAGTCAGAAGTGAAAGCCCGGGGCTCAACCCCGGGACGGCTTTTGAAACTGCCCTGCTTGATTTCAGGAGAGGAAAGCGGAATTCCTAGTGTAGCGGTGAAATGCGTAGATATTAGGAGGAACACCAGTGGCGAAGGCGGCTTTCTGGACTGACAATGACGCTGAGGCTCGAAAGCGTGGGGAGCAAA…	15	2	1	2	0	0	3	29	6	1	0	0	0	0	1	0	0	0	2	0	0	0	0	1
Otu00248	Bacteria	Firmicutes	Clostridia	Clostridiales	Ruminococcaceae		GGGGAATATTGCACAATGGGCGCAAGCCTGATGCAGCAACGCCGCGTGAGGGAAGACGGTTTTCGGATTGTAAACCTCTGTCTTTGGTGACGAAGAAGTGACGGTAGCCAAGGAGGAAGCCACGGCTAACTACGTGCCAGCAGCCGCGGTAATACGTAGGTGGCAAGCGTTATCCGGAATTACTGGGTGTAAAGGGAGCGCAGGCGGGATAGCAAGTCAGCGGTGAAATGCATGGGCTTAACTCATGAGCTGCCGTTGAAACTGTTATTCTTGAGTGGAGTAGAGGCAGGCGGAATTCCGAGTGTAGCGGTGAAATGCGTAGATATTCGGAGGAACACCAGTGGCGAAGGCGGCCTGCTGGGCTCTAACTGACGCTGAGGCTCGAAAGTGTGGGGAGCA…	12	0	33	0	4	0	0	0	0	0	1	1	0	0	1	0	0	0	0	5	0	4	0	0
Otu00249	Bacteria	Elusimicrobia	Elusimicrobia	Elusimicrobiales	Elusimicrobiaceae	Elusimicrobium	GGGGAATTTTGGACAATGGGCGCAAGCCTGATCCAGCAACGATGCGTGGAGGATGAAGGTTCTCGGATTGTAAACTCCTTTTGCAGGGGACGAAAAAAATGACGGTACCCTGCGAATAAGCCACGGCTAACTACGTGCCAGCAGCCGCGGTAAGACGTAGGTGGCGAGCGTTACTCGGAATTACTAGGCGTAAAGCGCGCGTAGGCGGAATGTTAAGTCTGTTGTGTAATCTCCGGGCTCAACCCGGAAACTGCAACGGAAACTGGCGTTCTTGAGTGAGGCAGAGGAAATCGGAATTCCCAGTGTAGCAGTGAAATGCGTAGATATTGGGAGGAACACCGGTGGCGAAGGCGGATTTCTGGGCCTTTACTGACGCTAAAGTGCGAAAGCTAGGGGAGC…	11	6	1	3	0	0	2	0	17	1	0	0	6	3	0	0	0	0	8	0	0	0	0	3
Otu00250	Bacteria	Synergistetes	Synergistia	Synergistales	Synergistaceae		GGGGAATATTGGGCAATGGGGGCAACCCTGACCCAGCGACGCCGCGTGAGGGAAGACAGCCTTCGGGTTGTAAACCTCTGTTGCAGGGGAAGAAGAAAGTGACGGTACCCTGCGAGGAAGCTCCGGCAAACTACGTGCCAGCAGCCGCGGTAATACGTAGGGAGCGAGCGTTGTCCGGAATTACTGGGCGTAAAGGGCGCGTAGGCCGTGTCATAAGTCAGTTGTAAAAGCTCTGGGCTTAACCCAGAGCGGCACCTGAAACTGTGATGCTGGAGGCATGGAGAGGCAGACAGAATTCCTGGTGTAGCGGTGAAATGCGTAGATATCAGGAAGAATACCGGTGGCGAAGGCGGTCTGCTGGTCATGAACTGACGCTGAAGCGCGAAAGCTAGGGGAGCA…	0	0	0	0	0	0	0	0	61	0	0	0	0	0	0	0	0	0	0	0	0	0	0	0
Otu00251	Bacteria	Firmicutes	Clostridia	Clostridiales			GGGGAATATTGGGCAATGGGCGAAAGCCTGACCCAGCGACGCCGCGTGAGGGAAGAAGGTCTTCGGATTGTAAACCTTAGTTAGCAGGGAAGAAGAAAGTGACGGTACCTGCAGAGAAAGCCACGGCTAACTACGTGCCAGCAGCCGCGGTAATACGTAGGTGGCGAGCGTTATCCGGAATTACTGGGTGTAAAGGGTGTGTAGGCGGGCAAACAAGTCAGATGTGAAAACTATGGGCTTAACCCATAGCCTGCATTTGAAACTGTATGTCTTGAGGATGGGAGAGGTAAATGGAATTCCCGGTGTAGCGGTGAAATGCGTAGATATCGGGAGGAACACCAGTGGCGAAGGCGGTTTACTGGACCATTACTGACGCTGAGACACGAAAGCGTGGGGAGC…	0	0	7	0	3	0	2	0	0	9	1	3	0	14	13	0	0	0	0	6	0	2	0	0
Otu00252	Bacteria	Firmicutes	Clostridia	Clostridiales	Lachnospiraceae		GGGGAATATTGCACAATGGGGGAAACCCTGATGCAGCAACGCCGCGTGAGTGAAGAAGTATTTCGGTATGTAAAGCTCTATCAGCAGGGAAGAAAATGACGGTACCTGACTAAGAAGCTCCGGCTAAATACGTGCCAGCAGCCGCGGTAATACGTATGGAGCAAGCGTTATCCGGATTTACTGGGTGTAAAGGGAGCGCAGGCGGTTTAGCAAGTCTGATGTGAAATCCCGGGGCTCAACTCCGGAATTGCATTGGAAACTGTTAAACTAGAGTGTCGGAGAGGTAAGTGGAATTCCTAGTGTAGCGGTGAAATGCGTAGATATTAGGAGGAACACCAGTGGCGAAGGCGGCTTACTGGACGATAACTGACGCTGAGGCTCGAAAGCGTGGGGAGCAAA…	0	0	0	6	0	0	29	0	0	0	0	0	0	0	0	0	0	0	25	0	0	0	0	0
Otu00253	Bacteria	Bacteroidetes	Bacteroidia	Bacteroidales	Prevotellaceae	Prevotella	GAGGAATATTGGTCAATGGTCGAGAGACTGAACCAGCCAAGTAGCGTGCAGGAAGACGGCCCTATGGGTTGTAAACTGCTTTTATGCGGGGATAAAGCGGGGAACGTGTTCCCCTTTGCAGGTACCGCATGAATAAGGACCGGCTAATTCCGTGCCAGCAGCCGCGGTAATACGGAAGGTCCGGGCGTTATCCGGATTTATTGGGTTTAAAGGGAGCGCAGGCCGCCTTTTAAGCGTGTTGTGAAATGTCCCGGCTCAACCGGGTCACTGCAGCGCGAACTGGAAGGCTTGAGTACGCTGTAGGTAGGCGGAATTCGTGGTGTAGCGGTGAAATGCTTAGATATCACGAAGAACTCCGATTGCGAAGGCAGCCTACCATCGCGTGACTGACGCTGAGGC…	1	17	0	0	0	0	0	0	0	0	0	42	0	0	0	0	0	0	0	0	0	0	0	0
Otu00254	Bacteria	Firmicutes	Clostridia	Clostridiales	Lachnospiraceae	Blautia	GGGGAATATTGCACAATGGGGGAAACCCTGATGCAGCGACGCCGCGTGAAGGAAGAAGTATCTCGGTATGTAAACTTCTATCAGCAGGGAAGATAGTGACGGTACCTGACTAAGAAGCCCCGGCTAACTACGTGCCAGCAGCCGCGGTAATACGTAGGGGGCAAGCGTTATCCGGATTTACTGGGTGTAAAGGGAGCGTAGACGGACTGGCAAGTCTGATGTGAAAGGCGGGGGCTCAACCCCTGGACTGCATTGGAAACTGTTAGTCTTGAGTGCCGGAGAGGTAAGCGGAATTCCTAGTGTAGCGGTGAAATGCGTAGATATTAGGAGGAACACCAGTGGCGAAGGCGGCTTACTGGACGGTAACTGACGTTGAGGCTCGAAAGCGTGGGGAGCAAA…	31	0	3	0	0	0	1	6	1	2	0	0	2	1	1	0	2	1	5	0	0	0	2	1
Otu00255	Bacteria	Firmicutes	Erysipelotrichia	Erysipelotrichales	Erysipelotrichaceae	Turicibacter	AGGGAATCTTCGGCAATGGGCGAAAGCCTGACCGAGCAACGCCGCGTGAATGATGAAGGCCTTCGGGTTGTAAAATTCTGTTATAAGGGAAGAACGACTTTAGTAGGAAATGGCTAGAGTGTGACGGTACCTTATGAGAAAGCCACGGCTAACTACGTGCCAGCAGCCGCGGTAATACGTAGGTGGCGAGCGTTATCCGGAATTATTGGGCGTAAAGAGCGCGCAGGTGGTTGATTAAGTCTGATGTGAAAGCCCACGGCTTAACCGTGGAGGGTCATTGGAAACTGGTCGACTTGAGTGCAGAAGAGGGAAGTGGAATTCCATGTGTAGCGGTGAAATGCGTAGAGATATGGAGGAACACCAGTGGCGAAGGCGGCTTCCTGGTCTGTAACTGACACT…	1	0	2	0	2	3	0	3	25	1	1	1	7	0	1	1	0	0	5	1	2	0	1	0
Otu00256	Bacteria	Firmicutes	Clostridia	Clostridiales	Ruminococcaceae		GGGGAATATTGGGCAATGGGGGAAACCCTGACCCAGCAACGCCGCGTGAAGGAAGAAGGCTTTCGGGTTGTAAACTTCTTTTACCAGGGACGAAGAAAGTGACGGTACCTGGAGAAAAAGCCACGGCTAACTACGTGCCAGCAGCCGCGGTAATACGTAGGTGGCAAGCGTTGTCCGGATTTACTGGGTGTAAAGGGCGTGTAGGCGGAGATTCAAGTCAGATGTGAAATCTAGGGGCTTAACCCCTAAACTGCATTTGAAACTGAATCCCTTGAGTATCGGAGAGGCAGGCGGAATTCCTAGTGTAGCGGTGAAATGCGTAGATATTAGGAGGAACACCAGTGGCGAAGGCGGCCTGCTGGACGACAACTGACGCTGAGGCGCGAAAGCGTGGGGAGC…	0	0	0	2	0	0	2	5	22	11	6	0	0	0	4	0	3	0	1	0	1	0	0	0
Otu00257	Bacteria	Firmicutes	Clostridia	Clostridiales	Lachnospiraceae		GGGGAATATTGGACAATGGGGGAAACCCTGATCCAGCGACGCCGCGTGAGTGAAGAAGTATTTCGGTATGTAAAGCTCTATCAGCAGGGAAGATAATGACGGTACCTGACTAAGAAGCTCCGGCTAAATACGTGCCAGCAGCCGCGGTAATACGTATGGAGCAAGCGTTATCCGGATTTACTGGGTGTAAAGGGAGCGTAGACGGCATGGCAAGTCTGATGTGAAAATCCCGGGCTCAACCCGGGAACTGCATTGGAAACTGTTAAGCTAGAGTGCAGGAGAGGTAAGTGGAATTCCTAGTGTAGCGGTGAAATGCGTAGATATTAGGAGGAACACCAGTGGCGAAGGCGGCTTACTGGACTGTAACTGACGTTGAGGCTCGAAAGCGTGGGGAGCAAA…	4	3	4	0	4	6	0	2	6	2	0	2	0	3	2	1	1	0	0	15	0	1	0	0
Otu00258	Bacteria	Bacteroidetes					GAGGAATATTGGTCAATGGACGCAAGTCTGAACCAGCCAAGTCGCGTGCAGGAATAAGGCCCTATGGGTCGCAGACTGCTTTTGCATGAGAATAAAAAGTGGGACGAGTCCCACCCTGTAGGTATCATGCGAATAAGGATCGGCTAACTCCGTGCCAGCAGCCGCGGTAATACGGAGGATCCGAGCGTTATCCGGATTCATTGGGTTTAAAGGGTGCGCAGGCGGGCCTGTAAGCCCGTGGTGAAAGCCTGGTGCTCAACGCCAGAGGTGCCGCGGGAACTGCAGGTCTTGAGTCGTGACGAGGGCGGCGGAATGCGAAGTGTAGCGGTGAAATGCTTAGATAGTTCGCAGAACGCCGATTGCGAAGGCAGCCGCCCAGGGACGCACTGACGCTGAGGC…	0	0	1	1	0	5	0	0	27	0	1	0	2	1	0	0	11	0	2	0	3	0	0	2
Otu00259	Bacteria	Bacteroidetes	Bacteroidia	Bacteroidales	Porphyromonadaceae		GAGGAATATTGGTCAATGGTCGGAAGACTGAACCAGCCAAGCCGCGTGAAGGAAGAAGGTGCTCGGCATCGTAAACTTCTTTTGTCAGGGAACAAAGGGCGGTACGTGTACCGCTGTGAGTGTACCTGAAGAAAAAGCATCGGCTAACTCCGTGCCAGCAGCCGCGGTAATACGGAGGATGCGAGCGTTATCCGGATTTATTGGGTTTAAAGGGTGCGTAGGCGGTCTGTTAAGTCAGCGGTAAAAGCCCGGGGCTCAACTCCGGCGAGCCGTTGAAACTGGCGGACTAGAGAAGGCGAGAAGTACGCGGAATGCGCAGTGTAGCGGTGAAATGCATAGATATTGCGCAGAACTCCGATTGCGAAGGCAGCGTACCGGCGCCTGACTGACGCTGAGGCA…	0	0	0	0	0	13	0	0	0	0	2	1	0	0	0	0	0	33	0	0	0	0	0	6
Otu00260	Bacteria	Bacteroidetes	Bacteroidia	Bacteroidales	Prevotellaceae		GAGGAATATTGGTCAATGGGCGGAAGCCTGAACCAGCCAAGTAGCGTGAGGGAAGACTGCCCTATGGGTTGTAAACCTCTTTTGTTTGGGAGCAAAGTGCGCCACGTGTGGTGTATTGCGAGTACCATTCGAATAAGCATCGGCTAATTCCGTGCCAGCAGCCGCGGTAATACGGAAGATGCGAGCGTTATCCGGATTTATTGGGTTTAAAGGGAGCGTAGGCGGAGCGTCAAGTCAGCTGTGAAATGTCGCGGCTCAACCGTGGAGCTGCAGTTGAAACTGGCGTTCTTGAGTATACATAAGGATGGTGGAATTCGTGGTGTAGCGGTGAAATGCTTAGATATCACGAAGAACTCCGATTGCGAAGGCAGCCATCTGGGGTATTACTGACGCTGAGGC…	1	5	3	0	0	0	1	2	13	0	0	12	3	1	0	0	2	1	3	2	3	0	2	1
Otu00261	Bacteria	Bacteroidetes	Bacteroidia	Bacteroidales	Porphyromonadaceae		GAGGAATATTGGTCAATGGGCGAGAGCCTGAACCAGCCAAGTCGCGTGAGGGAAGACGGCCCTACGGGTTGTAAACCTCTTTTGTCAGGGAGCAAGGACGGATACGCGTATCCGAGCGAGAGTACCTGAAGAAAAAGCATCGGCTAACTCCGTGCCAGCAGCCGCGGTAATACGGAGGATGCGAGCGTTATCCGGATTTATTGGGTTTAAAGGGTGCGTAGGCGGGATGCCAAGTCAGCGGTAAAATTGCGTGGCTCAACCACGCCGAGCCGTTGAAACTGGTGTTCTTGAGTGGAAGAGAAGTACGCGGAATGCGTGGTGTAGCGGTGAAATGCATAGATATCACGCAGAACTCCGATTGCGAAGGCAGCGTACCGGCTTCCAACTGACGCTGAAGCA…	4	0	11	2	0	1	0	0	9	2	0	7	0	0	2	0	0	1	0	12	0	1	0	2
Otu00262	Bacteria	Firmicutes	Clostridia	Clostridiales	Clostridiaceae_1	Clostridium_sensu_stricto	GGGGAATATTGCACAATGGGGGAAACCCTGATGCAGCAACGCCGCGTGAGTGATGAAGGTTTTCGGATCGTAAAGCTCTGTCTTTGGGGAAGATAATGACGGTACCCAAGGAGGAAGCCACGGCTAACTACGTGCCAGCAGCCGCGGTAATACGTAGGTGGCGAGCGTTATCCGGATTTACTGGGCGTAAAGGGAGCGTAGGCGGATGATTAAGTGGGATGTGAAATACCCGGGCTCAACTTGGGTGCTGCATTCCAAACTGGTTATCTAGAGTGCAGGAGAGGAGAGTGGAATTCCTAGTGTAGCGGTGAAATGCGTAGAGATTAGGAAGAACACCAGTGGCGAAGGCGACTCTCTGGACTGTAACTGACGCTGAGGCTCGAAAGCGTGGGGAGCAAA…	1	1	0	0	0	13	3	1	16	0	0	0	0	0	0	1	2	1	0	12	0	2	1	0
Otu00263	Bacteria	Firmicutes	Clostridia	Clostridiales	Ruminococcaceae		GGGGAATATTGGGCAATGGGCGAAAGCCTGACCCAGCGACGCCGCGTGAGGGAAGAAGGTCTTCGGATTGTAAACCTTAGTCAACAGGGAAGAAGAAAGTGACGGTACCTGTGGAGGAAGCCACGGCTAACTACGTGCCAGCAGCCGCGGTAATACGTAGGTGGCGAGCGTTATCCGGATTTACTGGGTGTAAAGGGTGTGTAGGCGGGATTGCAAGTCAGATGTGAAACCTATGGGCTTAACCCATAGCCTGCATTTGAAACTGTGATTCTTGAGTGTGGGAGAGGTAAGCGGAATTCCCGGTGTAGCGGTGAAATGCGTAGATATCGGGAGGAACACCAGTGGCGAAGGCGGCTTACTGGACCACAACTGACGCTGAGACACGAAAGTGTGGGGAGC…	1	2	1	0	2	3	7	4	11	0	2	7	1	6	0	0	0	0	0	2	0	3	1	1
Otu00264	Bacteria	Firmicutes	Clostridia	Clostridiales	Lachnospiraceae	Clostridium_XlVa	GGGGAATATTGCACAATGGGGGAAACCCTGATGCAGCGACGCCGCGTGAGTGAAGAAGTATTTCGGTATGTAAAGCTCTATCAGCAGGGAAGAAAATGACGGTACCTGACTAAGAAGCCCCGGCTAACTACGTGCCAGCAGCCGCGGTAATACGTAGGGGGCAAGCGTTATCCGGATTTACTGGGTGTAAAGGGAGCGTAGACGGCTGGATCAGTCTGATGTGAAAGCCCGGGGCTCAACCCCGGGACTGCATTGGAAACTGTCCAGCTAGAGTGCAGGAGAGGTAAGTGGAATTCCTAGTGTAGCGGTGAAATGCGTAGATATTAGGAGGAACACCAGTGGCGAAGGCGGCTTACTGGACTGTAACTGACGTTGAGGCTCGAAAGCGTGGGGAGCAAA…	6	1	0	14	1	1	2	1	5	0	0	12	0	1	0	0	0	0	7	1	0	0	0	1
Otu00265	Bacteria	Firmicutes	Clostridia	Clostridiales			GGGGAATATTGGGCAATGGGCGAAAGCCTGACCCAGCGACGCCGCGTGAGGGAAGAAGGTCTTCGGATTGTAAACCTTTGTAGACAGGGAAGAAGAAAGTGACGGTACCTGTAAAGTAAGCCACGGCTAACTACGTGCCAGCAGCCGCGGTAATACGTAGGTGGCAAGCGTTATCCGGATTTACTGGGTGTAAAGGGTGTGTAGGCGGGAAAGTGGGTCAGATGTGAAATACCAAGGCTAAACCATGGAGCTGCATTTGAAACTGCTTTTCTTGAGAGTGGGAGAGGTAAGCGGAATTCCCGGTGTAGCGGTGAAATGCGTAGATATCGGGAGGAACACCAGTGGCGAAGGCGGCTTACTGGACCATTACTGACGCTGAGACACGAAAGCGTGGGGAGC…	0	2	11	0	0	0	2	0	6	2	0	0	13	0	12	0	2	1	0	1	0	0	0	1
Otu00266	Bacteria	Firmicutes	Clostridia	Clostridiales	Ruminococcaceae		GGGGGATATTGCACAATGGAGGAAACTCTGATGCAGCAACGCCGCGTGAGGGAAGAAGGTTTTCGGATTGTAAACCTCTGTTTTTAGTGAAGAAACAAATGACGGTAGCTAAAGAGGAAGCCACGGCTAACTACGTGCCAGCAGCCGCGGTAATACGTAGGTGGCAAGCGTTGTCCGGATTTACTGGGTGTAAAGGGTGCGCAGGCGGGACTGCAAGTTGGATGTGAAATACCGAGGCTTAACCTCGGAACTGCATCCAAAACTGTAGTTCTTGAGTGGAGTAGAGGTAAGCGGAATTCCGAGTGTAGCGGTGAAATGCGTAGATATTCGGAGGAACACCAGTGGCGAAGGCGGCTTACTGGGCTCTAACTGACGCTGAGGCACGAAAGCATGGGTAGC…	0	2	2	2	1	2	0	0	9	1	2	2	10	1	0	0	2	0	0	9	2	1	1	4
Otu00267	Bacteria	Bacteroidetes	Bacteroidia	Bacteroidales	Porphyromonadaceae		GAGGAATATTGGTCAATGGCCGCAAGGCTGAACCAGCCAAGTCGCGTGAGGGAATAAGGCCCTATGGGTCGTAAACCTCTTTTGTCAGGGAGCAAAGCCGCACACGAGTGAGCGGAAGGAGAGTACCTGAAGAAAAAGCATCGGCTAACTCCGTGCCAGCAGCCGCGGTAATACGGAGGATGCGAGCGTTATCCGGATTTATTGGGTTTAAAGGGTGCGCAGGCGGAGAGACAAGTCAGCGGTAAAATTTCGGGGCTTAACCCCGGCGAGCCGTTGAAACTGTCTCCCTTGAGTGAGCGAGAAGTAAGCGGAATGCGTGGTGTAGCGGTGAAATGCATAGATATCACGCAGAACGCCGATTGCGAAGGCAGCTTACCGGCGCTCAACTGACGCTCAGGC…	3	2	2	1	3	9	0	1	12	0	0	1	0	0	1	8	0	0	2	3	1	0	4	0
Otu00268	Bacteria	Firmicutes	Clostridia	Clostridiales			GGGGAATATTGGGCAATGGGCGAAAGCCTGACCCAGCAACGCCGCGTGAGGGAAGAAGGCCTTCGGGTTGTAAACCTCTGTCCTTAGTGACGAAGGAAGTGACGGTAGCTAAGGAGGAAGCCCCGGCTAACTACGTGCCAGCAGCCGCGGTAATACGTAGGGGGCGAGCGTTGTCCGGAATTACTGGGCGTAAAGGGTGCGTAGGCGGTACTTTAAGTTGGATGTGAAATCCCCGGGCTTAACCTGGGGCCTGCATCCAATACTGGAGAACTAGAGTGCAGGAGAGGGAAGCGGAATTCCTAGTGTAGCGGTGAAATGCGTAGATATTAGGAAGAACACCAGTGGCGAAGGCGGCTTTCTGGACTGTAACTGACGCTGAGGCACGAAAGCGTGGGGAGC…	0	0	1	0	0	0	0	37	13	0	0	0	0	0	0	0	0	0	0	0	0	2	0	0
Otu00269	Bacteria	Firmicutes	Clostridia	Clostridiales			GAGGGATATTGCACAATGGGCGAAAGCCTGATGCAGCAACGCCGCGTGAAGGATGACGGTTTTCGGATTGTAAACTTCTGTTCGGGATGAAGATAATGACATTAGTCCCGGAGCAAGCCACGGCTAACTACGTGCCAGCAGCCGCGGTAATACGTAGGTGGCAAGCGTTGTCCGGATTTACTGGGTGTAAAGGGAGCGCAGGCGGGAGAGCAAGTCAGCGGTGAAATACATGGGCTTAACCCATGGGCTGCCGTTGAAACTGTCCTTCTTGAGTGAAGTAGAGGCAAGCGGAATTCCGAGTGTAGCGGTGAAATGCGTAGATATTCGGAGGAACACCAGTGGCGAAGGCGGCTTGCTGGGCTTTTACTGACGCTGAGGCTCGAAAGTGTGGGGAGCAAA…	3	3	2	5	1	0	0	1	6	0	5	13	0	3	1	0	0	0	0	8	0	2	0	0
Otu00270	Bacteria	Firmicutes	Negativicutes	Selenomonadales	Veillonellaceae	Veillonella	GGGGAATCTTCCGCAATGGACGAAAGTCTGACGGAGCAACGCCGCGTGAGTGATGACGGCCTTCGGGTTGTAAAGCTCTGTTAATCGGGACGAAAGGCCTTCTTGCGAACAGTTAGAAGGATTGACGGTACCGGAATAGAAAGCCACGGCTAACTACGTGCCAGCAGCCGCGGTAATACGTAGGTGGCAAGCGTTGTCCGGAATTATTGGGCGTAAAGCGCGCGCAGGCGGATCAGTCAGTCTGTCTTAAAAGTTCGGGGCTTAACCCCGTGATGGGATGGAAACTGCTGATCTAGAGTATCGGAGAGGAAAGTGGAATTCCTAGTGTAGCGGTGAAATGCGTAGATATTAGGAAGAACACCAGTGGCGAAGGCGACTTTCTGGACGAAAACTGACGCT…	0	0	9	1	0	3	1	11	17	1	0	0	2	1	0	1	0	0	1	1	0	1	2	1
Otu00271	Bacteria	Firmicutes	Clostridia	Clostridiales			GGGGAATATTGGGCAATGGGCGAAAGCCTGACCCAGCGACGCCGCGTGAGGGAAGACGGTCTTCGGATTGTAAACCTCTTTCAGCAGGGAAGACAAAAGGACGGTACCTGCAGAAGAAGCCACGGCTAACTACGTGCCAGCAGCCGCGGTAATACGTAGGTGGCAAGCGTTATCCGGAATTACTGGGTGTAAAGGGTGTGTAGGCGGGACTGCAAGTCAGATGTGAAAATTACGGGCTCAACCCGTAACCTGCGTCTGAAACTGTGGTTCTTGAGAGTGGGAGAGGTAGATGGAATTCCCGGTGTAGCGGTGAAATGCGTAGATATCGGGAGGAACACCAGTGGCGAAGGCGATCTACTGGACCACAACTGACGCTGAGACACGAAAGCGTGGGGAGCA…	2	0	0	0	0	0	8	1	19	0	0	11	1	0	0	0	0	1	3	2	0	4	0	0
Otu00272	Bacteria	Bacteroidetes	Bacteroidia	Bacteroidales	Porphyromonadaceae		GAGGAATATTGGTCAATGGGCGCAGGCCTGAACCAGCCAAGTCGCGTGAGGGAAGACGGTCCTACGGATTGTAAACCTCTTTTGTCGGGGAGTAACGTGCGGGACGCGTCCCGTATTGAGAGTATCCGAAGAAAAAGCATCGGCTAACTCCGTGCCAGCAGCCGCGGTAATACGGAGGATGCGAGCGTTATCCGGATTTATTGGGTTTAAAGGGTGCGCAGGCGGCGCGCCAAGTCAGCGGTCAAAGTTCCGGGCTCAACCCGGTGTCGCCGTTGAAACTGGCGTGCTCGAGTGCGTGCGAGGAAGGCGGAATGCGTTGTGTAGCGGTGAAATGCATAGATATGACGCAGAACTCCGATTGCGAAGGCAGCTTTCCAGCGCGCTACTGACGCTGAGGCA…	0	0	10	1	3	2	0	2	6	0	5	1	3	0	1	0	2	2	4	2	5	0	0	3
Otu00273	Bacteria	Lentisphaerae	Oligosphaeria	Oligosphaerales	Oligosphaeraceae	Oligosphaera	CGAGAATCTTCCGCAATGGGCGAAAGCCTGACGGAGCGATGCCGCGTGAGGGACGAAGGCCTTCGGGTCGTAAACCTCTGTCACCCGGGACGAAGACAATGACGGTACCGGGAGAGGAAGCCACGGCTAACTACGTGCCAGCAGCCGCGGTAACACGTAGGTGGCGAGCGTTATTCGGATTCACTGGGCGTAAAGGGTCCGCAGGGGGCCCTCCAAGCCCGCCGTGAAATCCCGGGGCTCAACCCCGGGCGTGCGGCGGGGACTGGCGGGCTGGAGTGCGCGATGGGCAGACGGAACACCAGGTGTAGCGGTGGAATGCGTGGATATCTGGTGGAACACCGATGGCGAAGGCGGTCTGCTGGCGCGTCACTGACCCTCAGGGACGAAAGCGTGGGTAGC…	2	1	1	3	0	0	8	5	12	2	0	5	0	9	1	0	0	0	0	1	0	0	1	1
Otu00274	Bacteria						AAGGAATTTTCGGCAATGGGGGCAACCCTGACCGAGCAACGCCGCGTGAGTGATGAAGGTCTTCGGATCGTAAAACTCTGTTGTAAAGGAAGAATGTCATATATAGGAAATGATATATGAGTGACGGTACTTTACTAGAAAGTCACGGCTTACTACGTGCCAGCAGCCGCGGTAATACGTAGGTGGCAAGCGTTATCCGGATTTATTGGGCGTAAAGGGTGCGCAGGCGGTCTGTTAAGTTTGGTGTGAAAGCGTGGGGCTCAACCCCATACAGCATCGAATACTGGCAGACTAGAGTGCAGAAGAGGGTAATGGAACTCCATGTGTAGCGGTAAAATGCGTAGATATATGGAAGAACACCAGCGGCGAAGGCGGTTACCTGGTCTGTAACTGACGCTC…	6	0	1	0	0	0	0	3	33	0	0	3	0	0	0	0	1	0	0	4	0	0	0	0
Otu00275	Bacteria	Bacteroidetes	Bacteroidia	Bacteroidales			GAGGAATATTGGTCAATGGGCGGAAGCCTGAACCAGCCATGCCGCGTGACGGAAGACGGCCCTATGGGTCTTAAACGTCTTTGGTCCCGGAGCAATAAGAGCCACGCGTGGCTCGATGAGAGTACGGGAAGAACAAGCATCGGCTAACTCCGTGCCAGCAGCCGCGGTAATACGGGGGATGCGAGCGTTATCCGGATTTATTGGGTTTAAAGGGTGCGTAGGCGGGGTGGTAAGTCAGCCGTGAAATGTCCACGCTCAACGTGGAACGTGCGTTTGATACTGCCGTCCTGGAATGCGGATGCCGTGGGAGGAATGTGTGGTGTAGCGGTGAAATGCATAGATATCACACAGAACACCGATTGCGAAGGCATCTCACGAATCCGCAATTGACGCTGAGGC…	4	1	0	0	0	2	12	1	9	2	1	1	0	1	1	0	1	1	0	6	1	1	2	3
Otu00276	Bacteria	Firmicutes	Clostridia	Clostridiales	Ruminococcaceae	Oscillibacter	GGGGAATATTGGGCAATGGACGCAAGTCTGACCCAGCAACGCCGCGTGAAGGAAGAAGGCTTTCGGGTTGTAAACTTCTTTGACAGGGGAAGAGTAGAAGACGGTACCCTGAAAACAAGCCACGGCTAACTACGTGCCAGCAGCCGCGGTAATACGTAGGTGGCAAGCGTTGTCCGGATTTACTGGGTGTAAAGGGCGTGTAGCCGGGTCGGCAAGTCAGATGTGAAATCTAGGGGCTCAACCCCTAAACTGCATTTGAAACTGTTGATCTTGAGTATCGGAGAGGTAACCGGAATTCCTTGTGTAGCGGTGAAATGCGTAGATATAAGGAAGAACACCAGTGGCGAAGGCGGGTTACTGGACGACAACTGACGGTGAGGCGCGAAAGCGTGGGGAGCA…	1	0	0	0	1	2	5	4	26	0	0	1	0	1	0	1	0	0	1	1	0	2	2	2
Otu00277	Bacteria	Bacteroidetes	Bacteroidia	Bacteroidales	Porphyromonadaceae		GAGGAATATTGGTCAATGGTCGGAAGACTGAACCAGCCAAGCCGCGTGAAGGAAGAAGGTGCTCGGCATCGTAAACTTCTTTTGTCAGGGAACAAAGGGCGGTACGTGTACCGCTGTGAGTGTACCTGAAGAAAAAGCATCGGCTAACTCCGTGCCAGCAGCCGCGGTAATACGGAGGATGCGAGCGTTATCCGGATTTATTGGGTTTAAAGGGTGCGCAGGCGGCGCGGTAAGTCAGCGGTAAAAGCCCGGGGCTCAACCCCGGCGAGCCGTTGAAACTGCCGTGCTAGAGTAAGGTCGAGGTATGCGGAATGCGCGGTGTAGCGGTGAAATGCATAGATATCGCGCAGAACTCCGATTGCGAAGGCAGCATACCGGTCCTTTACTGACGCTCAGGCA…	1	2	0	2	2	2	1	0	3	0	0	0	18	0	0	3	0	0	2	0	1	0	12	0
Otu00278	Bacteria	Planctomycetes	Planctomycetia	Planctomycetales	Planctomycetaceae		CGAGAATCTTCGGCAATGGACGAAAGTCTGACCGAGCGACGCCGCGTGTATGATGAAGGTCTTCGGATTGTAAAGTACTGTCGATAGGGCGGAAATATAGTAGCGCAATCGTTATTATTTGACCTATCTTTTGAGGAAGGACGGGCTAAGTTCGTGCCAGCAGCCGCGGTAAGACGAACTGTTCTAACGTTATTCGGAATCACTGGGCTTAAAGGGCGCGTAGGCGGTTTTTTAAGCGGGGTCTGAAATCCCACGGCTCAACCGTGGAACTGGGCTTCGAACTGGAAAACTAGAGTGAAGTAGGGGTAAGCGGAACTTGCGGTGGAGCGGTGAAATGCTTTGATATCGCAAGGAACACCGGTGGCGAAGGCGGCTTACTGGGCTTCAACTGACGCTCAA…	2	0	0	4	0	0	0	0	36	2	0	0	3	1	0	0	1	0	0	0	0	0	0	0
Otu00279	Bacteria	Bacteroidetes	Bacteroidia	Bacteroidales	Porphyromonadaceae	Butyricimonas	GAGGAATATTGGTCAATGGGCGAGAGCCTGAACCAGCCAAGTCGCGTGAGGGAAGAATGGTCTATGGCCTGTAAACCTCTTTTGTCAGGGAAGAATAAGGATGACGAGTCATTCGATGCCAGTACTTGACGAATAAGCATCGGCTAACTCCGTGCCAGCAGCCGCGGTAATACGGGGGATGCGAGCGTTATCCGGATTTATTGGGTTTAAAGGGCGCGTAGGCGGGACGTCAAGTCAGCGGTAAAAGACTGCAGCTAAACTGTAGCACGCCGTTGAAACTGGCGCCCTGGAGACGAGACGAGGGAGGCGGAACAAGTGAAGTAGCGGTGAAATGCATAGATATCACTTGGAACCCCGATAGCGAAGGCAGCTTCCCAGGCTCGTTCTGACGCTGATGCG…	0	0	0	2	0	1	0	6	27	0	0	0	3	0	0	0	1	0	6	1	0	1	1	0
Otu00280	Bacteria	Firmicutes					GGGGAATATTGGGCAATGGGCGAAAGCCTGACCCAGCGACGCCGCGTGAGGGAAGACGGTCTTCGGATTGTAAACCTCTTTCAGCAGGGAAGAAGCAAGTGACGGTACCTGCAGAAGAAGTCACGGCTAACTACGTGCCAGCAGCCGCGGTAATACGTAGGTGGCGAGCGTTATCCGGAATTACTGGGTGTAAAGGGTGTGTAGGCGGGGAAGCAAGTCAGATGTGAAAACCAAAGGCTCAACCTTTGGCTTGCATTTGAAACTGTTTTTCTTGAGAGTGGGAGAGGTAAACGGAATTCCTAGTGTAGTAGTGAAATGCGTAGATATTAGGAGGAACACCGGTGGCGAAGGCGGTTTACTGGACCACAACTGACGCTGAGACACGAAAGCGTGGGGAGC…	1	3	1	4	0	0	4	17	3	0	1	6	3	0	1	0	1	0	1	0	0	0	2	0
Otu00281	Bacteria	Firmicutes	Clostridia	Clostridiales	Lachnospiraceae		GGGGAATATTGCACAATGGGGGAAACCCTGATGCAGCAACGCCGCGTGAGTGAAGAAGTATTTCGGTATGTAAAGCTCTATCAGCAGGGAAGAAAATGACGGTACCTGACTAAGAAGCTCCGGCTAAATACGTGCCAGCAGCCGCGGTAATACGTATGGAGCAAGCGTTATCCGGATTTACTGGGTGTAAAGGGAGCGCAGGCGGTGCGGCAAGTCAGATGTGAAAACCCGGGGCTCAACCCCGGGACTGCATTTGAAACTGTCGGACTAGAGTGTCGGAGAGGTAAGTGGAATTCCTAGTGTAGCGGTGAAATGCGTAGATATTAGGAGGAACACCAGTGGCGAAGGCGGCTTACTGGACGATAACTGACGCTGAGGCTCGAAAGCGTGGGGAGCAAA…	5	1	6	0	0	0	0	0	10	2	0	5	0	0	1	2	0	1	0	6	0	1	0	7
Otu00282	Bacteria	Proteobacteria	Gammaproteobacteria	Aeromonadales	Succinivibrionaceae	Succinivibrio	AGGGAATATTGCACAATGGAGGAAACTCTGATGCAGCCATGCCGCGTGTGTGAAGAAGGCCTTCGGGTTGTAAAGCACTTTCAGAGGGGAGGAGAATGACGTTACCCTCAGAAGAAGCACCGGCTAACTCCGTGCCAGCAGCCGCGGTAATACGGAGGGTGCAAGCGTTAATCGGAATAACTGGGCGTAAAGGGCATGCAGGCGGTTATGCAAGCAGGATGTGAAACCCCCGGGCTTAACCTGGGAACTGCATTCTGAACTACATGACTAGAGTATTGCAGGGGGAGACGGAATTCCAGGTGTAGCGGTGGAATGCGTAGATATCTGGAAGAACACCAAAGGCGAAGGCAGTCTCCTGGGCAAATACTGACGCTCATATGCGAAAGCGTGGGTAGCAAA…	2	1	0	0	7	1	0	0	1	0	0	7	11	2	0	4	2	3	2	4	0	0	0	0
Otu00283	Bacteria	Firmicutes	Negativicutes	Selenomonadales	Veillonellaceae	Mitsuokella	GGGGAATCTTCCGCAATGGGCGCAAGCCTGACGGAGCAACGCCGCGTGAGTGAAGAAGGGTTTCGACTCGTAAAGCTCTGTTGTCGGGGACGAATGTGGAGATGGTGAATAACCATTTCTAATGACGGTACCTGACGAGGAAGCCACGGCTAACTACGTGCCAGCAGCCGCGGTAATACGTAGGTGGCGAGCGTTGTCCGGAATTATTGGGCGTAAAGGGAGCGCAGGCGGGAAGGTAAGTCTATCTTAAAAGTGCGGGGCTCAACCCCGTGAGGGGATGGAAACTATCTTTCTTGAGTGCAGGAGAGGAAAGCGGAATTCCTAGTGTAGCGGTGAAATGCGTAGATATTAGGAGGAACACCAGTGGCGAAGGCGGCTTTCTGGACTGTAACTGACGCT…	1	0	3	0	0	3	0	1	16	3	1	1	2	1	2	0	0	3	3	2	1	0	0	4
Otu00284	Bacteria	Firmicutes	Clostridia	Clostridiales			GGGGAATATTGGGCAATGGGCGAAAGCCTGACCCAGCGACGCCGCGTGAGGGAAGAAGATCTTCGGATTGTAAACCTCTTTCAGCAGGGAAGAAGAAAGTGACGGTACCTGCAGAAGAAGCCACGGCTAACTACGTGCCAGCAGCCGCGGTAATACGTAGGTGGCGAGCGTTATCCGGAATTACTGGGTGTAAAGGGTGTGTAGGCGGGGATGCAAGTCAGGTGTGAAAATTGTGGGCTCAACTCACAACTTGCACTTGAAACTGCGTTTCTTGAGTGTGGGAGAGGTAAGTGGAATTCCTAGTGTAGCGGTGAAATGCGTAGATATTAGGAGGAACACCAGTGGCGAAGGCGGCTTACTGGACCACAACTGACGCTGAGACACGAAAGCGTGGGGAGC…	0	0	4	0	0	3	1	0	5	7	0	20	2	0	0	0	0	3	2	0	0	0	0	0
Otu00285	Bacteria	Firmicutes	Clostridia	Clostridiales	Ruminococcaceae	Clostridium_IV	GGGGGATATTGCACAATGGGGGAAACCCTGATGCAGCAACGCCGCGTGAGGGAAGAAGGTTTTCGGATTGTAAACCTCTGTCCTTGGTGAAGATAATGACGGTAGCCAAGGAGGAAGCTCCGGCTAACTACGTGCCAGCAGCCGCGGTAATACGTAGGGAGCAAGCGTTGTCCGGATTTACTGGGTGTAAAGGGTGCGTAGGCGGCTATGCAAGTCAGGCGTGAAAACTATGGGCTTAACCCATAGCCTGCGTTTGAAACTGCGTAGCTTGAGTGAAGTAGAGGCAGATGGAATTCCCGGTGTAGCGGTGGAATGCGTAGAGATCGGGAGGAACACCAGTGGCGAAGGCGGTCTGCTGGGCTTTAACTGACGCTGAGGCACGAAAGTGTGGGGAGCAAA…	4	3	3	0	1	0	0	3	2	0	0	3	1	2	4	1	0	0	0	19	0	0	0	1
Otu00286	Bacteria	Firmicutes					GGGGAATATTGGGCAATGGGCGCAAGCCTGACCCAGCAACGCCGCGTGAGGGAAGAAGGTTTTCGGATTGTAAACCTCTGTCGCAGGGGACGAAGGAAGTGACGGTACCCTGTAAGAAAGCCCCGGCTAACTACGTGCCAGCAGCCGCGGTAATACGTAGGGGGCGAGCGTTGTCCGGAATTACTGGGCGTAAAGGGAGCGTAGGCGGTCGATTAAGTTAGATGTGAAACCCCCGGGCTTAACTTGGGGACTGCATCTAATACTGGTTGACTTAGAGTACAGGAGAGGGAAGCGGAATTCCTAGTGTAGCGGTGAAATGCGTAGATATTAGGAGGAACACCAGTGGCGAAGGCGGCTTTCTGGACTGACACTGACGCTGAGGCTCGAAAGCGTGGGGAG…	4	0	0	1	1	0	1	15	10	1	2	3	0	0	0	0	0	0	0	4	0	3	0	1
Otu00287	Bacteria	Bacteroidetes	Bacteroidia	Bacteroidales	Porphyromonadaceae	Barnesiella	GAGGAATATTGGTCAATGGACGGGAGTCTGAACCAGCCAAGTCGCGTGAGGGATGAAGGTCCTACGGATTGTAAACCTCTTTTGCCGGGGAGTAACGTCGCCCACGAGTGGGCGAGTGAGAGTACCCGGAGAAAAAGCATCGGCTAACTCCGTGCCAGCAGCCGCGGTAATACGGAGGATGCGAGCGTTATCCGGATTTATTGGGTTTAAAGGGTGCGCAGGCGGCGCGTCAAGTCAGCGGTAAAAATGCGGCGCTCAACGCCGTAGAGCCGTTGAAACTGGCGCGCTCGAGTATGTGCGAGGAAGGCGGAATGCGTGGTGTAGCGGTGAAATGCATAGATATCACGCAGAACCCCGATTGCGAAGGCAGCTTTCCAGCACACGACTGACGCTGAGGCA…	0	1	17	0	0	0	6	0	0	0	3	0	3	0	1	0	0	2	0	0	4	9	0	0
Otu00288	Bacteria	Firmicutes	Clostridia	Clostridiales	Ruminococcaceae	Clostridium_IV	GGGGGATATTGGACAATGGGGGAAACCCTGATCCAGCGATGCCGCGTGAGGGAAGAAGGTTTTCGGATTGTAAACCTCTGTGAAAGGGGACGATAATGACGGTACCCTTTTAGAAAGCCACGGCTAACTACGTGCCAGCAGCCGCGGTAATACGTAGGTGGCGAGCGTTGTCCGGAATTACTGGGTGTAAAGGGAGTGTAGGCGGGAGAGCAAGTCAGAAGTGAAAATTATGGGCTTAACCCATAACCTGCTTTTGAAACTGTCCTTCTTGAGTGAAGTAGAGGCAAGCGGAATTCCTAGTGTAGCGGTGAAATGCGTAGATATTAGGAGGAACACCAGTGGCGAAGGCGGCTTGCTGGGCTTTTACTGACGCTGAGGCTCGAAAGCGTGGGGAGCAAA…	0	0	0	0	0	1	0	0	45	0	0	0	0	0	0	0	0	0	0	0	0	0	0	0
Otu00289	Bacteria	Firmicutes	Clostridia	Clostridiales	Ruminococcaceae	Ruminococcus	GGGGAATATTGCACAATGGGGGAAACCCTGATGCAGCGATGCCGCGTGGAGGAAGAAGGTTTTCGGATTGTAAACTCCTGTCTTAAAGGACGATAATGACGGTACTTTAGGAGGAAGCTCCGGCTAACTACGTGCCAGCAGCCGCGGTAATACGTAGGGAGCGAGCGTTGTCCGGAATTACTGGGTGTAAAGGGAGCGTAGGCGGGACGGCAAGTCAGATGTGAAATACATGGGCTCAACCCATGGGCTGCATTTGAAACTGCTGTTCTTGAGTGAAGTAGAGGTAAGCGGAATTCCTGGTGTAGCGGTGAAATGCGTAGATATCAGGAGGAACACCGGTGGCGAAGGCGGCTTACTGGGCTTTTACTGACGCTGAGGCTCGAAAGCGTGGGGAGCAAA…	28	1	0	0	0	0	0	0	0	0	0	2	0	0	0	0	1	0	3	3	0	2	0	5
Otu00290	Bacteria	Firmicutes	Clostridia	Clostridiales	Ruminococcaceae		GGGGAATATTGGGCAATGGGCGCAAGCCTGACCCAGCAACGCCGCGTGAAGGATGAAGGTTTTCGGATTGTAAACTTCTTTTAAGAGGGACGATAATGACGGTACCTCTTGAATAAGCCCCGGCTAACTACGTGCCAGCAGCCGCGGTAATACGTAGGGGGCAAGCGTTATCCGGATTTACTGGGTGTAAAGGGCGTGTAGGCGGGATTTCAAGTCAGATGTGAAAACCGAAGGCTCAACCTTCGGCCTGCATTTGAAACTGAAGTTCTTGAGTGCTGGAGAGGCTAACGGAATTCCTAGTGTAGCGGTGAAATGCGTAGATATTAGGAAGAACACCAGTGGCGAAGGCGGTTAGCTGGACAGTAACTGACGCTGAGGCGCGAAAGCGTGGGGAGCAAA…	8	1	0	1	0	0	0	0	0	2	0	22	0	0	2	0	2	0	0	6	1	0	0	0
Otu00291	Bacteria	Spirochaetes	Spirochaetia	Spirochaetales	Spirochaetaceae	Treponema	TAAGAATATTCCGCAATGGGGGAAACCCTGACGGAGCGACGCCGCGTGGACGAGGAAGGCCGGAAGGTTGTAAAGTCCTTTTGAACCGGAAGAATAAGCAGTGCAGGGAATGGCAGTGTGGTGACGGTACGGTTTGAATAAGAGGCGGCTAATTACGTGCCAGCAGCCGCGGTAACACGTAAGCCTCGAGCGTTGTTCGGAATTATTGGGCGTAAAGGGCATGTAGGCGGTAATCTAAGCTTGGTGTGAAAGGCAGGGGCTTAACTCCTGGACAGCATTGAGAACTGGATTGCTAGAGTTACTGAAGTGAAATCAGAATTCCAGGTGTAGGGGTGAAATCTGTAGATATCTGGAAGAATACCAATGGCGAAGGCAGGTTTCAGGCAGATAACTGACGCT…	8	0	0	0	2	0	0	0	0	0	0	0	0	0	0	0	0	0	0	34	0	0	0	0
Otu00292	Bacteria	Verrucomicrobia	Subdivision5				CGAGGATCATTTGCAATGGGCGAAAGCCTGACAATGCGACGCTGCGTGGAGGATGAAGGCCTTCGGGTTGTAAACTCCTGTCATAAGGGAACAGGCGAGGGTACCCAATACGTACCTGAGTTGAGTGTACTTTAAGAGGAAGCGACGGCTAACTCTGTGCCAGCAGCCGCGGTAATACAGAGGTCGCAAGCGTTGTTCGGATTTACTGGGCGTAAAGGGCGCGTAGGCGGTCTTGCGTGTCAGATGTGAAATCTCCGGGCTCAACCCGGAAAGTGCGTCTGAAACTACAGGACTCGAGTCTGGGAGAGGGAATCGGAATATAGGGTGTAGCGGTGAAATGCGTTGATATCCTATAGAACACCGGAGGCGAAGGCGGATTCCTTGAACAGCACTGACGCT…	0	0	4	0	3	0	0	0	0	0	0	0	0	17	0	0	0	0	0	20	0	0	0	0
Otu00293	Bacteria	Fibrobacteres	Fibrobacteria	Fibrobacterales	Fibrobacteraceae	Fibrobacter	AGGGAATATTGCGCAATGGGGGCAACCCTGACGCAGCAACTCCACGTGTGGGATGAAGCATTTCGGTGTGTAAACCACTGTCGGATGGGAATAAGGCGTCGCCACGGCGGCGTTGAATGTACCATTAGAGGAAGCACCGGCAAACTTCGTGCCAGCAGCCGCGGTAATACGAGGGGTGCGAGCGTTGTTCGGAATCACTGGGCGTAAAGGGAGCGTAGGCGGACCGCCAAGCGTTCTGTGCAATCCCGGGGCCCAACCCCGGACCCGCAGAGCGAACTGGCGGCCTTGAGTAGTCCAGAGGCCGGCGGAATTCCTGGTGTAGCGGTGGAATGCGTAGATATCAGGAAGAACACCGATGGCGAAGGCAGTCGGCTGGGGACTTACTGACGCTGAGGCTCG…	0	0	2	0	0	1	5	0	25	3	0	0	0	0	1	0	1	0	0	0	1	1	3	1
Otu00294	Bacteria	Firmicutes	Clostridia	Clostridiales	Lachnospiraceae		GGGGAATATTGCACAATGGGGGAAACCCTGATGCAGCGACGCCGCGTGAGTGAAGAAGTATTTCGGTATGTAAAGCTCTATCAGCAGGGAAGAAAATGACGGTACCTGACTAAGAAGCCCCGGCTAACTACGTGCCAGCAGCCGCGGTAATACGTAGGGGGCAAGCGTTATCCGGATTTACTGGGTGTAAAGGGTGCGTAGGCGGTATGGCAAGTCAGAAGTGAAAACGCAGGGCTTAACCCTGCGACTGCTTTTGAAACTGTCAGACTAGAGTACAGGAGAGGCAAGCGGAATTCCTAGTGTAGCGGTGAAATGCGTAGATATTAGGAGGAACACCAGTGGCGAAGGCGGCTTGCTGGACTGTTACTGACGCTGAGGCACGAAAGCGTGGGGAGCAAA…	6	0	6	4	3	0	2	2	3	0	1	2	5	0	6	1	0	1	0	2	0	0	0	0
Otu00295	Bacteria	Firmicutes	Clostridia	Clostridiales	Ruminococcaceae		GGGGAATATTGGGCAATGGGCGAAAGCCTGACCCAGCAACGCCGCGTGAAGGAAGAAGGCTTTCGGGTTGTAAACTTCTTTTACCAGGGACGAAGGACGTGACGGTACCTGGAGAAAAAGCCACGGCTAACTACGTGCCAGCAGCCGCGGTAATACGTAGGTGGCAAGCGTTGTCCGGATTTACTGGGTGTAAAGGGCGTGTAGGCGGAGCAGCAAGTCAGATGTGAAATCTCCGGGCTTAACCCGGAAACTGCATTTGAAACTGTTGCCCTTGAGTATCGGAGAGGCAGGCGGAATTCCTAGTGTAGCGGTGAAATGCGTAGATATTAGGAAGAACACCAGTGGCGAAGGCGGCCTGCTGGACGACAACTGACGCTGAGGCGCGAAAGCGTGGGGAGC…	1	1	0	1	0	2	0	3	22	0	0	0	0	0	3	0	3	0	0	0	1	0	7	0
Otu00296	Bacteria	Bacteroidetes	Bacteroidia	Bacteroidales	Porphyromonadaceae		GAGGAATATTGGTCAATGGGCGCGAGCCTGAACCAGCCAAGTCGCGTGAGGGAAGACGGTCCTATGGATTGTAAACCTCTTTTATCAGGGAGCAAAGGCAGTCACGGGTGACTGAAAGGAGAGTACCTGAAGAAAAAGCATCGGCTAACTCCGTGCCAGCAGCCGCGGTAATACGGAGGATGCGAGCGTTATCCGGATTTATTGGGTTTAAAGGGTGCGTAGGCGGAAAGTTAAGTCAGCGGTAAAATCGAGAGGCTCAACCTCTTTCAGCCGTTGAAACTGGTTTTCTAGAGTGAGTGAGAAGTACGCGGAATGCGAGGTGTAGCGGTGAAATGCATAGATATCACGCAGAACTCCAATTGCGAAGGCAGCGTACCGGCACTCAACTGACGCTGAAGC…	5	3	0	0	4	0	0	2	2	0	0	2	2	1	1	0	0	5	0	7	0	1	3	5
Otu00297	Bacteria	Bacteroidetes	Bacteroidia	Bacteroidales	Porphyromonadaceae	Parabacteroides	GAGGAATATTGGTCAATGGGCGAGAGCCTGAACCAGCCAAGTCGCGTGAAGGATGAAGGTTCTATGGATTGTAAACTTCTTTTATGGGGGAATAAAGTGCGGGATGTGTCCTGTTTTGTATGTACCTCATGAATAAGCATCGGCTAACTCCGTGCCAGCAGCCGCGGTAATACGGAGGATGCGAGCGTTATCCGGATTCATTGGGTTTAAAGGGTGCGTAGGTGGCCTTTTAAGTCAGCGGTGAAAGTTTGTGGCTCAACCATAAAATTGCCGTTGAAACTGGAGGGCTTGAGTATGTTTGGGGCAGGCGGAATGTGTGGTGTAGCGGTGAAATGCATAGATATCACGCAGAACTCCGATCGCGAAGGCAGCTTGCCAAGCCATAACTGACACTGAAGC…	0	0	0	0	0	1	0	0	37	0	0	0	1	0	0	0	1	0	0	1	0	0	2	0
Otu00298	Bacteria	Firmicutes	Clostridia	Clostridiales	Lachnospiraceae	Ruminococcus2	GGGGAATATTGCACAATGGGGGAAACCCTGATGCAGCGACGCCGCGTGAGCGAAGAAGTATTTCGGTATGTAAAGCTCTATCAGCAGGGAAGAAAATGACGGTACCTGACTAAGAAGCCCCGGCTAACTACGTGCCAGCAGCCGCGGTAATACGTAGGGGGCAAGCGTTATCCGGATTTACTGGGTGTAAAGGGAGCGTAGACGGAATGGCAAGTCTGATGTGAAAGGCCGGGGCTCAACCCCGGGACTGCATTGGAAACTGTCAATCTAGAGTACCGGAGGGGTAAGTGGAATTCCTAGTGTAGCGGTGAAATGCGTAGATATTAGGAGGAACACCAGTGGCGAAGGCGGCTTACTGGACGGTAACTGACGTTGAGGCTCGAAAGCGTGGGGAGCAAA…	13	1	1	2	1	1	1	11	0	1	0	2	2	1	0	0	0	0	2	1	0	1	2	0
Otu00299	Bacteria	Firmicutes	Clostridia	Clostridiales	Ruminococcaceae		GGGGAATATTGGGCAATGGGCGAAAGCCTGACCCAGCAACGCCGCGTGAAGGAAGAAGGTCTTCGGATTGTAAACTTCTTTTATGAGGGACGAAGGACGTGACGGTACCTCATGAATAAGCCACGGCTAACTACGTGCCAGCAGCCGCGGTAATACGTAGGTGGCAAGCGTTGTCCGGATTTACTGGGTGTAAAGGGCGCGTAGGCGGGATGGCAAGTCAGATGTGAAATCCATGGGCTCAACCCATGAACTGCATTTGAAACTGTCGTTCTTGAGTATCGGAGAGGCAAGCGGAATTCCTAGTGTAGCGGTGAAATGCGTAGATATTAGGAGGAACACCAGTGGCGAAGGCGGCTTGCTGGACGACAACTGACGCTGAGGCGCGAAAGCGTGGGGAGC…	5	0	0	1	0	2	0	1	0	3	1	15	0	0	2	0	0	0	0	10	0	0	0	3
Otu00300	Bacteria	Bacteroidetes	Bacteroidia	Bacteroidales	Prevotellaceae	Prevotella	GAGGAATATTGGTCAATGGGCGCGAGCCTGAACCAGCCAAGTAGCGTGCAGGATGACGGCCCTATGGGTTGTAAACTGCTTTTATGCGGGGATAAAATGTGCCACGTGTGGCATATTGCAGGTACCGCATGAATAAGGACCGGCTAATTCCGTGCCAGCAGCCGCGGTAATACGGAAGGTCCGGGCGTTATCCGGATTTATTGGGTTTAAAGGGAGCGTAGGCCGCCTTTTAAGCGTGTTGTGAAAAACCGGGGCTCAACTCCGGTCGTGCAGCGCGAACTGGAGGGCTTGAGTCCGCAGAAAGTGCGCGGAATTCGTGGTGTAGCGGTGAAATGCTTAGATATCACGAAGAACCCCGATTGCGAAGGCAGCGCACTGTAGCGTCACTGACGCTGAAGC…	1	0	0	1	0	1	0	6	7	1	0	11	8	1	0	1	0	0	0	0	0	0	4	0
Otu00301	Bacteria	Bacteroidetes	Bacteroidia	Bacteroidales	Porphyromonadaceae		GAGGAATATTGGTCAATGGGCGCGAGCCTGAACCAGCCAAGTCGCGTGAGGGAAGACGGCCCTACGGGTTGTAAACCTCTTTTGCCGGGGAGCAACGCTGCGGACGTGTCCGCAGGTGAGAGTACCCGGAGAAAAAGCATCGGCTAACTCCGTGCCAGCAGCCGCGGTAATACGGAGGATGCGAGCGTTATCCGGATTTATTGGGTTTAAAGGGTGCGTAGGCCGGCTGTCAAGTCAGCGGTAAAAATTCGGGGCTCAACCCCGTAAAGCCGTTGAAACTGGCGGTCTTGAGTAGCGGCGAGGCATGCGGAATGCGAGGTGTAGCGGTGAAATGCATAGATATCACGCAGAACTCCGATTGCGAAGGCAGCATGCCAGCCGCCGACTGACGCTGAGGCA…	3	0	12	0	0	0	0	3	0	0	1	8	3	0	0	2	1	3	2	0	0	0	2	1
Otu00302	Bacteria						GGGGAATATTGGGCAATGGGCGAAAGCCTGACCCAGCAACGCCGCGTGAGGGAAGAAGGGTTTCGGCTCGTAAACCTCTGTCCTATGGGACGAAGGAAGTGACGGTACCATAGGAGGAAGCCCCGGCTAACTACGTGCCAGCAGCCGCGGTAATACGTAGGGGGCGAGCGTTGTCCGGAATGATTGGGCGTAAAGGGCGCGTAGGCGGCCTGCTAAGTCTGGAGTGAAAGTCCTGCTTTCAAGGTGGGAATTGCTTTGGATACTGGTAGGCTGGAGTGCAGGAGAGGAAAGCGGAATTACCGGTGTAGCGGTGAAATGCGTAGAGATCGGTAGGAACACCAGTGGCGAAGGCGGCTTTCTGGACTGTAACTGACGCTGAGGCGCGAAAGCGTGGGGAGC…	13	0	1	0	1	0	2	0	18	0	0	0	0	0	1	0	0	0	0	4	0	1	0	0
Otu00303	Bacteria	Firmicutes	Clostridia	Clostridiales	Ruminococcaceae	Oscillibacter	GGGGAATATTGGGCAATGGACGCAAGTCTGACCCAGCAACGCCGCGTGAAGGAAGAAGGCTTTCGGGTTGTAAACTTCTTTTAAGAGGGAACAGCAGAAGAGGGTACCTCTTGAATAAGCCACGGCTAACTACGTGCCAGCAGCCGCGGTAATACGTAGGTGGCAAGCGTTGTCCGGATTTACTGGGTGTAAAGGGCGTGCAGCCGGGTCTGCAAGTCAGATGTGAAATCCGTGGGCTCAACCCACGAACTGCATTTGAAACTGTGGATCTTGAGTATCGGAGAGGTAATCGGAATTCCTAGTGTAGCGGTGAAATGCGTAGATATTAGGAAGAACACCAGTGGCGAAGGCGGATTACTGGACGACAACTGACGGTGAGGCGCGAAAGCGTGGGGAGCA…	0	0	6	0	5	3	3	1	7	2	0	5	0	4	2	0	0	0	0	2	0	1	0	0
Otu00304	Bacteria	Firmicutes	Clostridia	Clostridiales			CGGGAATATTGCGCAATGGAGGAAACTCTGACGCAGTGACGCCGCGTATAGGAAGAAGGTTTTCGGATTGTAAACTATTGTCGATAGGGAAGAAAAAAGACAGTACCTATCAAGAAAGCTCCGGCTAACTACGTGCCAGCAGCCGCGGTAATACGTAGGGAGCAAGCGTTGTCCGGATTTATTGGGTGTAAAGGGTGCGTAGACGGGAAGTTAAGTTAGTTGTGAAATCCCTCGGCTCAACTGAGGAACTGCAACTAAAACTGATTTTCTTGAGTGCAGGAGAGGAAAGTGGAATTCCTAGTGTAGCGGTGAAATGCGTAGATATTAGGAGGAACACCAGTGGCGAAGGCGACTTTCTGGACTGTAACTGACGTTGAGGCACGAAAGTGTGGGGAGCAA…	0	0	0	0	4	0	0	3	20	1	0	1	0	1	0	0	0	0	0	1	0	8	0	2
Otu00305	Bacteria	Firmicutes	Erysipelotrichia	Erysipelotrichales	Erysipelotrichaceae	Holdemanella	AGGGAATTTTCGTCAATGGGGGGAACCCTGAACGAGCAATGCCGCGTGAGTGAGGAAGGTCTTCGGATCGTAAAGCTCTGTTGTAAGAGAAAAACGGCACTCATAGGGAATGATGAGTGAGTGATGGTATCTTACCAGAAAGTCACGGCTAACTACGTGCCAGCAGCCGCGGTAATACGTAGGTGGCGAGCGTTATCCGGAATGATTGGGCGTAAAGGGTGCGTAGGTGGCAGATCAAGTCTGGAGTAAAAGGTATGGGCTCAACCCGTACTGGCTCTGGAAACTGATCCGCTAGAGAACAGAAGAGGACGGCGGAACTCCATGTGTAGCGGTAAAATGCGTAGATATATGGAAGAACACCGGTGGCGAAGGCGGCCGTCTGGTCTGGATTCTGACACT…	2	1	0	2	3	0	0	10	11	0	0	1	3	1	1	1	0	0	0	1	1	0	0	2
Otu00306	Bacteria	Firmicutes	Clostridia	Clostridiales	Lachnospiraceae		GGGGAATATTGCACAATGGGGGAAACCCTGATGCAGCAACGCCGCGTGAGTGAAGAAGTATTTCGGTATGTAAAGCTCTATCAGCAGGGAAGATAATGACGGTACCTGACTAAGAAGCTCCGGCTAAATACGTGCCAGCAGCCGCGGTAATACGTATGGAGCAAGCGTTATCCGGATTTACTGGGTGTAAAGGGTGCGTAGGTGGCAGTGCAAGTCAGATGTGAAAGGCCGGGGCTCAACCCCGGAGCTGCATTTGAAACTGCTCGGCTAGAGTACAGGAGAGGCAGGCGGAATTCCTAGTGTAGCGGTGAAATGCGTAGATATTAGGAGGAACACCAGTGGCGAAGGCGGCCTGCTGGACTGTTACTGACACTGAGGCACGAAAGCGTGGGGAGCAAA…	21	1	2	2	0	0	0	5	2	0	0	3	0	1	0	0	0	0	0	2	0	1	0	0
Otu00307	Bacteria	Actinobacteria	Actinobacteria	Coriobacteriales	Coriobacteriaceae	Olsenella	GGGGAATCTTGCGCAATGGGGGCAACCCTGACGCAGCGACGCCGCGTGCGGGACGAAGGCCTTCGGGTCGTAAACCGCTTTCAGCAGGGACGAGGCCGCGAGGTGACGGTACCTGCAGAAGAAGCCCCGGCTAACTACGTGCCAGCAGCCGCGGTAATACGTAGGGGGCGAGCGTTATCCGGATTCATTGGGCGTAAAGCGCTCGTAGGCTGCCCGCTAGGTCCGGGGTCAAATCCGGGGGCTCAACCCCCGCACGCCCCGGATACCGGCGGGCTTGAGTCGGGTAGGGGAAGGCGGAATTCCAGGTGTAGCGGTGGAATGCGCAGATATCTGGAAGAACACCGGTGGCGAAGGCGGCCTTCTGGGCCTCGACTGACGCTGAGGAGCGAAAGCTGGGGG…	5	4	2	0	6	0	0	11	1	1	1	0	1	0	2	0	0	1	0	1	1	1	0	1
Otu00308	Bacteria	Firmicutes	Clostridia	Clostridiales	Ruminococcaceae		GGGGAATATTGGGCAATGGGCGCAAGCCTGACCCAGCAACGCCGCGTGAGGGAAGAAGGTCTTCGGATTGTAAACCTTTTTGACAGGGGACGAAGCATGACGGTACCCTGAAAACAAGCCACGGCTAACTACGTGCCAGCAGCCGCGGTAATACGTAGGTGGCAAGCGTTATCCGGATTTACTGGGTGTAAAGGGTGAGTAGGCGGGGAAGCAAGTCAGATGTGAAATACAAAGGCTTAACCTTTGAACTGCATTTGAAACTGTTTTTCTTGAGAGTCGGAGAGGTAATCGGAATTCCCAGTGTAGCGGTGAAATGCGTAGAGATTGGGAGGAACACCAGTGGCGAAGGCGGATTACTGGACGACAACTGACGCTGATACACGAAAGCGTGGGGAGCAA…	1	0	1	0	0	0	1	0	10	8	4	3	0	1	1	0	0	0	0	2	0	5	0	2
Otu00309	Bacteria	Proteobacteria	Deltaproteobacteria	Desulfovibrionales	Desulfovibrionaceae	Desulfovibrio	GGGGAATATTGCGCAATGGGCGAAAGCCTGACGCAGCGACGCCGCGTGAGGGATGAAGGTCTTCGGATCGTAAACCTCTGTCAGAAGGGAAGAAAGCAGCGCGCGCTAATCAGCGCGTTGTTGACGGTACCTTCAAAGGAAGCACCGGCTAACTCCGTGCCAGCAGCCGCGGTAATACGGAGGGTGCAAGCGTTAATCGGAATCACTGGGCGTAAAGCGCACGTAGGCTGTTGTGTAAGTCAGGGGTGAAAGCCCACGGCTCAACCGTGGAATTGCCCTTGATACTGCATGACTAGAATCCGGGAGAGGGCAGCGGAATTCCAGGTGTAGGAGTGAAATCCGTAGATATCTGGAGGAACATCAGCGGCGAAGGCGGCTGCCTGGACCGGTATTGACGCT…	0	0	1	0	0	0	0	34	0	0	0	0	0	0	0	0	1	0	0	1	0	0	1	1
Otu00310	Bacteria	Bacteroidetes					GAGGAATATTGGTCAATGGGCGCGAGCCTGAACCAGCCAAGTAGCGTGAAGGACGAAGGCCCTATGGGTTGTAAACTTCTTTTGCGGGGGGATAAAACGCGCCACGCGTGGCGTCTTGCAGGTACCCCGCGAATAAGGGTCGGCTAACTCCGTGCCAGCAGCCGCGGTAATACGGAGGACCCGAGCGTTATCCGGATTTATTGGGTTTAAAGGGTGCGTAGGCGGGACCTTAAGTCAGTTGTGAAATCCGGCGGCCCAACCGTCGGCCTGCAGTTGATACTGGGGTCCTTGAGTTCGGACGAGGCAGGCGGAATTCGTGGTGTAGCGGTGAAATGCATAGATATCACGAAGAACCCCGATTGCGTAGGCAGCCTGCCAGGCCGCGACTGACGCTGAGGC…	0	3	1	2	0	2	0	2	19	1	0	3	0	0	0	0	0	0	3	0	2	0	0	1
Otu00311	Bacteria	Bacteroidetes					GAGGAATATTGGTCAATGGGCGGAAGCCTGAACCAGCCATGCCGCGTGCAGGAATGAGGCCCTACGGGTCGTGAACTGCTTTTCGCGCGGAGCAATAAGGGGGGTTCGTCCCTCCGATGAGAGTACGCGCGGAATAAGCATCGGCTAACTCCGTGCCAGCAGCCGCGGTAATACGGAGGATGCAAGCGTTATCCGGATTCATTGGGTATAAAGGGTGCGTAGGCGGCCCCCCAAGTCAGCGGTGAAATGTCCGGGCCCAACCCGGAGGGTGCCGTTGATACTGGGGGGCTGGAGTACGGACGCCGGCGGAGGAATGAGTGGTGTAGCGGTGAAATGCATAGATATCACTCAGAACACCGATTGCGAAGGCATCCGCCGAGGCCGTTACTGACGCTGAGG…	0	9	0	0	0	0	0	0	0	0	0	0	3	1	2	0	0	0	5	0	0	0	3	16
Otu00312	Bacteria	Firmicutes	Negativicutes	Selenomonadales	Veillonellaceae	Selenomonas	GGGGAATCTTCCGCAATGGGCGAAAGCCTGACGGAGCAACGCCGCGTGAGTGAAGAAGGTCTTCGGATCGTAAAGCTCTGTTGTCGGGGACGAATGTTGAGGCCTAGAATATAGGTTTCAAATGACGGTACCTGACGAGGAAGCCACGGCTAACTACGTGCCAGCAGCCGCGGTAATACGTAGGTGGCGAGCGTTGTCCGGAATTATTGGGCGTAAAGGGAGCGCAGGCGGGAAGGTAAGTCTATCTTAAAAGTGCGGGGCTCAACCCCGTGAGGGGATAGAAACTATTTTTCTTGAGTGCAGGAGAGGAAAGCGGAATTCCTAGTGTAGCGGTGAAATGCGTAGATATTAGGAGGAACACCAGTGGCGAAGGCGGCTTTCTGGACTGTAACTGACGCT…	5	6	0	0	0	0	0	1	18	0	0	1	0	3	0	0	0	0	3	0	0	0	0	1
Otu00313	Bacteria	Bacteroidetes	Bacteroidia	Bacteroidales	Porphyromonadaceae		GAGGAATATTGGTCAATGGACGAGAGTCTGAACCAGCCAAGTCGCGTGAAGGAAGACGGATCTATGGTTTGTAAACTTCTTTAGTGCGGGAACAAAGCGGCGTCGTGACGCCGGATGAGTGTACCGCAAGAATAAGCATCGGCTAACTCCGTGCCAGCAGCCGCGGTAATACGGAGGATGCGAGCGTTATCCGGATTTATTGGGTTTAAAGGGAGCGCAGGCTGCGAGGCAAGTCAGCGGTCAAATGTCGGGGCTCAACCCCGGCCTGCCGTTGAAACTGTTTTGCTAGAGTTCGAGTGAGGTATGCGGAATGCGTTGTGTAGCGGTGAAATGCATAGATATGACGCAGAACTCCGATTGCGAAGGCAGCATACCAACTCGCGACTGACGCTGAGGCTC…	2	0	1	0	2	0	0	5	0	0	0	1	0	0	3	0	1	2	6	8	0	4	2	0
Otu00314	Bacteria	Firmicutes	Clostridia	Clostridiales	Ruminococcaceae		GGGGAATATTGCGCAATGGGGGAAACCCTGACGCAGCAACGCCGCGTGAAGGATGAAGGTCTTCGGATTGTAAACTTCTTTTACAGAGGACGAAGGTAGTGACGGTACTCTGTGAATAAGCCACGGCTAACTACGTGCCAGCAGCCGCGGTAATACGTAGGTGGCGAGCGTTGTCCGGATTTACTGGGTGTAAAGGGCGAGTAGGCGGTCTTGCAAGTCAGATGTGAAATACCGGAGCTCAACTCCGGGGCTGCATTTGAAACTGTAGGACTTGAGTGATGGAGAGGCAGGCGGAATTCCCGGTGTAGCGGTGGAATGCGTAGATATCGGGAGGAACACCAGTGGCGAAGGCGGCCTGCTGGACATTAACTGACGCTGAGGAGCGAAAGCGTGGGGAGC…	1	1	2	3	1	1	2	7	9	1	0	1	0	0	4	0	0	0	1	0	0	1	1	1
Otu00315	Bacteria	Bacteroidetes	Bacteroidia	Bacteroidales			GAGGAATATTGGTCAATGGGCGAGAGCCTGAACCAGCCAAGTAGCGTGCAGGAAGAATGTCCTATGGATTGTAAACTGCTTTTATACGGGAATAAAGTTCTCCACGTGTGGAGATTTGCATGTACCGTATGAATAAGGATCGGCTAACTCCGTGCCAGCAGCCGCGGTAATACGGAGGATCCGAGCGTTATCCGGATTTATTGGGTTTAAAGGGAGCGCAGGTGGGCGTGTAAGTCAGTTGTGAAAGTTCGTGGCTCAACCACGGAATTGCAGTTGAAACTGCATGCCTTGAGTGCGGTAGAGGTAGGCGGAATTCATGGTGTAGCGGTGAAATGCTTAGATATCATGAAGAACCCCGATTGCGAAGGCAGCTTACTGGACCGTAACTGACACTCATGC…	0	0	0	0	1	2	2	1	9	0	2	0	1	3	0	0	0	1	2	8	1	0	2	1
Otu00316	Bacteria	Firmicutes	Clostridia	Clostridiales	Ruminococcaceae	Oscillibacter	GGGGAATATTGGGCAATGGACGCAAGTCTGACCCAGCAACGCCGCGTGAAGGAAGAAGGCTTTCGGGTTGTAAACTTCTTTTGTCAGGGAAGAGCAGAAGACGGTACCTGACGAATAAGCCACGGCTAACTACGTGCCAGCAGCCGCGGTAATACGTAGGTGGCAAGCGTTGTCCGGATTTACTGGGTGTAAAGGGCGTGCAGCCGGGTCTGCAAGTCAGATGTGAAATCCGCGGGCTTAACCCGCGAACTGCATTTGAAACTGTGGATCTTGAGTATCGGAGAGGTAATCGGAATTCCTAGTGTAGCGGTGAAATGCGTAGATATTAGGAAGAACACCAGTGGCGAAGGCGGATTACTGGACGACAACTGACGGTGAGGCGCGAAAGCGTGGGGAGCA…	1	1	0	1	0	0	3	2	25	0	0	0	2	0	0	0	0	0	0	0	0	0	1	0
Otu00317	Bacteria						GGGGAATATTGGGCAATGGGGGCAACCCTGACCCAGCGACGCCGCGTGAGGGAAGAAGGTCTTCGGATTGTAAACCTTTGTTAACGGGGACGAAAAAAATGACGGTACCCGAATAGAAAGCCACGGCTAACTACGTGCCAGCAGCCGCGGTAATACGTAGGTGGCGAGCGTTATCCGGATTTACTGGGTGTAAAGGGTGTGTAGGCGGGCTTGCAAGTCAGATGTGAAATCCCGAGGCTTAACCTCGGAACTGCATTTGAAACTGTAGGTCTTGAGAGTGGGAGAGGTAAGCGGAATTCCCGGTGTAGCGGTGAAATGCGTAGATATCGGGAGGAACACCAGTGGCGAAGGCGGCTTACTGGACCACAACTGACGCTGAGACACGAAAGCGTGGGGAGC…	0	0	0	2	0	0	2	2	8	0	0	0	5	0	4	0	0	1	0	0	3	6	3	0
Otu00318	Bacteria						AGGGAGTTTTCGACAATGGGGGCAACCCTGATCGAGCAACGCCGCGTGAGTGATGAATGTCTTCGGATTGTAAAGCTCTGTTATAAGGGATAAATGGTTGAAGTAGGTAATGACTTCAATTTGATAGTACCTTATTAGAAAGCAACGACTAACTACGTGCCAGCAGTCGCGGTAATACGTAGGTTGCAAGCATTATCCGGAATTATTGGGCGTAAAGAGTGAGCAGGCGGCTTGTTAAGTTTAAAGTCAAATCTATGGGCTCAACCCATATTCGCTTTAAAAACTGGCAGGCTAGAGTATGTGAGAGGTAAGTAGAACTCCATGTGTAGCGGTGAAATGCGTAGATATATGGAAGAATACCGGTGGCGAAGGCGGCTTACCAGCACAATACTGACGCTC…	0	0	0	0	0	0	2	0	33	0	0	0	0	0	1	0	0	0	0	0	0	0	0	0
Otu00319	Bacteria	Firmicutes	Clostridia	Clostridiales	Ruminococcaceae		GGGGAATATTGGGCAATGGGCGCAAGCCTGACCCAGCAACGCCGCGTGAAGGAAGAAGGCTTTCGGGTTGTAAACTTCTTTTATCAGGGACGAACGCAATGACGGTACCTGATGAATAAGCCACGGCTAACTACGTGCCAGCAGCCGCGGTAATACGTAGGTGGCAAGCGTTATCCGGATTTACTGGGTGTAAAGGGCGTGTAGGCGGGCTAGCAAGTCAGATGTGAAAACTATGGGCTCAACCCATAGCCTGCATTTGAAACTGTTGGTCTTGAGTGCTGGAGAGGCAATCGGAATTCCGTGTGTAGCGGTGAAATGCGTAGATATACGGAGGAACACCAGTGGCGAAGGCGGATTGCTGGACAGTAACTGACGCTGAGGCGCGAAAGCGTGGGGAGC…	1	1	1	1	0	9	4	3	8	1	1	3	0	1	0	0	1	0	0	1	0	0	0	0
Otu00320	Bacteria	Firmicutes	Clostridia	Clostridiales	Ruminococcaceae	Oscillibacter	GGGGAATATTGGGCAATGGACGCAAGTCTGACCCAGCAACGCCGCGTGAAGGAAGAAGGCTTTCGGGTTGTAAACTTCTTTGACAGGGGAAGAGCAGAAGACGGTACCCTGAAAACAAGCCACGGCTAACTACGTGCCAGCAGCCGCGGTAATACGTAGGTGGCAAGCGTTGTCCGGATTTACTGGGTGTAAAGGGCGTGTAGCCGGGGAGACAAGTCAGATGTGAAATCTGGAGGCTCAACCTCCAAACTGCATTTGAAACTGTTTCTCTTGAGTATCGGAGAGGTAATCGGAATTCCTAGTGTAGCGGTGAAATGCGTAGATATTAGGAGGAACACCAGTGGCGAAGGCGGATTACTGGACGACAACTGACGGTGAGGCGCGAAAGCGTGGGGAGCA…	0	0	1	0	1	3	2	11	11	0	0	1	0	1	0	1	1	0	0	2	0	0	0	0
Otu00321	Bacteria	Proteobacteria	Betaproteobacteria	Burkholderiales	Sutterellaceae	Parasutterella	GGGGAATTTTGGACAATGGGCGCAAGCCTGATCCAGCTATTCCGCGTGTGGGATGAAGGCCCTCGGGTTGTAAACCACTTTTGTAGAGAACGAAAAGACATCTTCGAATAAAGGATGTTGCTGACGGTACTCTAAGAATAAGCACCGGCTAACTACGTGCCAGCAGCCGCGGTAATACGTAGGGTGCGAGCGTTAATCGGAATTACTGGGCGTAAAGGGTGCGCAGGCGGTTGAGTAAGACAGATGTGAAATCCCCGAGCTTAACTCGGGAATGGCATATGTGACTGCTCGACTAGAGTGTGTCAGAGGGAGGTGGAATTCCACGTGTAGCAGTGAAATGCGTAGATATGTGGAAGAACACCGATGGCGAAGGCAGCCTCCTGGGACATAACTGACGCT…	0	0	0	0	0	0	0	0	0	0	0	0	23	0	0	0	0	0	0	0	12	0	0	0
Otu00322	Bacteria	Firmicutes	Clostridia	Clostridiales	Ruminococcaceae		GGGGAATATTGGGCAATGGGCGCAAGCCTGACCCAGCAACGCCGCGTGAAGGAAGAAGGCTTTCGGGTTGTAAACTTCTTTTGTCAGGGACGAATAAATGACGGTACTTGACGAATAAGCCACGGCTAACTACGTGCCAGCAGCCGCGGTAATACGTAGGTGGCAAGCGTTATCCGGATTTACTGGGTGTAAAGGGCGTGTAGGCGGGACTGCAAGTCAGGCGTGAAAACCAGAGGCTTAACCTCTGGCCTGCGTTTGAAACTGTAGTTCTTGAGTGCTGGAGAGGCAATCGGAATTCCGTGTGTAGCGGTGAAATGCGTAGATATACGGAGGAACACCAGTGGCGAAGGCGGATTGCTGGACAGTAACTGACGCTGAGGCGCGAAAGCGTGGGGAGCA…	0	0	0	2	1	3	1	5	10	1	0	3	3	1	0	0	1	0	3	1	0	0	0	0
Otu00323	Bacteria	Firmicutes	Clostridia	Clostridiales	Ruminococcaceae		GGGGGATATTGCACAATGGAGGAAACTCTGATGCAGCGATGCCGCGTGAGGGAAGAAGGTTTTCGGATTGTAAACCTCTGTGGAGCGGGACGATAATGACGGTACCGCTCAAGGAAGCCACGGCTAACTACGTGCCAGCAGCCGCGGTAATACGTAGGTGGCGAGCGTTGTCCGGAATTACTGGGTGTAAAGGGAGTGTAGGCGGGAATGCAAGTCAGAAGTGAAAACTATGGGCTTAACCCATAGCCTGCTTTTGAAACTGTATTTCTTGAGTGAAGCAGAGGCAAGCGGAATTCCTAGTGTAGCGGTGAAATGCGTAGATATTAGGAGGAACACCAGTGGCGAAGGCGGCTTGCTGGGCTTTTACTGACGCTGAGGCTCGAAAGCGTGGGGAGCAAA…	0	0	0	0	0	0	0	0	35	0	0	0	0	0	0	0	0	0	0	0	0	0	0	0
Otu00324	Bacteria	Firmicutes	Clostridia	Clostridiales	Ruminococcaceae		GGGGGATATTGCACAATGGGGGAAACCCTGATGCAGCGACGCCGCGTGAGGGAAGACGGTCCTCTGGATTGTAAACCTCTGTCTTCGGGGACGAAACGAGACGGTACCCGAGGAGGAAGCCACGGCTAACTACGTGCCAGCAGCCGCGGTAATACGTAGGTGGCAAGCGTTGTCCGGAATTACTGGGTGTAAAGGGAGCGTAGGCGGGCAGGCAAGTCAGGCGTGAAATATATCGGCTCAACCGGTATCTGCGCTTGAAACTGCAGGTCTTGAGTGAAGTAGAGGGTGGCGGAATTCCTAGTGTAGCGGTGAAATGCGTAGATATTAGGAGGAACACCAGTGGCGAAGGCGGCCAACTGGGCTTTTACTGACGCTGAGGCTCGAAAGTGTGGGGAGCAA…	0	2	2	2	2	1	3	4	4	1	0	2	0	3	3	0	0	0	1	1	0	2	1	0
Otu00325	Bacteria	Firmicutes	Clostridia	Clostridiales	Ruminococcaceae		GGGGGATATTAGACAATGGGGGAAACCCTGATCTAGCAACGCCGCGTGAAGGATGAAGGTCTTCGGATTGTAAACTTCTTTGACGAGGGAAGATAATGACGGTACCTCGAGAACAAGCCACGGCTAACTACGTGCCAGCAGCCGCGGTAATACGTAGGTGGCGAGCGTTGTCCGGATTTACTGGGTGTAAAGGGCGTGTAGGCGGGACTGCAAGTCAGATGTGAAATACGGAGGCTTAACCTCCGAGCTGCATTTGAAACTGCAATTCTTGAGTGATGGAGAGGTAAGCGGAATTCCCAGTGTAGCGGTAAAATGCGTAGATATTGGGAGGAACACCAGTGGCGAAGGCGGCTTACTGGACATTAACTGACGCTGAGGCGCGAAAGTGTGGGGAGCAAA…	1	3	1	0	0	0	1	0	5	5	2	0	10	3	0	0	0	0	0	0	0	0	3	0
Otu00326	Bacteria	Firmicutes	Bacilli	Bacillales	Staphylococcaceae	Staphylococcus	AGGGAATCTTCCGCAATGGGCGAAAGCCTGACGGAGCAACGCCGCGTGAGTGATGAAGGTCTTCGGATCGTAAAACTCTGTTATTAGGGAAGAACAAACGTGTAAGTAACTGTGCACGTCTTGACGGTACCTAATCAGAAAGCCACGGCTAACTACGTGCCAGCAGCCGCGGTAATACGTAGGTGGCAAGCGTTATCCGGAATTATTGGGCGTAAAGCGCGCGTAGGCGGTTTTTTAAGTCTGATGTGAAAGCCCACGGCTCAACCGTGGAGGGTCATTGGAAACTGGAAAACTTGAGTGCAGAAGAGGAAAGTGGAATTCCATGTGTAGCGGTGAAATGCGCAGAGATATGGAGGAACACCAGTGGCGAAGGCGACTTTCTGGTCTGTAACTGACGCT…	1	0	1	0	16	14	1	0	0	0	0	0	0	0	0	0	0	0	0	0	0	0	1	0
Otu00327	Bacteria	Firmicutes	Erysipelotrichia	Erysipelotrichales	Erysipelotrichaceae		AGGGAATTTTCGGCAATGGGGGGAACCCTGACCGAGCAACGCCGCGTGAGTGAAGAAGGTTTTCGGATTGTAAAGCTCTGTTGCAAGGGAAGAACGGCACATAGAGGATATGTGAGTGACGGTACCTTGCGAGGAAGCCACGGCTAACTACGTGCCAGCAGCCGCGGTAATACGTAGGTGGCGAGCGTTATCCGGAATTATTGGGCGTAAAGGGTGCGTAGGCGGCCTTTTAAGTTTAAGGTGAAAGCGTGGGGCTTAACCCCATAAAGCCTTAGATACTGGGAGGCTAGAGTACTGGAGAGGAAAGTAGAATTCCATGTGTAGCGGTAAAATGCGTAGATATATGGAGGAATACCGGTGGCGAAGGCGGCTTTCTAGACAGTAACTGACGCTGAGGCA…	0	0	0	2	0	0	0	7	0	0	0	0	0	0	0	1	0	0	21	0	1	0	2	0
Otu00328	Bacteria	Actinobacteria	Actinobacteria	Coriobacteriales	Coriobacteriaceae	Olsenella	GGGGAATCTTGCGCAATGGGGGCAACCCTGACGCAGCGACGCCGCGTGCGGGACGAAGGCCTTCGGGTCGTAAACCGCTTTCAGCAGGGACGAGGCCTCACGGTGACGGTACCTGCAGAAGAAGCCCCGGCTAACTACGTGCCAGCAGCCGCGGTAATACGTAGGGGGCGAGCGTTATCCGGATTCATTGGGCGTAAAGCGCTCGTAGGCGGTCCGTTAGGTCGGGAGTCAAATCCGGGGGCTCAACCCCCGCCCGCTCCCGATACCGGCGGACTTGAGTCTGGCAGGGGAAGGTGGAATTCCCGGTGTAGCGGTGGAATGCGCAGATATCGGGAAGAACACCGGTGGCGAAGGCGGCCTTCTGGGCCACGACTGACGCTGAGGAGCGAAAGCTGGGGG…	0	1	0	1	0	0	0	22	3	0	0	0	1	0	0	0	0	0	1	2	0	0	3	0
Otu00329	Bacteria	Bacteroidetes	Bacteroidia	Bacteroidales	Porphyromonadaceae		GAGGAATATTGGTCAATGGGCGGAAGCCTGAACCAGCCAAGTCGCGTGAGGGAAGACGGTCCTATGGATTGTAAACCTCTTTTGCCGGGGAGCAAGCCGGGTCTGCGGACCCGCGTTGAGAGTACCCGGAGAAAAAGCATCGGCTAACTCCGTGCCAGCAGCCGCGGTAATACGGAGGATGCGAGCGTTATCCGGATTTATTGGGTTTAAAGGGTGCGTAGGCGGATTGTTAAGTCAGTGGTCAAAACGGGAGGCTCAACCTTCTGTCGCCATTGAAACTGGCAGTCTTGAGTGAGCGAGAAGTATGCGGAATGCGTGGTGTAGCGGTGAAATGCATAGATATCACGCAGAACTCCGATTGCGAAGGCAGCATACCGGCGCTCAACTGACGCTGAGGCA…	1	3	4	0	1	0	0	0	0	19	0	1	0	0	1	0	0	3	0	0	0	0	0	0
Otu00330	Bacteria	Firmicutes	Clostridia	Clostridiales	Ruminococcaceae		GGGGAATATTGGGCAATGGGCGCAAGCCTGACCCAGCAACGCCGCGTGAAGGAAGAAGGCCCTCGGGTTGTAAACTTCTTTTATCAGGGACGAAGACAATGACGGTACCTGATGAATAAGCCACGGCTAACTACGTGCCAGCAGCCGCGGTAATACGTAGGTGGCAAGCGTTATCCGGATTTACTGGGTGTAAAGGGCGTGTAGGCGGGAAAGCAAGTCAGGCGTGAAAACTCGGGGCTCAACCCCGAGCCTGCGTTTGAAACTGTTTTTCTTGAGTGATGGAGAGGCAGGCGGAATTCCGTGTGTAGCGGTGAAATGCGTAGATATACGGAGGAACACCAGTGGCGAAGGCGGCCTGCTGGACATTAACTGACGCTGAGGCGCGAAAGCGTGGGGAGC…	1	0	0	2	0	1	0	2	17	0	0	0	1	0	1	0	2	0	3	1	1	0	1	0
Otu00331	Bacteria	Proteobacteria	Gammaproteobacteria	Aeromonadales			AGGGAATATTGCACAATGGGGGGAACCCTGATGCAGCCATGCCGCGTGTGTGAAGAAGGCCTTCGGGTTGTAAAGCACTTTCAGTCAGGAGGAAGGTAGCGATACTTGACGTTACTGACAGAAGAAGCACCGGCTAACTCCGTGCCAGCAGCCGCGGTAATACGGGGGGTGCGAGCGTTAATCGGAATAACTGGGCGTAAAGGGCACGTAGGTGGTTATGTAAGTCAGATGTGAAATCCCTGGGCTTAACCTAGGAACTGCATTTGAAACTGTATAACTAGAGTACTGTAGAGGGAGGTAGAATTCCAGGTGTAGCGGTGAAATGCGTAGATATCTGGAGGAATACCGGTGGCGAAGGCGGCCTCCTGGACAGAGACTGACGCTGAGGTGCGAAAGCGT…	0	0	0	0	0	1	0	0	30	0	0	0	0	0	0	0	0	0	2	0	0	0	0	0
Otu00332	Bacteria	Firmicutes	Clostridia	Clostridiales			GGGGGATATTGCGCAATGGGGGAAACCCTGACGCAGCAACGCCGCGTGATGGAAGAAGGCCTTCGGGTTGTAAACATCTGTTGCAAGGGAAGAAAAAAATGACGGTACCTTGTGAGGAAGCCACGGCTAACTACGTGCCAGCAGCCGCGGTAATACGTAGGTGGCGAGCGTTGTCCGGATTTACTGGGTGTAAAGGGCGCGTAGGCGGGGCAGCAAGTCAGTCGTGAAATGCCGGGGCTTAACTCCGGAGCTGCGATTGAAACTGTTGTTCTTGAGTGTCGGAGAGGAAAGCGGAATTCCTAGTGTAGCGGTGAAATGCGTAGATATTAGGAGGAACACCAGTGGCGAAGGCGGCTTTCTGGACGATAACTGACGCTGAGGCGCGAAAGTGTGGGGAGC…	0	7	0	3	0	1	1	11	0	0	1	2	2	0	2	0	0	0	0	2	0	0	1	0
Otu00333	Bacteria	Firmicutes	Clostridia	Clostridiales	Ruminococcaceae		GGGGAATATTGGGCAATGGGCGCAAGCCTGACCCAGCAACGCCGCGTGAAGGAAGAAGGCTTTCGGGTTGTAAACTTCTTTTATGAGGGACGAAGAAGTGACGGTACCTCATGAATAAGCCACGGCTAACTACGTGCCAGCAGCCGCGGTAATACGTAGGTGGCAAGCGTTGTCCGGATTTACTGGGTGTAAAGGGCGCGTAGGCGGGTCGGCAAGTCAGATGTGAAATCCATGGGCTCAACCCATGAACTGCATTTGAAACTGTCGGTCTTGAGTGTCGGAGAGGCAAGCGGAATTCCGTGTGTAGCGGTGAAATGCGTAGATATACGGAGGAACACCAGTGGCGAAGGCGGCTTGCTGGACGATAACTGACGCTGAGGCGCGAAAGCGTGGGGAGCA…	3	1	0	3	0	4	1	12	6	1	0	1	0	0	0	0	0	0	1	0	0	0	0	0
Otu00334	Bacteria	Firmicutes	Clostridia	Clostridiales	Lachnospiraceae		GGGGAATATTGCACAATGGGGGAAACCCTGATGCAGCGACGCCGCGTGAGTGAAGAAGTATTTCGGTATGTAAAGCTCTATCAGCAAGGAAGAAGAAATGACGGTACTTGACTAAGAAGCCCCGGCTAACTACGTGCCAGCAGCCGCGGTAATACGTAGGGGGCAAGCGTTATCCGGATTTACTGGGTGTAAAGGGAGCGTAGACGGCAGAGCAAGTCCGATGTGAAAGCCCGCGGCTCAACCGCGGGACTGCATTGGAAACTGCCCGGCTGGAGTGCAGGAGAGGTAAGTGGAATTCCTAGTGTAGCGGTGAAATGCGTAGATATTAGGAGGAACACCAGTGGCGAAGGCGGCTTACTGGACTGTAACTGACGTTGAGGCTCGAAAGCGTGGGGAGCA…	1	0	0	2	0	0	0	0	1	0	0	0	17	0	0	0	0	0	11	0	1	0	0	0
Otu00335	Bacteria	Proteobacteria	Deltaproteobacteria	Desulfovibrionales	Desulfovibrionaceae		GGGGAATATTGCGCAATGGGCGAAAGCCTGACGCAGCGACGCCGCGTGAGGGATGAAGGTCTTCGGATCGTAAACCTCTGTCAGCAGGGAAGAACGGTCACTGTGCTAATCAGCAGTGAATTGACGGTACCTGCAAAGGAAGCACCGGCTAACTCCGTGCCAGCAGCCGCGGTAATACGGAGGGTGCGAGCGTTAATCGGAATTACTGGGCGTAAAGCGCTCGTAGGCGGTATGTCAAGTCAAGGGTGAAATCCCCGCGCTCAACGTGGGAACTGCCTTTGAAACTGGCAAACTGGAGTGTGTGAGAGGATAGTGGAATTCCAGGTGTAGGAGTGAAATCCGTAGATATCTGGAGGAACATCAGTGGCGAAGGCGACTATCTGGCACATAACTGACGCT…	1	0	20	0	0	1	0	0	7	0	0	1	0	0	0	0	0	1	0	1	1	0	0	0
Otu00336	Bacteria	Firmicutes	Clostridia	Clostridiales	Ruminococcaceae		GGGGAATATTGCACAATGGGGGGAACCCTGATGCAGCGACGCCGCGTGAAGGAAGAAGGTATTCGTATTGTAAACTTCTGTCGCAGATGACGAAAAGATGACGGTAATCTGCAAGAAAGCACCGGCTAACTACGTGCCAGCAGCCGCGGTAAAACGTAGGGTGCTAGCGTTGTCCGGAATTACTGGGTGTAAAGGGAGCGCAGGTGGCAGTGCAAGTTGGATGTAAAATCTACGGGCTCAACCCGTATAAGCATTCAAAACTGTGCAGCTTGAGTGAAGTAGAGGTAGGTGGAATTTCCGGTGTAGCGGTGGAATGCGTAGATATCGGAAGGAACATCAGTGGCGAAGGCGACCTACTGGGCTTTAACTGACGCTGAGGCTCGAAAGCATGGGTAGCAA…	0	0	2	0	2	5	3	7	0	1	0	1	0	2	1	1	0	1	0	0	0	3	1	3
Otu00337	Bacteria	Proteobacteria	Betaproteobacteria	Burkholderiales	Oxalobacteraceae		GGGGAATTTTGGACAATGGGGGCAACCCTGATCCAGCAATGCCGCGTGAGTGAAGAAGGCCTTCGGGTTGTAAAGCTCTTTTGTCAGGGAAGAAAAGGACCGGGCCAATACCCTGGTTTCATGACGGTACCTGAAGAATAAGCACCGGCTAACTACGTGCCAGCAGCCGCGGTAATACGTAGGGTGCGAGCGTTAATCGGAATTACTGGGCGTAAAGCGTGCGCAGGCGGTTGTGTAAGACAGATGTGAAATGCCCGGGCTTAACCTGGGAATTGCATTTGTGACTGCACGGCTAGAGTGTGTCAGAGGGGGGTAGAATTCCACGTGTAGCAGTGAAATGCGTAGATATGTGGAGGAATACCGATGGCGAAGGCAGCCCCCTGGGATAACACTGACGCT…	0	0	0	0	3	2	1	2	17	0	0	1	0	0	0	0	0	0	1	4	1	0	1	0
Otu00338	Bacteria	Firmicutes	Clostridia	Clostridiales	Ruminococcaceae		GGGGAATATTGGGCAATGGGCGCAAGCCTGACCCAGCAACGCCGCGTGAAGGAAGAAGGCTTTCGGGTTGTAAACTTCTTTTATGAGGGACGAAAGAAATGACGGTACCTCATGAATAAGCTCCGGCTAACTACGTGCCAGCAGCCGCGGTAATACGTAGGGAGCAAGCGTTATCCGGATTTACTGGGTGTAAAGGGCGTGTAGGCGGGAAGGCAAGTCAGATGTGAAAACTATGGGCTCAACCCATAGCCTGCATTTGAAACTGTTTTTCTTGAGTACTGGAGAGGCAGGCGGAATTCCGTGTGTAGCGGTGAAATGCGTAGATATACGGAGGAACACCAGTGGCGAAGGCGGCCTGCTGGACAGCAACTGACGCTGAGGCGCGAAAGCGTGGGGAGC…	29	0	0	0	0	0	0	0	2	1	0	0	0	0	0	0	0	0	0	0	0	0	0	0
Otu00339	Bacteria	Firmicutes	Clostridia	Clostridiales	Lachnospiraceae		GGGGAATATTGCACAATGGGGGAAACCCTGATGCAGCGACGCCGCGTGAGTGAAGAAGTATTTCGGTATGTAAAGCTCTATCAGCAGGGAAGAAAAGAATGACGGTACCTGACTAAGAAGCCCCGGCTAACTACGTGCCAGCAGCCGCGGTAATACGTAGGGGGCAAGCGTTATCCGGATTTACTGGGTGTAAAGGGAGCGTAGACGGTGAAGCAAGTCTGAAGTGAAAGGTTGGGGCTCAACCCCGAAACTGCTTTGGGAACTGTTTGACTGGAGTACAGGAGAGGTAAGTGGAATTCCTAGTGTAGCGGTGAAATGCGTAGATATTAGGAGGAACACCAGTGGCGAAGGCGGCTTACTGGACTGTAACTGACGTTGAGGCTCGAAAGCGTGGGGAGC…	0	0	2	1	1	0	13	0	0	0	0	1	0	0	0	0	11	0	0	0	0	1	0	2
Otu00340	Bacteria	Firmicutes	Clostridia	Clostridiales	Lachnospiraceae		GGGGAATATTGCACAATGGGGGAAACCCTGATGCAGCGACGCCGCGTGAGTGAAGAAGTTTTTCGGAATGTAAAGCTCTATCAGCAGGGAAGAAGAAAGACGGTACCTGACTAAGAAGCCCCGGCTAACTACGTGCCAGCAGCCGCGGTAATACGTAGGGGGCAAGCGTTATCCGGATTTACTGGGTGTAAAGGGAGCGTAGACGGAACAGCAAGTCTGAAGTGAAATGTAGGGGCTCAACCCCTAACTTGCTTTGGAAACTGTTGATCTTGAGTACCGGAGGGGCAAGCGGAATTCCTGGTGTAGCGGTGAAATGCGTAGATATCAGGAAGAACACCGGTGGCGAAGGCGGCTTGCTGGACGGTAACTGACGTTGAGGCTCGAAAGCGTGGGGAGCAA…	0	1	0	0	0	11	1	5	1	0	0	1	1	1	1	1	2	0	1	2	1	1	0	1
Otu00341	Bacteria						GGGGAATATTGGGCAATGGGCGAAAGCCTGACCCAGCGACGCCGCGTGAGGGAAGAAGGTCTTCGGATTGTAAACCTCTTTCAGCAGGGAAGAAGAAAGTGACGGTACCTGCAGAAGAAGTCACGGCTAACTACGTGCCAGCAGCCGCGGTAATACGTAGGTGGCGAGCGTTATCCGGAATTACTGGGTGTAAAGGGTGTGTAGGCGGGGTGTCAAGTCAGATGTGAAAACTGTGGGCTTAACCCACAAACTGCATTTGAAACTGATACTCTTGAGAGTGGGAGAGGTAAACGGAATTCCTGGTGTAGTAGTGAAATGCGTAGATATCAGGAGGAACACCGGTGGCGAAGGCGGTTTACTGGACCACAACTGACGCTGAGACACGAAAGCGTGGGGAGC…	4	1	3	11	0	0	0	1	2	0	0	1	1	1	1	0	0	0	0	2	0	1	3	0
Otu00342	Bacteria	Firmicutes	Clostridia	Clostridiales	Ruminococcaceae		GGGGAATATTGGGCAATGGGCGAAAGCCTGACCCAGCGACGCCGCGTGAAGGAAGAAGGTCTTCGGATTGTAAACTTCTGTTATAGGGGACGAAGTATGACGGTACCCTATGAGAAAGCCACGGCTAACTACGTGCCAGCAGCCGCGGTAATACGTAGGTGGCGAGCGTTATCCGGATTTACTGGGTGTAAAGGGTGTGTAGGCGGGATTGCAAGTCGGATGTGAAAACTATGGGCTCAACTCATAGCTTGCATTCGAAACTGTAGTTCTTGAGGGTCGGAGAGGTAACTGGAATTCCCGGTGTAGCGGTGAAATGCGTAGATATCGGGAGGAACACCAGTGGCGAAGGCGAGTTACTGGACGATACCTGACGCTGAGACACGAAAGTGTGGGGAGCAA…	1	2	1	0	4	0	6	0	1	2	0	1	1	1	1	0	0	1	0	8	0	0	1	1
Otu00343	Bacteria	Bacteroidetes	Bacteroidia	Bacteroidales	Bacteroidaceae	Bacteroides	GAGGAATATTGGTCAATGGCCGAGAGGCTGAACCAGCCAAGTAGCGTGAAGGATGACTGCCCTACGGGTTGTAAACTTCTTTTATACGGGAATAAAGTCCGCTACGCGTAGCGGTTTGTATGTACCGTACGAATAAGCATCGGCTAATTCCGTGCCAGCAGCCGCGGTAATACGGAAGATGCGAGCGTTATCCGGATTTATTGGGTTTAAAGGGAGCGTAGGCGGGATGTTAAGTCAGTTGTGAAAGTTTGCGGCTCAACCGTAAAATTGCAGTTGATACTGGCGTCCTTGAGTGCGGCAGAGGAAGGCGGAATTCGTGGTGTAGCGGTGAAATGCTTAGATATCACGAAGAACTCCGATTGCGAAGGCAGCTTTCTGGACCGTAACTGACGCTGATGC…	0	1	0	3	0	0	5	0	11	0	0	4	2	0	0	0	0	0	1	0	0	0	5	0
Otu00344	Bacteria	Firmicutes	Clostridia	Clostridiales			GGGGAATATTGGGCAATGGGCGAAAGCCTTACCCAGCAATGCCGCGTGAGTGAAGAAGGTCTTCGGATTGTAAAGCTCTTTGATCAGGGACGAACACAATGACGGTACCTGAAGAACAAGCCCCGGCTAACTACGTGCCAGCAGCCGCGGTAATACGTAGGGGGCAAGCGTTGTCCGGAATGACTGGGCGTAAAGGGTGTGTAGGCGGGCTCGCAAGTTGGATGTGTAATACCCAGAGCTTAACTCGGGTGCTGCATCTGAAACTACGAGTCTTGAGTGTCGGAGAGGTAAGTGGAATTCCTAGTGTAGCGGTGGAATGCGTAGATATTAGGAGGAACATCAGTGGCGAAGGCGACTTACTGGACGATAACTGACGCTGAGGCACGAAAGCGTGGGGAG…	0	2	1	1	1	0	1	2	9	1	0	3	0	2	2	1	0	0	0	2	0	1	0	3
Otu00345	Bacteria	Bacteroidetes	Bacteroidia	Bacteroidales	Prevotellaceae	Prevotella	GAGGAATATTGGTCAATGGGCGAGAGCCTGAACCAGCCAAGTAGCGTGCAGGAAGACGGCCCTACGGGTTGTAAACTGCTTTTATGAAGGAATAATGAGGGTCACGTGTGGCCCGTTGCATGTACTTCATGAATAAGGACCGGCTAATTCCGTGCCAGCAGCCGCGGTAATACGGAAGGTCCGGGCGTTATCCGGATTTATTGGGTTTAAAGGGAGCGTAGGCCGCCCCGTAAGCGTGTTGTGAAAAGCCGTGGCTCAACCATGGTCGTGCAGCGCGAACTGCGGGGCTTGAGTGTGCGGAAAGTGGGCGGAATTCGTGGTGTAGCGGTGAAATGCTTAGATATCACGAAGAACTCCGATTGCGAAGGCAGCTCACTGTAGCATTACTGACGCTGAAGT…	0	0	0	2	0	5	11	0	8	0	0	0	1	0	0	1	0	0	2	0	0	0	1	0
Otu00346	Bacteria	Bacteroidetes	Bacteroidia	Bacteroidales	Rikenellaceae	Alistipes	GAGGAATATTGGTCAATGGGCGCAAGCCTGAACCAGCCATGCCGCGTGCAGGAAGACGGCTCTATGAGTTGTAAACTGCTTTTGTACGAGGGTAAAATTGGGTACGCGTACCTGACTGAAAGTATCGTACGAATAAGGATCGGCTAACTCCGTGCCAGCAGCCGCGGTAATACGGAGGATCCGAGCGTTATCCGGATTTATTGGGTTTAAAGGGTGCGTAGGCGGTTCGGTAAGTTAGAGGTGAAATTTCGGGGCTTAACCTCGGCATTGCCTCTGATACTGTCGGACTAGAGAGTAGTTGCGGTAGGCGGAATGTATGGTGTAGCGGTGAAATGCTTAGAGATCATACAGAACACCGATTGCGAAGGCAGCTTACCAAACTATATCTGACGTTGAGGC…	2	0	0	5	0	0	0	0	2	0	0	3	0	2	0	0	0	0	0	17	0	0	0	0
Otu00347	Bacteria	Firmicutes	Clostridia	Clostridiales	Lachnospiraceae		GGGGAATATTGCACAATGGGCGAAAGCCTGATGCAGCGACGCCGCGTGAGCGAAGAAGTATTTCGGTATGTAAAGCTCTATCAGCAGGGAAGAAGAAATGACGGTACCTGACTAAGAAGCACCGGCTAAATACGTGCCAGCAGCCGCGGTAATACGTATGGTGCAAGCGTTATCCGGATTTACTGGGTGTAAAGGGAGCGTAGGCGGTTTTATAAGTCTGATGTGAAAGCCCGGGGCTCAACCCCGGGATTGCATTGGAAACTGTAGAACTAGAGTGTCGGAGGGGTAAGTGGAATTCCTAGTGTAGCGGTGAAATGCGTAGATATTAGGAGGAACACCAGTGGCGAAGGCGGCTTACTGGACGATTACTGACGCTGAGGCTCGAAAGCGTGGGGAGCA…	8	2	2	2	0	0	0	6	0	0	0	1	0	0	1	0	0	0	2	5	0	1	1	0
Otu00348	Bacteria	Proteobacteria	Deltaproteobacteria	Desulfovibrionales	Desulfovibrionaceae		GGGGAATATTGCGCAATGGGCGAAAGCCTGACGCAGCGACGCCGCGTGAGGGATGAAGGTCTTCGGATCGTAAACCTCTGTCAGAAGGGAAGAACGGCCACCGTGCTAATCAGCGGTGGAATGACGGTACCTTCAAAGGAAGCACCGGCTAACTCCGTGCCAGCAGCCGCGGTAATACGGAGGGTGCAAGCGTTAATCGGAATTACTGGGCGTAAAGCGCATGTAGGCTGTACGGCAAGTTGGAGGTGAAATCCCACGGCTCAACCGTGGAACTGCCTTCAAAACTACCGAACTGGAGTGCGAGAGAGGATAGCGGAATTCCAGGTGTAGGAGTGAAATCCGTAGATATCTGGAAGAACATCAGTGGCGAAGGCGGCTATCTGGCTCGTAACTGACGCT…	0	0	0	0	0	1	0	2	15	0	0	2	3	1	0	0	1	0	5	0	0	0	1	0
Otu00349	Bacteria	Firmicutes	Clostridia	Clostridiales	Ruminococcaceae	Ruminococcus	GGGGAATATTGCACAATGGGGGGAACCCTGATGCAGCGATGCCGCGTGGAGGAAGAAGGTTTTCGGATTGTAAACTCCTGTCTTAAGGGACGATAATGACGGTACCTTAGGAGGAAGCTCCGGCTAACTACGTGCCAGCAGCCGCGGTAATACGTAGGGAGCGAGCGTTGTCCGGAATTACTGGGTGTAAAGGGAGCGTAGGCGGGATTGCAAGTCAGATGTGAAAACTATGGGCTTAACCCATAGACTGCATTTGAAACTGTAGTTCTTGAGTGAAGTAGAGGTAAGCGGAATTCCTAGTGTAGCGGTGAAATGCGTAGATATTAGGAGGAACATCGGTGGCGAAGGCGGCTTACTGGGCTTTTACTGACGCTGAGGCTCGAAAGCGTGGGGAGCAAA…	0	2	3	0	0	0	7	0	3	1	0	6	0	2	2	0	1	0	0	0	0	0	1	3
Otu00350	Bacteria	Firmicutes	Clostridia	Clostridiales	Ruminococcaceae		GGGGGATATTGCACAATGGAGGAAACTCTGATGCAGCAACGCCGCGTGAGGGAAGAAGGTCTTCGGATTGTAAACCTTTGTTTTTGGTGACGAACAAATGACGGTAGCCAAAGAGGAAGCCACGGCTAACTACGTGCCAGCAGCCGCGGTAATACGTAGGTGGCAAGCGTTGTCCGGATTTACTGGGTGTAAAGGGAGCGCAGGCGGGACAGCAAGTTGGATGTGAAATACCGGAGCTTAACTCCGGAGCTGCATCCAAAACTGTTGTTCTTGAGTGAAGTAGAGGTTGGCGGAATTCCGAGTGTAGCGGTGAAATGCGTAGATATTCGGAGGAACACCAGTGGCGAAGGCGGCCAACTGGGCTTTAACTGACGCTGAGGCTCGAAAGCATGGGGAGCA…	4	0	0	0	0	0	0	0	0	0	0	0	0	2	2	0	0	0	0	2	0	20	0	1
Otu00351	Bacteria	Firmicutes	Clostridia	Clostridiales			GGGGAATATTGCACAATGGGCGCAAGCCTGATGCAGCAACGCCGCGTGAACGAAGAAGGCTCTTGGGTCGTAAAGTTCTGTTCTGAGGGAAGAAGAAAGTGACGGTACCTCAGGAGAAAGCCCCGGCTAACTACGTGCCAGCAGCCGCGGTAATACGTAGGGGGCAAGCGTTGTCCGGAATTATTGGGCGTAAAGAGTACGTAGGCGGTTCGGTAAGCGAAAGGTGAAAGGCATCGGCTCAACCAGTGTCAGCCTTTCGAACTGTCGGACTTGAGTGCAGGAGGGGAAAGTGGAATTCCTAGTGTAGCGGTGAAATGCGTAGATATTAGGAGGAACACCAGTGGCGAAGGCGACTTTCTGGACTGTAACTGACGCTGAGGTACGAAAGCGTGGGGAGCA…	0	0	0	0	0	2	1	7	14	0	1	0	0	0	0	0	2	0	0	0	0	0	1	2
Otu00352	Bacteria	Firmicutes	Clostridia	Clostridiales	Lachnospiraceae		GGGGGATATTGCACAATGGAGGAAACTCTGATGCAGCGACGCCGCGTGAGTGAAGAAGTATTTCGGTATGTAAAGCTCTATCAGCAGGGAAGAAAGACCTCGAAAGAGGGGATGACGGTACCTGAGTAAGAAGCCCCGGCTAACTACGTGCCAGCAGCCGCGGTAATACGTAGGGGGCGAGCGTTATCCGGATTTACTGGGTGTAAAGGGAGCGCAGACGGAAGAGCAAGTCTGATGTGAAAACCCGGGGCTCAACCCCGGGCCTGCATTGGAAACTGTTTTTCTGGAGTACTGGAAGGGCAGGCGGAATTCCTGGTGTAGCGGTGAAATGCTTAGATATCAGGAGGAACACCGGTGGCGAAGGCGGCCTGCTGGACAGTAACTGACGTTGAGGCTCGA…	0	0	0	4	0	0	1	16	2	0	0	1	2	0	0	0	0	0	3	0	0	1	0	0
Otu00353	Bacteria	Bacteroidetes	Bacteroidia	Bacteroidales			GAGGAATATTGGTCAATGGGCGGAAGCCTGAACCAGCCATGCCGCGTGAAGGAAGAAGGTCCTATGGATTTTAAACTTCTTTTGTCGGAGAGCAATAAGGGTCTCGTGAGATCCGATGAGAGTATCCGACGAATAAGCATCGGCTAACTCCGTGCCAGCAGCCGCGGTAATACGGGGGATGCGAGCGTTATCCGGATTTATTGGGTTTAAAGGGTGCGTAGGCGGTCCGGTAAGTCAGCCGTGAAAAGCCCCCGCTCAACGGGGGTCGTGCGTTTGATACTGTTGGACTGGAATGCGGATGCCGTGGGAGGAATGTGTGGTGTAGCGGTGAAATGCATAGATATCACACAGAACACCGATTGCGAAGGCATCTCACGAATCCGCAATTGACGCTGAGGC…	1	0	3	0	2	0	0	0	0	1	0	0	0	6	2	0	0	0	0	5	0	10	0	0
Otu00354	Bacteria	Bacteroidetes	Bacteroidia	Bacteroidales	Prevotellaceae	Prevotella	GAGGAATATTGGTCAATGGACGAGAGTCTGAACCAGCCAAGTAGCGTGCAGGAAGACGGCCCTATGGGTTGTAAACTGCTTTTATGCGGGGATAAAGTGTGGGATGCGTCCCATATTGCAGGTACCGCAAGAAAAAGGACCGGCTAATTCCGTGCCAGCAGCCGCGGTAATACGGAAGGTCCGGGCGTTATCCGGATTTATTGGGTTTAAAGGGAGCGTAGGCCGGAAGATAAGCGTGTTGTGAAAAGTCGGGGCTCAACCTCGGCCTTGCAGCGCGAACTGTTTTTCTTGAGTACGCAGTAGGTAGGCGGAATTCGTTGTGTAGCGGTGAAATGCTTAGATATGACGAAGAACTCCGATTGCGAAGGCAGCCTGCCGTAGCGCGACTGACGCTGATGC…	0	1	1	0	0	1	0	0	10	1	0	0	10	1	0	0	1	0	0	0	0	0	4	0
Otu00355	Bacteria	Firmicutes	Clostridia	Clostridiales	Ruminococcaceae	Ruminococcus	GGGGAATATTGCACAATGGGGGAAACCCTGATGCAGCGATGCCGCGTGGAGGAAGAAGGTTTTCGGATTGTAAACTCCTGTCTTAAAGGAAGAAGTCAGTGACGGTACTTTAGGAGGAAGCTCCGGCTAACTACGTGCCAGCAGCCGCGGTAATACGTAGGGAGCGAGCGTTGTCCGGAATTACTGGGTGTAAAGGGAGCGCAGGCGGGTCAGCAAGTCAGATGTGAAAATTTTGGGCTTAACCCAAAAATTGCATTTGAAACTGTTGATCTTGAGTGAAGTAGAGGTAAGCGGAATTCCTGGTGTAGCGGTGAAATGCGTAGAGATCAGGAGGAACATCGGTGGCGAAGGCGGCTTACTGGGCTTTAACTGACGCTGAGGCTCGAAAGCGTGGGGAGC…	8	0	2	0	6	0	0	0	0	0	5	2	2	0	3	1	0	0	0	0	0	0	0	1
Otu00356	Bacteria	Proteobacteria	Deltaproteobacteria	Desulfovibrionales	Desulfovibrionaceae		GGGGAATATTGCGCAATGGGCGAAAGCCTGACGCAGCGACGCCGCGTGAGGGATGAAGGTCTTCGGATCGTAAACCTCTGTCAGAAGGGAAGAAACCGGAGCGTGCTAATCAGCGCTCCATTGACGGTACCTTCAAAGGAAGCACCGGCTAACTCCGTGCCAGCAGCCGCGGTAATACGGAGGGTGCAAGCGTTAATCGGAATCACTGGGCGTAAAGCGCACGTAGGCTGTTGCGTAAGTCAGGGGTGAAATCCCACGGCTCAACCGTGGAACTGCCCTTGATACTGCGTGACTAGAATCCGGGAGAGGGTGGCGGAATTCCTGGTGTAGGAGTGAAATCCGTAGATATCAGGAGGAACATCAGTGGCGAAGGCGGCCACCTGGACCGGTATTGACGCT…	0	0	0	0	1	2	0	5	4	3	0	0	4	0	0	2	1	0	1	0	0	2	4	1
Otu00357	Bacteria	Bacteroidetes	Bacteroidia	Bacteroidales	Prevotellaceae	Prevotella	GAGGAATATTGGTCAATGGGCGAGAGCCTGAACCAGCCAAGTAGCGTGCAGGATGACGGCCCTATGGGTTGTAAACTGCTTTTGTGCGGGAATAACGTCAGTCACGTGTGACTGAGTGCATGTACCGCATGAATAAGGACCGGCTAATTCCGTGCCAGCAGCCGCGGTAATACGGAAGGTCCGGGCGTTATCCGGATTTATTGGGTTTAAAGGGAGCGTAGGCCGCCTTTTAAGCGTGTTGTGAAATGCAGTCGCTCAACGTCTGCACTGCAGCGCGAACTGGAGGGCTTGAGTGCACGGGAAGCTGGCGGAATTCGTCGTGTAGCGGTGAAATGCTTAGATATGACGAAGAACCCCGATTGCGAAGGCAGCTGGCTGTAGTGCCACTGACGCTGAAGC…	0	0	0	1	0	0	8	3	5	0	0	0	0	6	0	1	1	0	3	1	1	0	0	0
Otu00358	Bacteria	Firmicutes	Clostridia	Clostridiales			GGGGAATATTGGGCAATGGGCGCAAGCCTGACCCAGCAACGCCGCGTGAGGGAAGAAGGTTTTCGGATTGTAAACCTCTGTCCTAAGGGAAGAAAGGAATGACGGTACCTTAGGAGGAAGCCCCGGCTAACTACGTGCCAGCAGCCGCGGTAATACGTAGGGGGCGAGCGTTGTCCGGAATGACTGGGCGTAAAGGGCGTGTAGGCGGCCTGTTAAGTTAGGAGTGAAAGTCCAGCTTTCAAGGTTGGAATTGCTTTTAATACTGATGGGCTTGAGTGCAGAAGAGGTAAGTGGAATTCCCAGTGTAGCGGTGAAATGCGTAGAGATTGGGAGGAACACCAGTGGCGAAGGCGACTTACTGGGCTGTAACTGACGCTGAGGCGCGAAAGCGTGGGGAGC…	12	0	0	4	0	1	0	7	2	0	0	0	1	0	0	0	2	0	1	0	0	0	0	0
Otu00359	Bacteria	Firmicutes	Clostridia	Clostridiales	Lachnospiraceae		GGGGAATATTGCACAATGGGGGAAACCCTGATGCAGCGACGCCGCGTGAGTGAAGAAGTATTTCGGTATGTAAAGCTCTATCAGCAGGGAAGAAGATGACGGTACCTGCAGAAGCAGCCCCGGCTAACTACGTGCCAGCAGCCGCGGTAATACGTAGGGGGCAAGCGTTATCCGGATTTACTGGGTGTAAAGGGAGCGTAGACGGATTTGCAAGTCAGATGTGAAAGGCGGGGGCTTAACCCCCGGATTGCATTTGAAACTGCAGATCTTGAGTACCGGAAGGGCAGATGGAATTCCTGGTGTAGCGGTGAAATGCGTAGAGATCAGGAGGAACACCGGTGGCGAAAGCGGTCTGCTGGACGGTAACTGACGTTGAGGCTCGAAGGCGTGGGGAGCAAA…	14	0	1	1	1	0	0	4	3	0	0	0	2	0	0	0	0	0	0	0	0	0	3	0
Otu00360	Bacteria	Synergistetes	Synergistia	Synergistales	Synergistaceae	Cloacibacillus	GGGGAATATTGGGCAATGGGGGCAACCCTGACCCAGCGACGCCGCGTGGGTGAAGAAATCCTTCGGGATGTAAAGCCCTGTTGTGTGGGAAGATAATGACGGTACCACACGAGGAAGCCCCGGCAAACTACGTGCCAGCAGCCGCGGTAATACGTAGGGGGCAAGCGTTGTTCGGAATTACTGGGCGTAAAGCGCACGCAGGCTGACCGTTAAGTCTGTCGTCAAAGGCGGGGGCTCAACCTCCGTTCTACGATAGATACTGGCGGCCTAGAGTATGTGAGAGGGAAGTGGAATTCCCGGTGTAGCGGTGAAATGCGTAGATATCGGGAGGAACACCAGTGGCGAAGGCGGCTTCCTGGCACACAACTGACGCTCATGTGCGAAAGCCAGGGCAGCGAA…	0	0	0	1	0	1	0	11	7	0	0	0	3	0	0	0	1	0	3	0	0	0	2	0
Otu00361	Bacteria	Firmicutes	Clostridia	Clostridiales	Peptococcaceae_1	Peptococcus	GGGGAATCTTCCGCAATGGGCGAAAGCCTGACGGAGCAATGCCGCGTGAGTGAAGAAGGCCTTCGGGTTGTAAAGCTCTATCCTTGTCCAAGAGAGCAGAGTATAGTAACTGATAGTCTGAGGACGGTAGACAAGAAGGAAGCCCCGGCTAACTATGTGCCAGCAGCCGCGGTAAAACATAGGGGGCAAGCGTTGTCCGGAATCACTGGGCGTAAAGGGCGCGTAGGCGGTCTGTTAAGTCGGATGTGAAATGTAAGGGCTCAACCCTTAACGTGCATCTGATACTGGCAGACTTGAGTGCGGAAGAGGCAAGTGGAATTCCTAGTGTAGCGGTGAAATGCGTAGATATTAGGAGGAACACCAGTGGCGAAGGCGACTTGCTGGGCCGTAACTGACGCT…	7	0	0	1	0	0	0	12	1	1	0	0	1	0	0	0	0	0	2	2	0	1	0	1
Otu00362	Bacteria	Firmicutes	Clostridia	Clostridiales	Ruminococcaceae		GGGGAATATTGCACAATGGGGGGAACCCTGATGCAGCGACGCCGCGTGAAGGAAGAAGGTATTCGTATTGTAAACTTCTGTCGCAGATGACGAAGATAGTGACGGTAATCTGCAAGAAAGCACCGGCTAACTACGTGCCAGCAGCCGCGGTAAAACGTAGGGTGCTAGCGTTGTCCGGAATTACTGGGTGTAAAGGGAGCGCAGGTGGCAGTGCAAGTTGGATGTAAAATCTACGGGCTCAACCCGTATAAGCATTCAAAACTGTGCAGCTTGAGTGAAGTAGAGGTAGGTGGAATTTCCGGTGTAGCGGTGGAATGCGTAGATATCGGAAGGAACATCAGTGGCGAAGGCGACCTACTGGGCTTTAACTGACGCTGAGGCTCGAAAGCATGGGTAGCA…	0	0	2	0	5	0	0	10	3	1	1	0	0	4	0	0	0	0	0	0	0	1	0	1
Otu00363	Bacteria	Firmicutes	Clostridia	Clostridiales	Ruminococcaceae		GGGGAATATTGCACAATGGGGGAAACCCTGATGCAGCAACGCCGCGTGAAGGATGACGGTTTTCGGATTGTAAACTTCTTTTCTTAGTGACGAAGACAGTGACGGTAGCTAAGGAATAAGCATCGGCTAACTACGTGCCAGCAGCCGCGGTAATACGTAGGATGCAAGCGTTATCCGGATTTACTGGGTGTAAAGGGAGCGCAGGCGGGACTGCAAGTTGGATGTGAAATACCGTGGCTTAACCACGGAACTGCATCCAAAACTGTAGTTCTTGAGTGAAGTAGAGGCAAGCGGAATTCCGAGTGTAGCGGTGAAATGCGTAGATATTCGGAGGAACACCAGTGGCGAAGGCGGCTTGCTGGGCTTTAACTGACGCTGAGGCTCGAAAGTGTGGGGAGC…	0	0	6	0	0	0	0	0	0	0	0	19	0	0	2	0	1	0	0	0	0	0	0	0
Otu00364	Bacteria	Bacteroidetes	Bacteroidia	Bacteroidales			GAGGAATATTGGTCAATGGCCGAAAGGCTGAACCAGCCATGCCGCGTGAAGGTCAGTGCCCTATGGGCGTTAAACTTCTTTTGTCAGGGAGCAATAAGGGTTTCGTGAAATCCGATGAGAGTACCTGACGAATAAGCATCGGCTAACTCCGTGCCAGCAGCCGCGGTAATACGGGGGATGCGAGCGTTATCCGGATTTATTGGGTTTAAAGGGTGCGTAGGCGGTCTGTTAAGTCAGCGGTGAAAGACCGGCGCTCAACGCCGGGGCTGCCGTTGATACTGGCGGACTTGAATTCGGATGCCGTTGGGGGAATGTGTGGTGTAGCGGTGAAATGCATAGATATCACACAGAACACCGATTGCGAAGGCACCTGACGAATCCGACATTGACGCTGAGGCA…	0	0	0	0	0	1	0	0	6	0	0	11	2	0	0	0	0	0	0	8	0	0	0	0
Otu00365	Bacteria	Bacteroidetes					GAGGAATATTGGTCAATGGGCGAAAGCCTGAACCAGCCATGCCGCGTGAAGGAATAAGGCCCTATGGGTCGTAAACTTCTTTTGTATCGGAGCAATAAGGGCCACGAGTGGTCCGATGAGATTACGATACGAATAAGCATCGGCTAACTCCGTGCCAGCAGCCGCGGTAATACGGAGGATGCAAGCGTTATCCGGATTTATTGGGTTTAAAGGGTGCGTAGGCTGTTCTGCAAGTCAGCGGTGAAAGCCCGGGGCTCAACCCCGGAAATGCCGTTGATACTGCGGGGCTGGAATACGGATGCCGTGGGAGGAATGAGTAGTGTAGCGGTGAAATGCATAGATATTACTCAGAACACCGATTGCGAAGGCATCTCACGAATCCGTTATTGACGCTGAGGC…	0	1	0	0	0	0	2	0	9	3	0	3	1	1	0	0	1	0	0	1	0	2	2	2
Otu00366	Bacteria	Bacteroidetes	Bacteroidia	Bacteroidales	Bacteroidaceae	Bacteroides	GAGGAATATTGGTCAATGGACGAGAGTCTGAACCAGCCAAGTAGCGTGAAGGATGACTGCCCTATGGGTTGTAAACTTCTTTTATACGGGAATAAAGTGAGGCACGCGTGCCTTTTTGTATGTACCGTATGAATAAGGATCGGCTAACTCCGTGCCAGCAGCCGCGGTAATACGGAGGATCCGAGCGTTATCCGGATTTATTGGGTTTAAAGGGAGCGTAGGCGGACGCTTAAGTCAGTTGTGAAAGTTTGCGGCTCAACCGTAAAATTGCAGTTGATACTGGGTGTCTTGAGTACAGTAGAGGCAGGCGGAATTCGTGGTGTAGCGGTGAAATGCTTAGATATCACGAAGAACTCCGATTGCGAAGGCAGCCTGCTGGACTGTAACTGACGCTGATGC…	0	1	0	0	0	0	3	0	6	1	1	3	0	0	0	1	3	1	0	1	1	1	5	0
Otu00367	Bacteria	Bacteroidetes	Bacteroidia	Bacteroidales	Porphyromonadaceae		GAGGAATATTGGTCAATGGGCGGGAGCCTGAACCAGCCAAGTCGCGTGAGGGACGACGGCCCTACGGGTTGTAAACCTCTTTTACAAGGGAATAAAGGACTTTACGAGTAAAGTTTTGCATGTACCTTATGAATAAGCATCGGCTAACTCCGTGCCAGCAGCCGCGGTAATACGGAGGATGCGAGCGTTATCCGGATTCATTGGGTTTAAAGGGTGCGTAGGTGGCTTGTTAAGTCAGCGGTGAAAGTCATTGGCTCAACCAATGAATTGCCGTTGAAACTGGCGAGCTTGAGTACGTACGGGGCAGGCGGAATGCGTGGTGTAGCGGTGAAATGCATAGATATCACGCAGAACCCCGATCGCGAAGGCAGCCTGCCAGGCCGTGACTGACACTGATGC…	0	0	0	2	0	7	0	0	13	0	0	0	4	0	0	0	1	0	0	0	0	0	0	0
Otu00368	Bacteria	Firmicutes	Clostridia	Clostridiales			GGGGAATATTGGGCAATGGGCGCAAGCCTGACCCAGCAACGCCGCGTGAGGGAAGAAGGCTTTCGGGTTGTAAACCTCTGTCCTTGGTGACGAAGGAAGTGACGGTAGCCAAGGAGGAAGCCCCGGCTAACTACGTGCCAGCAGCCGCGGTAATACGTAGGGGGCGAGCGTTGTCCGGAATTACTGGGCGTAAAGGGTGCGTAGGCGGTCTTTTAAGTTGGATGTGAAATCCCCGGGCTTAACTTGGGGTCTGCATCCAATACTGGGAGACTAGAGTGCAGGAGAGGGAAGCGGAATTCCTAGTGTAGCGGTGAAATGCGTAGATATTAGGAGGAACACCAGTGGCGAAGGCGGCTTTCTGGACTGTAACTGACGCTGAGGCACGAAAGCGTGGGGAGC…	0	1	6	2	0	0	0	2	11	1	0	0	0	0	0	0	0	0	0	0	0	2	2	0
Otu00369	Bacteria	Firmicutes	Clostridia	Clostridiales	Ruminococcaceae		GGGGAATATTGGGCAATGGGCGCAAGCCTGACCCAGCAACGCCGCGTGAAGGAAGAAGGCTTTCGGGTTGTAAACTTCTTTTCTTAGGGACGAAGCAAGTGACGGTACCTAAGGAATAAGCCACGGCTAACTACGTGCCAGCAGCCGCGGTAATACGTAGGTGGCAAGCGTTATCCGGATTTACTGGGTGTAAAGGGCGTGTAGGCGGGATTGCAAGTCAGATGTGAAAACCACGGGCTCAACCTGTGGCCTGCATTTGAAACTGTAGTTCTTGAGTACTGGAGAGGCAGACGGAATTCCTAGTGTAGCGGTGAAATGCGTAGATATTAGGAGGAACACCAGTGGCGAAGGCGGTCTGCTGGACAGCAACTGACGCTGAGGCGCGAAAGCGTGGGGAGC…	0	0	7	2	1	0	0	1	9	0	0	0	0	0	1	1	0	0	4	0	0	0	0	0
Otu00370	Bacteria	Bacteroidetes	Bacteroidia	Bacteroidales			GAGGAATATTGGTCAATGGGCGGGAGCCTGAACCAGCCAAGCCGCGTGGGCGAAGAAGGCCCTATGGGTCGTAAAGTCCTTTTGTCAGGGAACAAAAGCTGGTATGTATACCAGTCTGAGTGTACCTGAAGAAAAAGCATCGGCTAACTCCGTGCCAGCAGCCGCGGTAATACGGAGGATGCGAGCGTTATCCGGATTTATTGGGTTTAAAGGGTGCGTAGGCGGTCTGTTAAGTCAGCGGTAAAAGCCCGGGGCTCAACTCCGGCGAGCCGTTGAAACTGGCGGACTAGAGAAGGCGAGAAGTACGCGGAATGCGCAGTGTAGCGGTGAAATGCATAGATATTGCGCAGAACTCCGATTGCGAAGGCAGCGTACCGGCGCCTGACTGACGCTGAGGCA…	0	0	0	0	9	5	0	0	0	0	2	7	0	0	0	2	0	0	0	0	0	0	0	1
Otu00371	Bacteria	Proteobacteria	Deltaproteobacteria				AGGGAATTTTGCGCAATGGGCGAAAGCCTGACGCAGCAACGCCGCGTGAATGTTAAACCCTTCGGGGTGTAAAGTTCTGTCAGTGGGGACGAACAAATGACGGTACCCACAGAGGAAGCACCGGCTAACTCCGTGCCAGCAGCCGCGGTAATACGGAGGGTGCAAGCGTTGTCCGGAATCATTGGGCGTAAAGAGTTCGTAGGCGGTTTGTTAAGTCTGGTGTTAAAGCCCGAAGCTCAACTTCGGTTCGGCACTGGATACTGGCAGACTAGAATGCGGTAGAGGTAAAGGGAATTCCTGGTGTAGCGGTGAAATGCGTAGATATCAGGAGGAACATCGGTGGCGTAAGCGCTTTACTGGGCCGTAATTGACGCTGAGGAACGAAAGCCAGGGTAGCGA…	0	0	0	0	0	0	0	13	3	0	0	0	9	0	0	0	0	1	0	0	0	0	0	0
Otu00372	Bacteria	Actinobacteria	Actinobacteria	Actinomycetales	Corynebacteriaceae	Corynebacterium	GGGGAATATTGCACAATGGGCGCAAGCCTGATGCAGCGACGCCGCGTGGGGGATGACGGCCTTCGGGTTGTAAACTCCTTTCGCCAAGGACGAAGCGAAAGTGACGGTACTTGGAGAAGAAGCACCGGCTAACTACGTGCCAGCAGCCGCGGTAATACGTAGGGTGCGAGCGTTGTCCGGAATTACTGGGCGTAAAGAGCTCGTAGGTGGTTTGTCGCGTCGTTTGTGTAAGTCCGCAGCTTAACTGCGGGACTGCAGGCGATACGGGCATAACTTGAGTGCTGTAGGGGAGACTGGAATTCCTGGTGTAGCGGTGGAATGCGCAGATATCAGGAGGAACACCGATGGCGAAGGCAGGTCTCTGGGCAGTAACTGACGCTGAGGAGCGAAAGCATGGGG…	9	0	0	0	1	16	0	0	0	0	0	0	0	0	0	0	0	0	0	0	0	0	0	0
Otu00373	Bacteria	Synergistetes	Synergistia	Synergistales	Synergistaceae		GGGGAATATTGGGCAATGGGGGCAACCCTGACCCAGCGACGCCGCGTGAGGGAAGACAGCCTTCGGGTTGTAAACCTCTGTTGCAGGGGAAGAAGAAAGTGACGGTACCCTGCGAGGAAGCTCCGGCAAACTACGTGCCAGCAGCCGCGGTAATACGTAGGGAGCGAGCGTTGTCCGGAATTACTGGGCGTAAAGGGCGCGTAGGCCGTGTTATAAGTTAGTTGTAAAACGTGTGGGCTTAACCCGCATTCGCAACTAAAACTGTAACGCTAGAGGCATAGAGAGGCAGACGGAATTCCTGGTGTAGCGGTGAAATGCGTAGATATCAGGAAGAACACCGGTGGCGAAGGCGGTCTGCTGGCTATGAACTGACGCTGAAGCGCGAAAGCCAGGGGAGCA…	0	0	0	0	0	0	0	3	8	0	0	0	14	0	0	0	0	0	1	0	0	0	0	0
Otu00374	Bacteria	Bacteroidetes	Bacteroidia	Bacteroidales	Porphyromonadaceae		GAGGAATATTGGTCAATGGGCGGGAGCCTGAACCAGCCAAGCCGCGTGAAGGAAGAAGGCGCTAAGCGTCGTAAACTTCTTTTGCCGGGGAACAAAAGCCGTCACGGGTGGCGGTCCGAGTGTACCCGGAGAAAAAGCATCGGCTAACTCCGTGCCAGCAGCCGCGGTAATACGGAGGATGCGAGCGTTATCCGGATTTATTGGGTTTAAAGGGTGCGCAGGCGGCGCGGTAAGTCAGCGGTAAAAGCCCGGGGCTCAACCCCGGCGAGCCGTTGAAACTGTCGTGCTAGAGTAAGGTCGAGGTATGCGGAATGCGCGGTGTAGCGGTGAAATGCATAGATATCGCGCAGAACTCCGATTGCGAAGGCAGCATACCGGACCTTTACTGACGCTCAGGCA…	0	0	0	0	0	0	0	0	0	0	0	0	0	0	0	0	0	24	0	0	0	0	0	2
Otu00375	Bacteria	Bacteroidetes	Bacteroidia	Bacteroidales	Rikenellaceae	Alistipes	GAGGAATATTGGTCAATGGACGCAAGTCTGAACCAGCCATGCCGCGTGCAGGAAGACGGCTCTATGAGTTGTAAACTGCTTTTGTACGAGGGTAAACGCTCTTACGTGTAAGAGCCTGAAAGTATCGTACGAATAAGGATCGGCTAACTCCGTGCCAGCAGCCGCGGTAATACGGAGGATCCAAGCGTTATCCGGATTTATTGGGTTTAAAGGGTGCGTAGGCGGTTTGATAAGTTAGAGGTGAAATACCGGTGCTTAACACCGGAACTGCCTCTAATACTGTTGAACTAGAGAGTAGTTGCGGTAGGCGGAATGTATGGTGTAGCGGTGAAATGCTTAGAGATCATACAGAACACCGATTGCGAAGGCAGCTTACCAAACTATATCTGACGTTGAGGC…	0	0	0	1	0	0	0	1	10	0	0	0	0	0	0	2	0	0	6	0	1	0	5	0
Otu00376	Bacteria	Actinobacteria	Actinobacteria	Coriobacteriales	Coriobacteriaceae	Slackia	GGGGAATTTTGCGCAATGGGGGCAACCCTGACGCAGCGACGCCGCGTGCGGGACGAAGTCATTCGTGACGTAAACCGCTTTCAGCGAGGAAGAACCATGACGGTACTCGCAGAAGAAGCCCCGGCTAACTACGTGCCAGCAGCCGCGGTAATACGTAGGGGGCGAGCGTTATCCGGAATCATTGGGCGTAAAGCGCGCGCAGGCGGGCTTTCAAGCGGCGGCGTCGAAGCCGGGGGCTCAACCCCCGGAAGCGCCCCGAACTGGAAGCCTCGGATGCGGCAGGGGGAGGCGGAATTCCCGGTGTAGCGGTGAAATGCGCAGATATCGGGAAGAACACCGACGGCGAAGGCAGCCTCCTGGGCCGGCATCGACGCTGAGGCGCGAAAGCTGGGGGAGCGA…	0	4	1	2	0	0	0	15	0	0	0	0	0	0	0	1	0	0	0	1	0	0	0	2
Otu00377	Bacteria	Firmicutes	Clostridia	Clostridiales	Lachnospiraceae		GGGGAATATTGCACAATGGGGGAAACCCTGATGCAGCAACGCCGCGTGAGTGAAGAAGTATTTCGGTATGTAAAGCTCTATCAGCAGGGAAGAAAGTGACGGTACCTGACTAAGAAGCCCCGGCTAACTACGTGCCAGCAGCCGCGGTAATACGTAGGGGGCAAGCGTTATCCGGATTTACTGGGTGTAAAGGGAGCGTAGGCGGTTTTGCAAGTCAGAAGTGAAAGCCCGGGGCTTAACCCCGGGACTGCTTTTGAAACTGTAAGACTGGATTGCAGGAGAGGTAAGTGGAATTCCTGGTGTAGCGGTGAAATGCGTAGATATCAGGAGGAACACCGGTGGCGAAGGCGGCTTACTGGACTGTAAATGACGCTGAGGCTCGAAAGCGTGGGGAGCAAA…	1	1	2	2	1	2	0	3	0	2	0	6	0	0	2	0	0	0	1	1	1	0	1	0
Otu00378	Bacteria	Firmicutes	Clostridia	Clostridiales	Ruminococcaceae		GGGGAATATTGGGCAATGGGCGCAAGCCTGACCCAGCAACGCCGCGTGAAGGAAGAAGGCTTTCGGGTTGTAAACTTCTTTTATCAGGGACGATAATGACGGTACCTGATGAATAAGCTCCGGCTAACTACGTGCCAGCAGCCGCGGTAATACGTAGGGAGCAAGCGTTATCCGGATTTACTGGGTGTAAAGGGCGTGTAGGCGGGACTGCAAGTCAGATGTGAAAACTATGGGCTTAACCCATAGCCTGCATTTGAAACTGTAGTTCTTGAGTGGTGGAGAGGCAAATGGAATTCCTAGTGTAGCGGTGAAATGCGTAGATATTAGGAAGAACACCAGTGGCGAAGGCGATTTGCTGGACACTAACTGACGCTGAGGCGCGAAAGCGTGGGGAGCAAA…	4	1	1	1	0	0	1	5	3	1	1	1	0	0	1	0	0	1	1	0	2	1	0	1
Otu00379	Bacteria	Firmicutes	Negativicutes	Selenomonadales	Veillonellaceae		GGGGAATCTTCCGCAATGGGCGAAAGCCTGACGGAGCAACGCCGCGTGAGTGAAGAAGGGTTTCGGCTCGTAAAGCTCTGTTGTCGGGGACGAATGTGAGACGTGTGAACAATGCGTTTTAATGACGGTACCTGACGAGGAAGCCACGGCTAACTACGTGCCAGCAGCCGCGGTAATACGTAGGTGGCGAGCGTTGTCCGGAATTATTGGGCGTAAAGGGAGCGCAGGCGGGATATCAAGTCTTTCTTAAAAGTGCGGGGCTCAACCCCGTGATGGGAAGGAAACTGGTATTCTTGAGTGCAGGAGAGGAAAGCGGAATTCGTAGTGTAGCGGTGAAATGCGTAGATATTAGGAGGAACACCAGTGGCGAAGGCGGCTTTCTGGACTGTAACTGACGCT…	1	6	2	0	0	0	1	2	1	0	1	3	3	0	1	2	2	0	0	1	0	0	0	0
Otu00380	Bacteria	Bacteroidetes	Bacteroidia	Bacteroidales	Prevotellaceae	Prevotella	GAGGAATATTGGTCAATGGGCGAGAGCCTGAACCAGCCAAGTAGCGTGCAGGAAGACGGCCCTACGGGTTGTAAACTGCTTTTATGAAGGAATAAAGTCACCCACGTGTGGGTGTTTGCATGTACTTTATGAATAAGGACCGGCTAATTCCGTGCCAGCAGCCGCGGTAATACGGAAGGTCCGGGCGTTATCCGGATTTATTGGGTTTAAAGGGAGCGTAGGCCGCCTGGTAAGCGTGTTGTGAAATGTCGTTGCTCAACAACGTCACTGCAGCGCGAACTGCCGGGCTTGAGTGTGCGGAAAGCGGGCGGAATTTGTGGTGTAGCGGTGAAATGCTTAGATATCACGAAGAACTCCGATTGCGAAGGCAGCTCGCTGTAGCATTACTGACGCTGAAGC…	0	0	1	0	0	0	0	0	0	13	0	0	0	0	0	0	0	6	1	1	0	0	4	0
Otu00381	Bacteria	Firmicutes	Clostridia	Clostridiales	Lachnospiraceae		GGGGAATATTGCACAATGGGGGAAACCCTGATGCAGCGACGCCGCGTGAGCGAAGAAGTATTTCGGTATGTAAAGCTCTATCAGCAGGGAAGATAATGACGGTACCTGACTAAGAAGCTCCGGCTAAATACGTGCCAGCAGCCGCGGTAATACGTATGGAGCAAGCGTTATCCGGATTTACTGGGTGTAAAGGGAGCGTAGGCGGTGGTGTAAGTCTGATGTGAAAACCCGGGGCTCAACCCCGGGACTGCATTGGAAACTGCGTCACTTGAGTGTCGGAGGGGTAAGTGGAATTCCTAGTGTAGCGGTGAAATGCGTAGATATTAGGAGGAACACCAGTGGCGAAGGCGGCTTACTGGACGACAACTGACGCTGAGGCTCGAAAGCGTGGGGAGCAAA…	5	4	6	0	1	0	0	0	0	2	0	6	0	0	1	0	0	0	0	1	0	0	0	0
Otu00382	Bacteria	Synergistetes	Synergistia	Synergistales	Synergistaceae	Pyramidobacter	GGGGAATATTGGGCAATGGGCGCAAGCCTGACCCAGCGACGCCGCGTGAGGGAAGAAGGCCTTCGGGTTGTAAACCTCTGTTGCAGGGGAAGAAAGACATGACGGTACCCTGCGAGGAAGCTCCGGCTAACTACGTGCCAGCAGCCGCGGTAATACGTAGGGAGCGAGCGTTGTCCGGAATTACTGGGCGTAAAGGGCGCGTAGGCGGTCATTCAAGTCATCTGTAAAATGGAAGGGCTTAACCCTTCAGGGCAGATGAAACTGGAAGACTGGAGGTGCACAGAAGCAGGCAGAATTCCTGGTGTAGCGGTGAAATGCGTAGATATCAGGAAGAATACCAGTGGCGAAGGCGGCCTGCCGGGTGCAAACTGACGCTGAAGCGCGAAAGCCAGGGGAGCA…	0	2	1	0	0	2	1	1	13	0	0	0	3	0	0	1	0	0	0	0	0	0	0	1
Otu00383	Bacteria	Bacteroidetes	Bacteroidia	Bacteroidales	Porphyromonadaceae		GAGGAATATTGGTCAATGGGCGAGAGCCTGAACCAGCCAAGCCGCGTGAAGGACTAAGGCCCTATGGGTCGTAAACTTCTTTTGTCGGGGAACAAAAAGGTGGACGAGTCCGCCGTTGCGTGTACCCGAAGAAAAAGCATCGGCTAACTCCGTGCCAGCAGCCGCGGTAATACGGAGGATGCGAGCGTTATCCGGATTTATTGGGTTTAAAGGGTGCGTAGGCGGTCTGTTAAGTCAGCGGTAAAAGCCCGGGGCTCAACTCCGGCGAGCCGTTGAAACTGGCGGACTAGAGAAGGCGAGAAGTACGCGGAATGCGCAGTGTAGCGGTGAAATGCATAGATATTGCGCAGAACTCCGATTGCGAAGGCAGCGTACCGGCGCCTGACTGACGCTGAGGCA…	0	10	0	0	0	0	0	0	0	0	0	0	0	0	0	0	0	12	0	1	0	0	0	2
Otu00384	Bacteria	Firmicutes	Clostridia	Clostridiales	Ruminococcaceae		GGGGAATATTGCACAATGGGGGAAACCCTGATGCAGCGACGCCGCGTGGAGGAAGAAGGTCTTCGGATTGTAAACTCCTGTCGTTGAGGACGATAATGACGGTACTCAACAAGAAAGCCACGGCTAACTACGTGCCAGCAGCCGCGGTAAAACGTAGGTGGCAAGCGTTGTCCGGAATTACTGGGTGTAAAGGGAGCGCAGGCGGAAGCGCAAGTTGGATGTGAAACCCATGGGCTCAACCCATGGCCTGCATCCAAAACTGTGTTTCTTGAGTAGTGCAGAGGTAGGCGGAATTCCCGGTGTAGCGGTGGAATGCGTAGATATCGGGAGGAACACCAGTGGCGAAGGCGGCCTACTGGGCACCAACTGACGCTGAGGCTCGAAAGCATGGGTAGCAAA…	2	2	1	0	1	1	0	1	1	2	0	1	0	3	2	0	0	0	0	4	1	1	0	2
Otu00385	Bacteria	Firmicutes	Clostridia	Clostridiales	Lachnospiraceae		GGGGAATATTGCACAATGGGGGAAACCCTGATGCAGCGACGCCGCGTGAGCGATGAAGTATTTCGGTATGTAAAGCTCTATCAGCAGGGAAGATAATGACGGTACCTGACTAAGAAGCTCCGGCTAAATACGTGCCAGCAGCCGCGGTAATACGTATGGAGCAAGCGTTATCCGGATTTACTGGGTGTAAAGGGAGCGTAGGCGGTCCTGTAAGTCTGATGTGAAAGCCCGGGGCTCAACCCCGGGACTGCATTGGAAACTGTAGGACTAGAGTGTCGGAGGGGTAAGTGGAATTCCTAGTGTAGCGGTGAAATGCGTAGATATTAGGAGGAACACCAGTGGCGAAGGCGGCTTACTGGACGACCACTGACGCTGAGGCTCGAAAGCGTGGGGAGCAAA…	3	2	1	0	1	0	1	0	0	0	0	1	1	0	1	3	1	1	0	1	0	4	0	3
Otu00386	Bacteria	Firmicutes					GGGGAATATTGGGCAATGGGGGAAACCCTGACCCAGCAACGCCGCGTGAGGGAAGAAGGTTTTCGGATTGTAAACCTCTGTCCTAAGAGAAGAGGGGAAGACGGTATCTTAGGAGGAAGCCCCGGCTAACTACGTGCCAGCAGCCGCGGTAATACGTAGGGGGCGAGCGTTGTCCGGAATGATTGGGCGTAAAGGGCGTGTAGGCGGCTTTATAAGTCTGGAGTGAAAGTCCTGTTTTCAAGATGGGAATTGCTTTGGATACTGTAGGGCTTGAGTGCAGGAGAGGTTATCGGAATTCCCGGTGTAGCGGTGAAATGCGTAGAGATCGGGAGGAACACCAGTGGCGAAGGCGGGTAACTGGACTGCAACTGACGCTGAGGCGCGAAAGTGTGGGGAGCA…	5	0	0	0	0	3	0	0	1	2	1	2	1	0	1	0	0	0	0	3	0	0	4	1
Otu00387	Bacteria	Firmicutes	Clostridia	Clostridiales	Lachnospiraceae		GGGGAATATTGCACAATGGGGGAAACCCTGATGCAGCAACGCCGCGTGATTGAAGAAGTATTTCGGTATGTAAAGATCTATCAGCAAGGAAGAAAATGACGGTACTTGACTAAGAAGCCCCGGCTAACTACGTGCCAGCAGCCGCGGTAATACGTAGGGGGCAAGCGTTATCCGGATTTACTGGGTGTAAAGGGAGCGTAGGCGGTCTGGCAAGCCAGAAGTGAAAGCCCGGGGCTTAACCCCGGGACTGCTTTTGGAACTGTTAGACTAGAGTGTCGGAGAGGTAAGTGGAATTCCTAGTGTAGCGGTGAAATGCGTAGATATTAGGAGGAACACCAGTGGCGAAGGCGGCTTACTGGACGATAACTGACGCTGAGGCTCGAAAGCGTGGGGAGCAAA…	7	0	0	2	0	0	0	7	1	1	0	1	0	0	1	0	1	0	3	0	0	0	0	0
Otu00388	Bacteria						GGGGAATATTGGGCAATGGGCGAAAGCCTGACCCAGCAACGCCGCGTGAGGGAAGAAGGTTTTCGGATTGTAAACCTCTGTCCTTGGGGACGAAGGAAGTGACGGTACCCAAGGAGGAAGCCCCGGCTAACTACGTGCCAGCAGCCGCGGTAATACGTAGGGGGCGAGCGTTGTCCGGAATGACTGGGCGTAAAGGGCGCGTAGGCGGCTTGATAAGTTAGAAGTGAAAGTCCTGCTTTCAAGGTGGGAATTGCTTTTAATACTGTTGAGCTTGAGTGCAGAAGAGGTAAGCGGAATTCCAAGTGTAGCGGTGAAATGCGTAGAGATTTGGAAGAACACCAGTGGCGAAGGCGGCTTACTGGGCTGTAACTGACGCTGAGGCGCGAAAGCGTGGGGAGC…	1	0	0	3	0	1	0	14	2	0	0	0	1	0	1	0	1	0	0	0	0	0	0	0
Otu00389	Bacteria	Spirochaetes	Spirochaetia	Spirochaetales	Spirochaetaceae	Treponema	TAAGAATATTCCGCAATGGACGAAAGTCTGACGGAGCGACGCCGCGTGAACGAAGAAGGCCGGAAGGTTGTAAAGTTCTTTTGAAACTGAAGAATAAGTATTGCAGGGAATGGCGATATGGTGACGGTAGGTTTTGAATAAGCAACGGCTAATTACGTGCCAGCAGCCGCGGTAACACGTAAGTTGCGAGCGTTGTTCGGAATTATTGGGCGTAAAGGGCATGTAGGCGGTTTTGCAAGCTTGGTGTGAAATGCATAGGCTCAACCTATGAACTGCATTGAGAACTACAAGACTTGAGTTACTGAGGTGGAACTGGAATTCCAGGTGTAGGGGTGAAATCTGCAGATATCTGGAAGAACACCAATGGCGAAGGCAAGTTTCAAGCAGATAACTGACGCT…	0	0	0	0	0	0	0	1	8	0	0	0	6	0	0	0	0	0	0	0	0	3	5	1
Otu00390	Bacteria	Firmicutes	Clostridia	Clostridiales			GGGGAATATTGCACAATGGGGGAAACCCTGATGCAGCAACGCCGCGTGAAGGAAGACGGTTTTCGGATTGTAAACTTCTATCAATAGGGACGAAGAAAGTGACGGTACCTAAATAAGAAGCCCCGGCTAACTACGTGCCAGCAGCCGCGGTAATACGTAGGGGGCAAGCGTTATCCGGAATTACTGGGTGTAAAGGGTGAGTAGGCGGCATGGCAAGTAAGATGTGAAAGCCCGGGGCTTAACTCCGGGATTGCATTTTAAACTGCTGAGCTAGAGTACAGGAGAGGAAAGCGGAATTCCTAGTGTAGCGGTGAAATGCGTAGATATTAGGAAGAACACCAGTGGCGAAGGCGGCTTTCTGGACTGGAAACTGACGCTGAGGCACGAAAGCGTGGGGAG…	4	0	2	2	0	1	2	0	5	2	0	1	0	0	0	0	2	0	0	1	0	1	0	1
Otu00391	Bacteria	Firmicutes	Clostridia	Clostridiales	Ruminococcaceae	Butyricicoccus	GGGGAATATTGCGCAATGGGGGAAACCCTGACGCAGCAACGCCGCGTGATTGAAGAAGGCCTTCGGGTTGTAAAGATCTTTAATCAGGGACGAAACAAATGACGGTACCTGAAGAATAAGCTCCGGCTAACTACGTGCCAGCAGCCGCGGTAATACGTAGGGAGCAAGCGTTATCCGGATTTACTGGGTGTAAAGGGCGCGCAGGCGGGCCGGCAAGTTGGAAGTGAAATCTATGGGCTTAACCCATAAACTGCTTTCAAAACTGCTGGTCTTGAGTGATGGAGAGGCAGGCGGAATTCCGTGTGTAGCGGTGAAATGCGTAGATATACGGAGGAACACCAGTGGCGAAGGCGGCCTGCTGGACATTAACTGACGCTGAGGCGCGAAAGCGTGGGGAGC…	13	2	1	0	2	0	0	0	0	0	0	0	0	0	1	0	0	0	0	0	1	1	0	2
Otu00392	Bacteria	Firmicutes					CGGGAATATTGCGCAATGGAGGAAACTCTGACGCAGTGACGCCGCGTGCAGGAAGAAGGTTTTCGGATTGTAAACTGCTTTAGACAGGGAAGAACAAAGACAGTACCTGTAGAATAAGCTCCGGCTAACTACGTGCCAGCAGCCGCGGTAATACGTAGGGAGCAAGCGTTATCCGGATTTATTGGGTGTAAAGGGTGCGTAGACGGTAATGCAAGTTAGTTGTGAAATCCCTCGGCTTAACTGAGGAACTGCAACTAAAACTACATTTCTTGAGTATTGGAGGGGAAAGTGGAATTCCTAGTGTAGCGGTGAAATGCGTAGATATTAGGAGGAACACCGGTGGCGAAGGCGACTTTCTGGACAATTACTGACGTTGAGGCACGAAAGTGTGGGGAGCAA…	0	0	0	0	0	0	0	0	0	0	0	0	0	0	15	0	0	1	0	0	0	7	0	0
Otu00393	Bacteria	Firmicutes	Clostridia	Clostridiales	Ruminococcaceae		GGGGAATATTGGGCAATGGGCGAAAGCCTGACCCAGCGACGCCGCGTGAAGGAAGAAGGCCCTCGGGTTGTAAACTTCAGTCAACAGGGAAGAAACAAATGACGGTACCTGTGGAGGAAGCCACGGCTAACTACGTGCCAGCAGCCGCGGTAATACGTAGGTGGCAAGCGTTATCCGGATTTACTGGGTGTAAAGGGTGTGTAGGCGGGTCTGCAAGTCAGATGTGAAAACTATGGGCTCAACTCATAGCTTGCATTTGAAACTGTGGATCTTGAGTGTCGGAGAGGTAAATGGAATTCCCGGTGTAGAGGTGAAATTCGTAGATATCGGGAGGAACACCAGTGGCGAAGGCGGTTTACTGGACGATTACTGACGCTGAGACACGAAAGTGTGGGGAGC…	0	2	0	0	0	0	1	0	0	2	1	0	1	4	0	0	1	0	0	3	0	4	0	4
Otu00394	Bacteria	Firmicutes	Clostridia	Clostridiales	Ruminococcaceae		GGGGAATATTGCGCAATGGGGGGAACCCTGACGCAGCAACGCCGCGTGAAGGAAGAAGGTCTTCGGATTGTAAACTTTTGTCTTTGGTGAAGATAGTGACGGTAGCCAAGGAGGAAGCCACGGCTAACTACGTGCCAGCAGCCGCGGTAATACGTAGGTGGCAAGCGTTGTCCGGATTTACTGGGTGTAAAGGGCGTGTAGACGGGTTGTTAAGTCAGATGTGAAATACCGCAGCTTAACTGCGGGGCTGCATATGATACTGGCAATCTTGAGTGCGGGAGAGGAAAGCGGAATTCCTAGTGTAGCGGTGAAATGCGTAGATATTAGGAGGAACACCAGTGGCGAAGGCGGCTTTCTGGACCGTAACTGACGTTGAGGCGCGAAAGCGTGGGTAGCAAA…	4	1	1	0	0	0	0	0	4	0	0	4	1	1	0	0	1	0	0	5	1	0	0	0
Otu00395	Bacteria	Bacteroidetes	Bacteroidia	Bacteroidales	Porphyromonadaceae		GAGGAATATTGGTCAATGGGCGAGAGCCTGAACCAGCCAAGTCGCGTGAGGGAAGAAGGTCCTACGGATTGTAAACCTCTTTTGTCGGGGAGCAAAGGGGCTATTTATAGCAAGATGAGCGTACCCGAAGAAAAAGCATCGGCTAACTCCGTGCCAGCAGCCGCGGTAATACGGAGGATGCGAGCGTTATCCGGATTTATTGGGTTTAAAGGGTGCGCAGGCGGACTCGTCAAGGCAGCGGTAAAAATTCGGGGCTCAACCCCGTCCGGCCGTTGAAACTGAGAGACTGGAGTGCGACAGAGGGAAGCGGAATGCGAGGTGTAGCGGTGAAATGCATAGATATCGCGCAGAACTCCGATTGCGAAGGCAGCTTTCCATGTCGTAACTGACGCTGAGGCA…	1	0	0	0	0	0	5	1	5	0	0	1	1	0	0	1	0	0	1	0	0	0	7	0
Otu00396	Bacteria	Firmicutes	Clostridia	Clostridiales	Lachnospiraceae		GGGGAATATTGCACAATGGGGGAAACCCTGATGCAGCGACGCCGCGTGAGTGAAGAAGTATTTCGGTATGTAAAGCTCTATCAGCAGGGAAGATAATGACAGTACCTGACTAAGAAGCTCCGGCTAAATACGTGCCAGCAGCCGCGGTAATACGTATGGAGCAAGCGTTATCCGGATTTACTGGGTGTAAAGGGAGCGTAGACGGCATGGCAAGTCAGATGTGAAAGCCCGGGGCTCAACCCCGGAACTGCATTTGAAACTGTCAGGCTAGAGTACAGGAGAGGTAAGTGGAATTCCTAGTGTAGCGGTGAAATGCGTAGATATTAGGAGGAACACCAGTGGCGAAGGCGGCTTACTGGACTGTAACTGACGTTGAGGCTCGAAAGCGTGGGGAGCAAA…	5	1	0	0	2	0	0	3	0	0	0	0	1	0	2	0	1	0	4	0	0	1	0	3
Otu00397	Bacteria	Firmicutes	Clostridia	Clostridiales	Ruminococcaceae	Butyricicoccus	AGGGAATATTGCGCAATGGGGGCAACCCTGACGCAGCAACGCCGCGTGATTGATGAAGGTCTTCGGATTGTAAAAATCTTTAATCAGGGACGAAAAACGACGGTACCTGAAGAATAAGCTCCGGCTAACTACGTGCCAGCAGCCGCGGTAATACGTAGGGAGCAAGCGTTATCCGGATTTACTGGGTGTAAAGGGCGTGTAGGCGGGCCGGTAAGTTGGAAGTGAAATCTGGGGGCTTAACCCCCAAACTGCTTTCAAAACTGCTGGTCTTGAGTGATGGAGAGGCAGGCGGAATTCCCAGTGTAGCGGTGAAATGCGTAGATATTGGGAGGAACACCAGTGGCGAAGGCGGCCTGCTGGACATTAACTGACGCTGAGGCGCGAAAGCGTGGGGAGCAA…	0	1	0	1	1	0	0	3	6	0	0	1	0	1	0	0	1	0	5	1	0	0	1	0
Otu00398	Bacteria	Verrucomicrobia	Subdivision5				CGAGGATCATTTGCAATGGGCGAAAGCCTGACAATGCGACGCTGCGTGGAGGATGAAGGCCTTCGGGTTGTAAACTCCTGTCATAAGGGAACAGGCGAGGGTACCTAATACGTACCTTAGTTGAGTGTACTTTAAGAGGAAGCGACGGCTAACTCTGTGCCAGCAGCCGCGGTAATACAGAGGTCGCAAGCGTTGTTCGGATTTACTGGGCGTAAAGGGCGCGTAGGCGGTTACGTGTGTCAAGTGTGAAATCTCCGGGCTCAACCCGGAAAGTGCGCTTGAAACTGCGTGACTAGAGTCTGGGAGAGGGAATCGGAATGCAGGGTGTAGCGGTGAAATGCGTTGATATCCTGCAGAACACCGGAGGCGAAGGCGGATTCCTTGAACGGTACTGACGCT…	0	0	0	0	0	1	0	0	15	0	0	2	0	3	0	0	0	0	0	0	0	1	0	0
Otu00399	Bacteria						GAGGAATATTGGGCAATGGAGGCAACTCTGACCCAGCCATGCCGCGTGAGTGAAGAAGGTTTTCGGATTGTAAAGCTCTTTCGGACAGGAAGATAATGACGGTACTGTCTAAAGAAGCCCCGGCTAACTTCGTGCCAGCAGCCGCGGTAATACGAAGGGGGCGAGCGTTGTTCGGAATTACTGGGCGTAAAGGGTGTGTAGGCGGCTATATAAGATAGCGGTGAAATACCTGGGCTTAACCTAGGAACTGCCGTTATTACTATAGAGCTAGAGTGATAGAGAGGATATTGGAATACCCAGTGTAGAGGTGAAATTCGTAGATATTGGGTAGAACACCAGTGGCGAAGGCGAGTATCTGGCTATTAACTGACGCTGAGGCACGAAAGCATGGGGATCAAA…	0	3	0	0	0	1	0	0	8	0	0	0	3	4	0	0	0	0	0	0	0	1	2	0
Otu00400	Bacteria	Firmicutes	Clostridia	Clostridiales			GGGGGATATTGCACAATGGAGGAAACTCTGATGCAGCAACGCCGCGTGAAGGAAGAAGGCCTTCGGGTTGTAAACTTTTGTCCTTGGTGACGAAGAAAGTGACGGTAGCCAAGGAGGAAGCCACGGCTAACTACGTGCCAGCAGCCGCGGTAATACGTAGGTGGCAAGCGTTATCCGGAATTACTGGGTGTAAAGGGTGCGTAGGCGGTTTGTAAAGTCAGATGTGAAATGCCGTGGCTTAACCACGGAGCTGCATTTGAAACTTACAGACTTGAGTGAAGTAGAGGTAAGCGGAATTCCTAGTGTAGCGGTGAAATGCGTAGATATTAGGAGGAACACCAGTGGCGAAGGCGGCTTACTGGGCTTTAACTGACGCTGAGGCACGAAAGCATGGGTAGC…	1	2	0	0	0	0	0	0	0	0	0	4	0	0	0	0	0	1	0	13	0	1	0	0
Otu00401	Bacteria						TAAGGATCTTCCGCAATGGGCGAAAGCCTGACGGAGCGACGCCGCGTGGACGATGGAGGCCGGAAGGTTGTGAAGTCCTTTTCTCGGGGGGGAACAACCGTGCCAGGGAATGGGCGCGGGGTGACGCGGACCGAGGAATAAGCCCCGGCAAACTACGTGCCAGCAGCCGCGGTAACACGTAGGGGGCGAGCGTTGTTCGGATTCATTGGGCGTAAAGGGCGCGCGGGCGGCCGGGCGAGCCTGCCGTGAAATCCCCGTGCTCAACACGGGGGGGTCGGCGGGGACTGTCCGGCTGGAGTACCGGAAGCGGCGGCGGAATTCCTGGTGTAGGGGTGAAATCTGTAGATATCAGGAAGAACACCGATGGCGAAGGCGGCCGCCGGGCCGGATACTGACGCT…	0	1	0	0	0	0	2	0	0	0	0	0	2	0	0	0	1	0	14	1	0	0	0	0
Otu00402	Bacteria	Firmicutes	Erysipelotrichia	Erysipelotrichales	Erysipelotrichaceae		AGGGAATTTTCGTCAATGGGGGCAACCCTGAACGAGCAATGCCGCGTGAGTGAGGAAGGTCTTCGGATCGTAAAGCTCTGTTGCAGGAGAAAAACGGCAGATATAGGAAATGATATCTGAGTGATGGTAACCTGCCAGAAAGTCACGGCTAACTACGTGCCAGCAGCCGCGGTAATACGTAGGTGGCGAGCGTTATCCGGAATGATTGGGCGTAAAGGGTGCGTAGGTGGCCTTATAAGTCTGGAGTGAAAGGCGGCAGCTCAACTGCCGTATGCTCTGGAAACTGTGAGGCTGGAGTGCAGGAGAGGGCGATGGAACTCCATGTGTAGCGGTAAAATGCGTAGATATATGGAAGAACACCAGTGGCGAAGGCGGTCGCCTGGCCTGTAACTGACACTG…	4	0	0	0	0	0	0	7	7	0	0	0	0	1	0	0	0	0	1	1	0	0	0	0
Otu00403	Bacteria	Firmicutes	Clostridia	Clostridiales			CGGGAATATTGCGCAATGGAGGAAACTCTGACGCAGTGACGCCGCGTGCAGGAAGAAGGTTTTCGGATTGTAAACTGCTTTAGACAGGGAAGAAACAAATGACGGTACCTGTAAAATAAGCTCCGGCTAACTACGTGCCAGCAGCCGCGGTAATACGTAGGGAGCAAGCGTTATCCGGATTTATTGGGTGTAAAGGGTGCGTAGACGGAAAGGCAAGTTAGTTGTGAAATCCCTCGGCTTAACTGAGGAACTGCAACTAAAACTATCATTCTTGAGTACTGGAGGGGAAAGCGGAATTCCTAGTGTAGCGGTGAAATGCGTAGATATTAGGAAGAACACCGGTGGCGAAGGCGGCTTTCTGGACAGTAACTGACGTTGAGGCACGAAAGTGTGGGGAGC…	3	1	0	0	1	0	0	0	4	0	0	1	0	2	2	0	0	0	0	6	0	1	0	0
Otu00404	Bacteria	Proteobacteria	Deltaproteobacteria	Desulfovibrionales	Desulfovibrionaceae	Desulfovibrio	GGGGAATATTGCGCAATGGGCGAAAGCCTGACGCAGCGACGCCGCGTGAGGGATGAAGGTCTTCGGATCGTAAACCTCTGTCAGAAGGGAAGAACGTACTGTGTGCTAATCAGCGCAGTAGTGACGGTACCTTCAAAGGAAGCACCGGCTAACTCCGTGCCAGCAGCCGCGGTAATACGGAGGGTGCAAGCGTTAATCGGAATCACTGGGCGTAAAGCGCACGTAGGCTGTCGTGTAAGTCAGGGGTGAAAGCCCACGGCTCAACCGTGGAATTGCCCTTGATACTGCATGACTGGAATCCGGGAGAGGGTGGCGGAATTCCAGGTGTAGGAGTGAAATCCGTAGATATCTGGAGGAACATCAGTGGCGAAGGCGGCCACCTGGACCGGTATTGACGCT…	0	0	0	1	0	0	0	0	2	0	0	0	8	0	0	0	0	0	0	8	0	1	1	0
Otu00405	Bacteria	Actinobacteria	Actinobacteria	Coriobacteriales	Coriobacteriaceae		GGGGAATATTGCGCAATGGGCGAAAGCCTGACGCAGCGACGCCGCGTGCGGGAAGGAGGCCCTCGGGCCGTAAACCGCTTTCAGCGGGGACGATCGTGACTGTACCCGCAGAAGAAGCCCCGGCTAACTACGTGCCAGCAGCCGCGGTAATACGTAGGGGGCGAGCGTTGTCCGGATTCATTGGGCGTAAAGCGCGCGTAGGCGGCCCGGCAGGTCGGGGGTGAAAACACGGGGCCCAACCCCGTGCCTGCCCCCGAAACCGCCGGGCTCGAGTCCCGCAGGGGATGGCGGAACTCCCGGTGTAGCGGTGGAATGCGCAGATATCGGGAGGAACACCGGTGGCGAAGGCGGCCATCTGGGCGGGCACTGACGCTGAGGCGCGAGAGCCGGGGGAGCGAA…	2	0	0	2	0	0	0	13	0	0	0	0	0	0	0	0	0	0	3	0	0	1	0	0
Otu00406	Bacteria	Firmicutes	Clostridia	Clostridiales	Lachnospiraceae		GGGGAATATTGCACAATGGGGGAAACCCTGATGCAGCGACGCCGCGTGAGTGAAGAAGTATTTCGGTATGTAAAGCTCTATCAGCAGGGAAGAAAATGACGGTACCTGACTAAGAAGCCCCGGCTAACTACGTGCCAGCAGCCGCGGTAATACGTAGGGGGCAAGCGTTATCCGGATTTACTGGGTGTAAAGGGAGCGTAGACGGTTATGCAAGTCTGAAGTGAAAGCCCGCTGCTTAACGGCGGGACTGCTTTGGAAACTGTAAAACTAGAGTACAGGAGGGGCAAGCGGAATTCCTAGTGTAGCGGTGAAATGCGTAGATATTAGGAGGAACACCGGTGGCGAAGGCGGCTTGCTGGACTGCAACTGACGTTGAGGCTCGAAAGCGTGGGGAGCAAA…	0	1	0	0	0	0	3	4	0	0	0	0	0	0	6	0	2	0	0	0	0	0	5	0
Otu00407	Bacteria	Firmicutes	Clostridia	Clostridiales	Ruminococcaceae	Clostridium_IV	GGGGGATATTGGACAATGGGGGCAACCCTGATCCAGCGACGCCGCGTGAGGGAAGAAGGTTTTCGGATTGTAAACCTCTGTTGACGGAGAAAAAAATGATGGTATCCGTTTAGAAAGCCACGGCTAACTACGTGCCAGCAGCCGCGGTAATACGTAGGTGGCAAGCGTTGTCCGGAATTACTGGGTGTAAAGGGAGTGTAGGCGGGATTTTAAGTCAGAAGTGAAAATTACGGGCTCAACTCGTAACCTGCTTTTGAAACTGAAATTCTTGAGTGAAGTAGAGGCAAGCGGAATTCCTAGTGTAGCGGTGAAATGCGTAGATATTAGGAGGAACACCAGTGGCGAAGGCGGCTTGCTGGGCTTTTACTGACGCTGAGGCTCGAAAGCGTGGGGAGCAAA…	1	10	2	0	0	1	0	0	1	0	0	0	0	0	0	0	0	0	2	0	0	3	1	0
Otu00408	Bacteria	Firmicutes	Clostridia	Clostridiales	Lachnospiraceae	Clostridium_XlVa	GGGGAATATTGGACAATGGGGGAAACCCTGATCCAGCGACGCCGCGTGAGTGAAGAAGTATTTCGGTATGTAAAGCTCTATCAGCAGGGAAGATGATGACGGTACCTGACTAAGAAGCCCCGGCTAACTACGTGCCAGCAGCCGCGGTAATACGTAGGGGGCAAGCGTTATCCGGATTTACTGGGTGTAAAGGGAGCGTAGACGGTGATGCAAGTCAGATGTGAAAGCCCGGGGCTCAACCGCGGGACTGCATTTGAAACTGTATGACTGGAGTGCAGGAGAGGTAAGTGGAATTCCTAGTGTAGCGGTGAAATGCGTAGATATTAGGAGGAACACCAGTGGCGAAGGCGGCTCACTGGACTGTAACTGACACTGAGGCTCGAAAGCGTGGGGAGCAAA…	0	0	1	0	0	2	0	0	0	11	0	5	0	0	0	0	0	2	0	0	0	0	0	0
Otu00409	Bacteria						GGGGAATATTGGGCAATGGGCGAAAGCCTGACCCAGCGACGCCGCGTGAGGGAAGAAGGTCTTCGGATTGTAAACCTTAGTTATCGGGGAAGAAGCAAGTGACGGTACCCGAAGAGAAAGCCACGGCTAACTACGTGCCAGCAGCCGCGGTAATACGTAGGTGGCGAGCGTTATCCGGAATTACTGGGTGTAAAGGGTGTGTAGGCGGGATAGCAAGTCAGATGTGAAAATTATGGGCTTAACCCATAACCTGCATTTGAAACTGTTATTCTTGAGTGTCGGAGAGGTAAATGGAATTCCCGGTGTAGCGGTGAAATGCGTAGATATCGGGAGGAACACCAGTGGCGAAGGCGGTTTACTGGACGACAACTGACGCTGAGACACGAAAGCGTGGGGAGC…	0	0	0	0	0	0	1	0	1	0	0	10	0	5	0	0	0	0	0	4	0	0	0	0
Otu00410	Bacteria	Firmicutes	Clostridia	Clostridiales	Lachnospiraceae		GGGGAATATTGCACAATGGGCGCAAGCCTGATGCAGCGACGCCGCGTGAAGGATGAAGTATTTCGGTATGTAAACTTCTATCAGCAGGGAAGAAAATGACGGTACCTGACTAAGAAGCCCCGGCTAACTACGTGCCAGCAGCCGCGGTAATACGTAGGGGGCAAGCGTTATCCGGATTTACTGGGTGTAAAGGGAGCGTAGATGGCATGGCAAGTCTGAAGTGAAAGCCCGGGGCTTAACCCCGGGACTGCTTTGGAAACTGTTAAGCTAGAGTGCAGGAGAGGTAAGCGGAATTCCTAGTGTAGCGGTGAAATGCGTAGATATTAGGAGGAACACCGGTGGCGAAGGCGGCTTACTGGACTGTAACTGACATTGAGGCTCGAAAGCGTGGGGAGCAAA…	1	0	0	2	0	0	1	3	9	0	0	0	0	0	0	1	0	0	0	1	0	2	0	0
Otu00411	Bacteria	Proteobacteria	Deltaproteobacteria	Desulfovibrionales	Desulfovibrionaceae	Desulfovibrio	GGGGAATATTGCGCAATGGGCGAAAGCCTGACGCAGCGACGCCGCGTGAGGGATGAAGGTCCTCGGATCGTAAACCTCTGTCAGAAGGGAAGAATGTAGCGCGTGCCAATCAGCGCGTTATTGACGGTACCTTCAAAGGAAGCACCGGCTAACTCCGTGCCAGCAGCCGCGGTAATACGGAGGGTGCAAGCGTTAATCGGAATCACTGGGCGTAAAGCGCACGTAGGCTGTCGTGTAAGTCAGGGGTGAAAGCCCACGGCTCAACCGTGGAATTGCCCTTGATACTGCATGACTGGAATCCGGGAGAGGGTAGTGGAATTCCAGGTGTAGGAGTGAAATCCGTAGATATCTGGAGGAACATCAGTGGCGAAGGCGACTACCTGGACCGGTATTGACGCT…	1	0	1	1	0	2	0	5	6	1	0	1	0	1	0	1	0	0	0	0	0	0	0	0
Otu00412	Bacteria						CGAGGATCATTTGCAATGGGCGAAAGCCTGACAATGCGACGCTGCGTGGAGGATGAAGGCCTTCGGGTTGTAAACTCCTGTCATAGGGGAACAGGCGGACCGACCTAATACGTCGGCGAGTTGAGTGTACCCTAAGAGGAATTGGCGGCTAACTCTGTGCCAGCAGCCGCGGTAATACAGAGGCCAAGAGCGTTGTTCGGATTTACTGGGCGTAAAGGGCGCGTAGGCGGTCTTGCGTGTCAAGTGTGAAATCTCCGGGCTCAACCCGGAAAGTGCGCTTGAAACTACAGGACTCGAGTCTGGGAGAGGGAATCGGAATATAGGGTGTAGCGGTGAAATGCGTTGATATCCTATAGAACACCGGAGGCGAAGGCGGATTCCTTGAACGGTACTGACGCT…	0	0	0	0	0	0	0	0	11	0	0	1	0	6	0	0	0	0	0	2	0	0	0	0
Otu00413	Bacteria	Firmicutes					GGGGAATATTGGGCAATGGGCGAAAGCCTGACCCAGCAACGCCGCGTGAAGGAAGAAGGTTTTCGGATCGTAAACTTCTATCCTTGGTGAAGATAATGACGGTAGCCAAGAAGGAAGCCCCGGCTAACTACGTGCCAGCAGCCGCGGTAATACGTAGGGGGCAAGCGTTGTCCGGAATGATTGGGCGTAAAGGGCGCGTAGGCGGCCAACTAAGTCTGGAGTGAAAGTCCTGCTTTTAAGGTGGGAATTGCTTTGGAAACTGGATGGCTTGAGTGCAGGAGAGGTAAGCGGAATTCCCGGTGTAGCGGTGAAATGCGTAGAGATCGGGAGGAACACCAGTGGCGAAGGCGGCTTACTGGACTGTAACTGACGCTGAGGCGCGAAAGTGTGGGGAGCAAA…	0	1	0	1	2	0	0	10	2	0	0	2	0	0	0	0	0	0	0	0	0	1	0	1
Otu00414	Bacteria	Firmicutes					CGGGAATATTGCGCAATGGAGGAAACTCTGACGCAGTGACGCCGCGTATAGGAAGAAGGTTTTCGGATTGTAAACTATTGTCGTTAGGGAAGATACAAGACAGTACCTAAGGAGGAAGCACCGGCTAACTATGTGCCAGCAGCCGCGGTAATACATAGGGTGCAAGCGTTATCCGGAATTATTGGGTGTAAAGGGTGCGTAGACGGGACAACAAGTTAGTTGTGAAATCCCTCGGCTCAACTGAGGAACTGCAACTAAAACTATTGTTCTTGAGTGTCGGAGAGGAAAGTGGAATTCCTAGTGTAGCGGTGAAATGCGTAGATATTAGGAGGAACACCAGTGGCGAAGGCGACTTTCTGGACGATAACTGACGTTGAGGCACGAAAGTGTGGGGAGCAA…	2	0	0	0	1	0	2	0	4	0	0	0	0	2	3	0	0	2	0	1	0	3	0	0
Otu00415	Bacteria	Firmicutes	Clostridia	Clostridiales	Ruminococcaceae	Butyricicoccus	GGGGAATATTGCGCAATGGGGGCAACCCTGACGCAGCAACGCCGCGTGATCGAAGAAGGCCTTCGGGTTGTAAAGATCTTTAATCAGGGACGAAATTTGACGGTACCTGAAGAATAAGCTCCGGCTAACTACGTGCCAGCAGCCGCGGTAATACGTAGGGAGCAAGCGTTATCCGGATTTACTGGGTGTAAAGGGCGAGTAGGCGGGCTGGTAAGTTGGGAGTGAAATCCCGGGGCTTAACCCCGGAACTGCTTTCAAAACTGCTGGTCTTGAGTGATGGAGAGGCAGGCGGAATTCCCAGTGTAGCGGTGAAATGCGTAGATATTGGGAGGAACACCAGTGGCGAAGGCGGCCTGCTGGACATTAACTGACGCTGAGGCGCGAAAGCGTGGGGAGCAA…	0	0	0	0	1	0	1	6	10	0	0	0	1	0	0	0	0	0	0	1	0	0	0	0
Otu00416	Bacteria	Firmicutes	Clostridia	Clostridiales	Ruminococcaceae		GGGGAATATTGGGCAATGGGCGCAAGCCTGACCCAGCAACGCCGCGTGAAGGAAGAAGGCTTTCGGGTTGTAAACTTCTTTTATCAGGGACGAACATAATGACGGTACCTGATGAATAAGCCACGGCTAACTACGTGCCAGCAGCCGCGGTAATACGTAGGTGGCAAGCGTTATCCGGATTTACTGGGTGTAAAGGGCGTGTAGGCGGGACTGCAAGTCAGATGTGAAAACTATGGGCTCAACCCATAGCCTGCATTTGAAACTGTAGTTCTTGAGTGTCGGAGAGGCAATCGGAATTCCGTGTGTAGCGGTGAAATGCGTAGATATACGGAGGAACACCAGTGGCGAAGGCGGATTGCTGGACGATAACTGACGCTGAGGCGCGAAAGCGTGGGGAGC…	1	0	0	0	0	0	0	5	3	2	0	0	1	1	0	0	0	0	3	2	0	0	1	0
Otu00417	Bacteria	Firmicutes	Negativicutes	Selenomonadales	Acidaminococcaceae	Phascolarctobacterium	GGGGAATCTTCCGCAATGGGCGAAAGCCTGACGGAGCAATGCCGCGTGAGTGATGAAGGAATTCGTTCCGTAAAGCTCTTTTGTTTATGACGAATGTGCAGGTTGTGAATAATGATTTGTAATGACGGTAGTAAACGAATAAGCCACGGCTAACTACGTGCCAGCAGCCGCGGTAATACGTAGGTGGCGAGCGTTGTCCGGAATTATTGGGCGTAAAGAGCATGTAGGCGGTTTTTTAAGTCTGGAGTGAAAATGCGGGGCTCAACCCCGTATGGCTCTGGATACTGGAAGACTTGAGTGCAGGAGAGGAAAGGGGAATTCCCAGTGTAGCGGTGAAATGCGTAGATATTGGGAGGAACACCAGTGGCGAAGGCGCCTTTCTGGACGACAACTGACGCT…	0	0	5	0	4	1	2	0	0	0	2	0	1	0	0	0	1	1	0	0	0	2	0	0
Otu00418	Bacteria	Firmicutes	Clostridia	Clostridiales	Ruminococcaceae		GGGGAATATTGGGCAATGGGCGCAAGCCTGACCCAGCAACGCCGCGTGAAGGAAGAAGGTCTTCGGATTGTAAACTTTAATCGTCGGGGACGAGAACGGACGGTACCCGAGGTGAAGCCACGTCTAACTACGTGCCAGCAGACGCGGTAATACGTAGGTGGCAAGCGTTGTCCGGATTTACTGGGTGTAAAGGGCGTGTAGGCGGATTTGAAAGTCAGGCGTGAAATGCCGCAGCTTAACTGCGGAGCTGCGCTTGAAACTTCAGACCTTGAGTACCGGAGAGGAAAGCGGAATTCCTAGTGTAGCGGTGAAATGCGTAGATATTAGGAGGAACACCAGTGGCGAAGGCGGCTTTCTGGACGGCAACTGACGCTGAGGCGCGAAAGTGTGGGGAGCAAA…	1	0	0	1	0	0	1	2	7	0	0	0	0	0	0	0	1	0	0	3	1	2	0	0
Otu00419	Bacteria	Firmicutes	Bacilli	Lactobacillales	Lactobacillaceae	Lactobacillus	AGGGAATCTTCCACAATGGGCGCAAGCCTGATGGAGCAACACCGCGTGAGTGAAGAAGGGTTTCGGCTCGTAAAACTCTGTTGTTGAAGAAGAACGTGCGTGAGAGTAACTGTTCACGCAGTGACGGTATTCAACCAGAAAGTCACGGCTAACTACGTGCCAGCAGCCGCGGTAATACGTAGGTGGCAAGCGTTATCCGGATTTATTGGGCGTAAAGCGAGCGCAGGCGGTTTTCTAAGTCTGATGTGAAAGCCTTCGGCTTAACCGGAGAAGTGCATCGGAAACTGGATAACTTGAGTGCAAGAGAGGACAGTGGAACTCCATGTGTAGCGGTGGAATGCGTAGATATATGGAAGAACACCAGTGGCGAAGGCGGCTGTCTAGCTTGCAACTGACGCT…	15	0	0	0	1	0	0	0	0	0	0	0	0	0	1	0	0	2	0	0	0	0	0	0
Otu00420	Bacteria	Firmicutes	Clostridia	Clostridiales			GGGGGATATTGGTCAATGGGGGAAACCCTGAACCAGCAACGCCGCGTGAGGGAAGAAGGTCTTCGGATTGTAAACCTTTGTCTTATGGGACGATAATGACGGTACCATAGGAGGAAGCCACGACTAACTACGTGCCAGCAGTCGCGGTAATACGTAGGTGGCGAGCGTTATCCGGAATTATTGGGTGTAAAGGGTGCGTAGGCGGGATATAAAGTCAGATGTGAAATACCGCGGCTTAACTGCGGGGCTGCATTTGAAACTTATGTTCTTGAGTGAAGTAGAGGCAAGCGGAATTCCCAGTGTAGCGGTGAAATGCGTAGATATTGGGAGGAACACCTGTGGCGAAGGCGGCTTGCTGGGCTTTTACTGACGCTGAGGCACGAAAGTGTGGGGAGCAAA…	1	2	0	0	0	0	0	0	0	0	0	12	0	0	0	0	0	0	0	4	0	0	0	0
Otu00421	Bacteria	Bacteroidetes	Bacteroidia	Bacteroidales			GAGGAATATTGGTCAATGGGCGAGAGCCTGAACCAGCCAAGTCGCGTGAAGGACTACGGCCCTATGGGTCTTAAAGTTCTTTTGTATAGGGGTAAAGGTATGTACGTGTACATATTTGCAAGTACTATACGAATAAGGATCGGCTAACTCCGTGCCAGCAGCCGCGGTAATACGGAGGATCCGAGCGTTATCCGGATTTATTGGGTTTAAAGGGTGCGTAGGCGGGGCATCAAGTCAGTGGTGAAATGGTGTGGCTCAACCATAGCATTGCCGTTGAAACTGATACCCTTGAGTGCAGTAGAGGTATGCGGAATGTGTTGTGTAGCGGTGAAATGCATAGATATGACACAGAACACCGATTGCGAAGGCAGCATACTGGACTGTAACTGACGCTGAAGC…	0	0	2	0	0	0	0	0	0	0	0	0	0	17	0	0	0	0	0	0	0	0	0	0
Otu00422	Bacteria						GGGGAATATTGGGCAATGGGCGAAAGCCTGACCCAGCGACGCCGCGTGAGGGAAGAAGGTCTTCGGATTGTAAACCTCTGTTGACAGGGAAGAAAGAAATGACGTAACCTGTCGAGGAAGTCACGGCTAACTACGTGCCAGCAGCCGCGGTAATACGTAGGTGGCGAGCGTTATCCGGATTTACTGGGTGTAAAGGGTGTGTAGGCGGGGAGGCAAGTCAGATGTGAAATCCACAGGCTCAACTTGTGGACTGCGTCTGAAACTGTTTTTCTTGAGAGTCGGAGAGGTAAATGGAATTCCCGGTGTAGCGGTGAAATGCGTAGATATCGGGAGGAACACCGGTGGCGAAGGCGGTTTACTGGACGACAACTGACGCTGAGACACGAAAGCGTGGGGAGC…	0	0	0	0	0	0	4	0	0	0	0	5	0	4	0	0	0	0	0	2	0	4	0	0
Otu00423	Bacteria						GGGGAATATTGGGCAATGGGGGAAACCCTGACCCAGCGACGCCGCGTGAGGGAAGAAGGTCTTCGGATTGTAAACCTCTTTCAGCAGGGAAGATAATGACGGTACCTGCAGAAGAAGCCACGGCTAACTACGTGCCAGCAGCCGCGGTAATACGTAGGTGGCAAGCGTTATCCGGATTTATTGGGTGTAAAGGGTGTGTAGGCGGGGCTGCAAGTCAGACGTGAAAATCATGGGCTCAACCCATGACCTGCGTTTGAAACTGCGGCTCTTGAGAGTGGGAGAGGTAAACGGAATTCCTGGTGTAGCGGTGAAATGCGTAGATATCAGGAGGAACACCGGTGGCGAAGGCGGTTTACTGGACCACAACTGACGCTGAGACACGAAAGCGTGGGGAGCAAA…	0	0	0	0	1	0	0	0	3	2	1	0	0	1	2	0	0	0	0	5	0	0	2	2
Otu00424	Bacteria	Verrucomicrobia					CGAGGATCATTTGCAATGGGCGAAAGCCTGACAATGCGACGCTGCGTGGAGGATGAAGGCCTTCGGGTTGTAAACTCCTGTCATGGGGGAACAGGCGAGGGGACCCAATACGTCCCTTAGTTGAGTGTACCCCAAGAGGAAGCGACGGCTAACTCTGTGCCAGCAGCCGCGGTAATACAGAGGTCGCGAGCGTTGTTCGGATTTACTGGGCGTAAAGGGCGCGTAGGCGGCGGAGCGTGTCGGATGTGAAATCCCCGGGCCCAACCCGGGAAGTGCGTCCGAAACTGCCCCGCTGGAGGACGGAAGAGGGAATCGGAATATAGGGTGTAGCGGTGAAATGCGTTGATATCCTATAGAACACCGGATGCGAAGGCGGATTCCTGGTACGTATCTGACGCT…	1	0	0	0	0	1	2	0	14	0	0	0	0	0	0	0	0	0	0	1	0	0	0	0
Otu00425	Bacteria	Bacteroidetes	Bacteroidia	Bacteroidales	Porphyromonadaceae		GAGGAATATTGGTCAATGGGCGAGAGCCTGAACCAGCCAAGTCGCGTGAAGGAATACGGCCCTATGGGTCTTAAACATCTTTTGTATAGGGGTAAAGGTATGTACGTGTACATAATTGCAAGTACTATACGAATAAGGATCGGCTAACTCCGTGCCAGCAGCCGCGGTAATACGGAGGATCCGAGCGTTATCCGGATTTATTGGGTTTAAAGGGTGCGTAGGCGGGGCATCAAGTCAGTGGTGAAATGGTGTGGCTCAACCATAGCATTGCCGTTGAAACTGATACCCTTGAGTGCAGTAGAGGTATGCGGAATGTGTTGTGTAGCGGTGAAATGCATAGATATGACACAGAACACCGATTGCGAAGGCAGCATACTGGACTGTAACTGACGCTGAAGC…	0	0	0	0	0	0	0	0	0	0	0	1	0	18	0	0	0	0	0	0	0	0	0	0
Otu00426	Bacteria	Firmicutes	Clostridia	Clostridiales	Lachnospiraceae	Blautia	GGGGAATATTGCACAATGGGGGAAACCCTGATGCAGCGACGCCGCGTGAAGGAAGAAGTATCTCGGTATGTAAACTTCTATCAGCAGGGAAGAAAATGACGGTACCTGACTAAGAAGCCCCGGCTAACTACGTGCCAGCAGCCGCGGTAATACGTAGGGGGCAAGCGTTATCCGGATTTACTGGGTGTAAAGGGAGCGTAGACGGATGGACAAGTCTGATGTGAAAGGCTGGGGCTCAACCCCGGGACTGCATTGGAAACTGCCCGTCTTGAGTGCCGGAGAGGTAAGCGGAATTCCTAGTGTAGCGGTGAAATGCGTAGATATTAGGAGGAACACCAGTGGCGAAGGCGGCTTACTGGACGGTAACTGACGTTGAGGCTCGAAAGCGTGGGGAGCAAA…	14	0	1	0	0	0	0	1	0	0	0	0	1	0	1	0	0	0	0	0	0	0	0	0
Otu00427	Bacteria	Firmicutes	Clostridia	Clostridiales			GGGGAATATTGGGCAATGGGCGAAAGCCTGACCCAGCAACGCCGCGTGAAGGAAGAAGGTCTTCGGATTGTAAACTTTTGTCTTATGGGACGATAATGACGGTACCATAGGAGGAAGCCACGACTAACTACGTGCCAGCAGTCGCGGTAATACGTAGGTGGCAAGCGTTATCCGGAATTATTGGGTGTAAAGGGTGCGTAGGCGGGATGTAAAGTCAGATGTGAAATACCGCAGCTTAACTGCGGAGCTGCATTTGAAACTTACGTTCTTGAGTGAAGTAGAGGTAAGCGGAATTCCTAGTGTAGCGGTGAAATGCGTAGATATTAGGAGGAACACCGGTGGCGAAGGCGGCTTACTGGGCTTATACTGACGCTGAGGCACGAAAGTGTGGGGAGCAAA…	0	1	0	0	0	0	3	0	0	0	0	0	0	1	1	2	1	2	1	4	1	0	1	0
Otu00428	Bacteria	Firmicutes	Clostridia	Clostridiales	Lachnospiraceae	Clostridium_XlVa	GGGGAATATTGGACAATGGGGGAAACCCTGATCCAGCGACGCCGCGTGAGTGAAGAAGTATTTCGGTATGTAAAGCTCTATCAGCAGGGAAGAATAGATGACGGTACCTGACTAAGAAGCCCCGGCTAACTACGTGCCAGCAGCCGCGGTAATACGTAGGGGGCAAGCGTTATCCGGATTTACTGGGTGTAAAGGGAGCGTAGACGGTAATGCAAGTCTGAAGTGAAATGCGGGGGCTCAACCCCTGAACTGCTTTGGAAACTGTATAACTGGAGTGCAGGAGAGGTAAGTGGAATTCCTAGTGTAGCGGTGAAATGCGTAGATATTAGGAGGAACACCAGTGGCGAAGGCGGCTTACTGGACTGTAACTGACGTTGAGGCTCGAAAGCGTGGGGAGCA…	0	0	0	7	0	0	0	0	9	0	0	2	0	0	0	0	0	0	0	0	0	0	0	0
Otu00429	Bacteria	Verrucomicrobia	Subdivision5				CGAGGATCATTTGCAATGGGCGAAAGCCTGACAATGCGACGCTGCGTGGAGGATGAAGGCCTTCGGGTTGTACACTCCTGTCATAGGGGAACAGGCGAGGGGACCCAACACGTCCCCGAGTTGAGTGTACCCTAAGAGGAAGCGACGGCTAACTCTGTGCCAGCAGCCGCGGTAATACAGAGGTCGCGAGCGTTGTTCGGATTTACTGGGCGTAAAGGGCGCGTAGGCTGCGAAGTGTGTCGGATGTGAAATCTCCGGGCCCAACCCGGAAAGTGCGTCCGAAACTGCTTCGCTGGAGGACGGAATGGGGAATCGGAATGCAGGGTGTAGCGGTGAAATGCGTTGATATCCTGCAGAACACCGGAGGCGAAGGCGGATTCCTGGTACGTATCTGACGCT…	0	0	0	0	0	0	0	0	16	0	0	1	0	0	0	0	0	0	0	1	0	0	0	0
Otu00430	Bacteria	Actinobacteria	Actinobacteria	Coriobacteriales	Coriobacteriaceae		GGGGAATCTTGCGCAATGGGGGGAACCCTGACGCAGCGACGCCGCGTGCGGGACGAAGGCCCTAGGGTCGTAAACCGCTTTCAGCAGGGAAGAGGCCGCGAGGTGACGGTACCTGCAGAAGAAGCCCCGGCTAAATACGTGCCAGCAGCCGCGGTAATACGTATGGGGCGAGCGTTATCCGGATTCATTGGGCGTAAAGCGCGCGTAGGCGGCCTGGCAGGCCGGGAGTCAAATCCGGGGGCTCAACCCCCGCCCGCTCCCGGAACCTCCGGGCTTGAGTCTGGCAGGGGAGGGTGGAATACCCGGTGTAGCGGTGGAATGCGCAGATATCGGGTAGAACACCGGTGGCGAAGGCGGCCCTCTGGGCCACGACTGACGCTGAGGCGCGAAAGCTGGGGG…	1	0	3	0	1	0	0	9	0	0	0	0	1	0	0	0	1	0	0	1	0	0	0	1
Otu00431	Bacteria	Fibrobacteres	Fibrobacteria	Fibrobacterales	Fibrobacteraceae	Fibrobacter	AGGGAATATTGCGCAATGGGGGCAACCCTGACGCAGCAACTCCACGTGTGGGATGACGCATTTCGGTGTGTAAACCACTGTCGAGAGGGAATAAGGCACAGTTTCGGCTGTGTTGAATGTACCTTTAAAGGAAGCACCGGCAAACTTCGTGCCAGCAGCCGCGGTAATACGAGGGGTGCAAGCGTTGTTCGGAATCACTGGGCGTAAAGGGAGCGTAGGCGGATAGTCAAGCGTTCTGTGCAATCTCGGGGCCCAACCCCGAACACGCAGAGCGAACTGATTATCTTGAGTAGTTCAGAGGTTGGCGGAATTCCTGGTGTAGCGGTGGAATGCGTAGATATCAGGAAGAACACCGATGGCGAAGGCAGCCAACTGGGGACTAACTGACGCTGAGGCTCG…	0	0	0	0	0	1	0	0	1	0	0	1	4	1	0	0	0	0	1	2	3	0	0	4
Otu00432	Bacteria	Proteobacteria					GGGGAATTTTGGACAATGGAGGAAACTCTGATCCAGCAATACCGCGTGAGTGAAGAAGGCCTTCGGGTTGTAAAGCTCTTTTGTTGAAGAAAAAATCTCGTGCAAACGAGGATGATGGTATTCAAAGAAAAAGCACCGGCTAACTACGTGCCAGCAGCCGCGGTAATACGTAGGGTGCGAGCGTTAATCGGAATAACTGGGCGTAAAGGGTGAGTAGGCGGTTTAGTAAGATAGTTGTGAAATTCCCGCGCTTAACGTGGGGACTGCGGCTATGACTGCTAAACTAGAATAGAACAGAGGAAAGTGGAATTCCACGTGTAGCAGTGAAATGCGTAGAGATGTGGAGGAACACCAATGGCGAAGGCAGCTTTCTGGGTTACTATTGACGCTCAGTCACGA…	0	1	4	0	0	0	0	10	0	1	0	1	0	0	0	0	0	0	0	0	0	0	0	0
Otu00433	Bacteria	Firmicutes	Clostridia	Clostridiales	Ruminococcaceae	Ruminococcus	GGGGAATATTGCACAATGGGGGAAACCCTGATGCAGCGATGCCGCGTGGAGGAAGAAGGTTTTCGGATTGTAAACTCCTGTTGAAGAGGACGATAATGACGGTACTCTTTTAGAAAGCTCCGGCTAACTACGTGCCAGCAGCCGCGGTAATACGTAGGGAGCGAGCGTTGTCCGGAATTACTGGGTGTAAAGGGAGCGTAGGCGGGATGGCAAGTCAGATGTGAAAACTATGGGCTCAACCCATAGACTGCATTTGAAACTGTTGTTCTTGAGTGAGGTAGAGGTAAGCGGAATTCCTGGTGTAGCGGTGAAATGCGTAGAGATCAGGAGGAACATCGGTGGCGAAGGCGGCTTACTGGGCCTTTACTGACGCTGAGGCTCGAAAGCGTGGGGAGCAAA…	2	0	1	0	0	3	0	0	0	1	1	3	2	0	0	1	0	0	1	0	1	0	0	1
Otu00434	Bacteria	Firmicutes	Clostridia	Clostridiales	Ruminococcaceae		GGGGGATATTGCGCAATGGGGGAAACCCTGACGCAGCGACGCCGCGTGAAGGAAGAAGGTCTTCGGATTGTAAACTTTTGTTCTTGGGGACGAGAAAGGACGGTACCCAAGCAGAAAGCCACGGCTAACTACGTGCCAGCAGCCGCGGTAATACGTAGGTGGCAAGCGTTGTCCGGATTTACTGGGTGTAAAGGGCGTGTAGGCGGGCATGCAAGTTGGATGTGAAATGTCACGGCTTAACCGTGGAGCTGCATCCAAAACTGCAAGTCTTGAGTGCCGGAGAGGAAAGCGGAATTCCTAGTGTAGCGGTGAAATGCGTAGATATTAGGAGGAACACCGGTGGCGAAGGCGGCTTTCTGGACGGTAACTGACGCTGAGGCGCGAAAGCGTGGGGAGCAA…	2	3	1	2	3	0	0	0	1	2	1	1	0	0	0	0	0	0	0	0	0	0	0	1
Otu00435	Bacteria	Firmicutes	Clostridia	Clostridiales			GGGGAATATTGGGCAATGGGCGCAAGCCTGACCCAGCGACGCCGCGTGAGGGAAGAAGGTCTTCGGATTGTAAACCTTTGTAGACAGGGAAGAAGCAAGTGACGGTACCTGTAAAGTAAGCCACGGCTAACTACGTGCCAGCAGCCGCGGTAATACGTAGGTGGCGAGCGTTATCCGGATTTACTGGGTGTAAAGGGTGTGTAGGCGGGATTGCAAGTCAGATGTGAAATACCGAGGCTCAACTTCGGAACTGCATTTGAAACTGTAATTCTTGAGAGTGGGAGAGGTAAGCGGAATTCCCGGTGTAGCGGTGAAATGCGTAGATATCGGGAGGAACACCAGTGGCGAAGGCGGCTTACTGGACCATTACTGACGCTGAGACACGAAAGCGTGGGGAGC…	2	0	2	0	2	2	0	0	1	0	5	0	0	1	1	0	0	0	0	0	0	1	0	0
Otu00436	Bacteria						CGGGAATATTGCGCAATGGAGGAAACTCTGACGCAGTGACGCCGCGTGCAGGAAGAAGGCTTTCGGATTGTAAACTGCTTTAGACAGGGAAGAAAAAAGACAGTACCTGTAGAATAAGCTCCGGCTCACTACGTGCCAGCAGCCGCGGTAATACGTAGGGAGCGAGCGTTATCCGGATTTATTGGGTGTAAAGGGTGCGTAGACGGGAAGATAAGTTAGTTGTGAAATCCCTCGGCTTAACTGAGGAACTGCAACTAAAACTGTTTTTCTTGAGTACTGGAGAGGAAAGTGGAATTCCTAGTGTAGCGGTGAAATGCGTAGATATTAGGAGGAACACCAGTGGCGAAGGCGACTTTCTGGACAGAAACTGACGTTGAGGCACGAAAGTGTGGGGAGCAA…	0	0	0	1	0	0	0	0	0	4	1	5	0	1	0	0	0	2	0	1	1	1	0	0
Otu00437	Bacteria	Firmicutes	Clostridia	Clostridiales	Clostridiales_Incertae_Sedis_XIII	Anaerovorax	GGGGAATATTGCACAATGGGCGCAAGCCTGATGCAGCAACGCCGCGTGAACGATGAAGGTCTTCGGATTGTAAAGTTCTGTCCTTGGGGAAGAAGAATGTGACGGTACCCTTGGAGGAAGCCCCGGCTAACTACGTGCCAGCAGCCGCGGTAATACGTAGGGGGCGAGCGTTATCCGGAATTATTGGGCGTAAAGAGTACGTAGGTGGTTTTGTAAGCGCGGGGTGAAAGGCAGTGGCTTAACCATTGTTAGCCTTGCGAACTGCAAGACTTGAGTGCAGGAGAGGAAAGCGGAATTCCTAGTGTAGCGGTGAAATGCTTAGATATTAGGAGGAACACCAGTGGCGAAGGCGGCTTTCTGGACTGTAACTGACACTGAGGTACGAAAGCGTGGGGAGCA…	0	0	0	0	0	3	0	0	8	0	0	0	5	0	0	0	0	0	0	0	0	0	1	0
Otu00438	Bacteria						AGGGAATTTTCGGCAATGGGGGAAACCCTGACCGAGCAACGCCGCGTGAGTGAAGAAGGTCTTCGGATTGTAAAGCTCTGTTGTAAGGGAAGAAATGTACTGTGAGAAACAGTACTTGACGGTACCTTACCAGAAAGCTACGGCTAACTACGTGCCAGCAGCCGCGGTAATACGTAGGTAGCGAGCGTTATCCGGAATTATTGGGCGTAAAGGGTGCGTAGGCGGCCATTTAAGTTCATGGTGAAAGCGTGGGGCTCAACCCCATAAAGCCATGGATACTGGATGGCTGGAGTACTGGAGAGGGTAGTGGAATTCCATGTGTAGCGGTAAAATGCGTAGATATATGGAGGAACACCGGTGGCGAAGGCGGCTACCTGGACAGAGACTGACGCTGAGGCA…	0	0	1	0	10	0	1	0	1	0	0	0	0	0	1	0	0	0	1	1	0	1	0	0
Otu00439	Bacteria	Firmicutes	Clostridia	Clostridiales	Ruminococcaceae		GGGGGATATTGCACAATGGGGGAAACCCTGATGCAGCAACGCCGCGTGAGGGAAGAAGGTTTTCGGATTGTAAACCTCTGTCTTTGAGGATGATAATGACAGTACTCAAAGAGGAAGCTCCGGCTAACTACGTGCCAGCAGCCGCGGTAATACGTAGGGAGCGAGCGTTGTCCGGAATTACTGGGTGTAAAGGGAGCGTAGGCGGATTTGCAAGTTGAATGTGAAATTTATGGGCTTAACCCATAAACTGCGTTCAAAACTGTGAATCTTGAGTGAAGTAGAGGCAAATGGAATTCCTAGTGTAGCGGTGGAATGCATAGATATTAGGAGGAACACCAGTGGCGAAAGCGATTTGCTGGGCTTTAACTGACGCTGAGGCTCGAAAGCATGGGGAGCAAA…	6	1	3	0	0	1	0	1	0	0	0	1	0	1	0	0	0	0	0	2	0	1	0	0
Otu00440	Bacteria	Lentisphaerae	Lentisphaeria	Victivallales	Victivallaceae	Victivallis	CGAGAATCTTGGGCAATGCGCGAAAGCGTGACCCAGCAATGCCGCGTGCGGGATGAAGGTCTTCTGATTGTAAACCGCTGTCACCCGGGACGAAAGATGACGGTACCGGGGGAGGAAGCCACGGCTAACTACGTGCCAGCAGCCGCGGTAATACGTAGGTGGCGAGCGTTGTTCGGATTTATTGGGCGTAAAGGGTCCGCAGGAGGTTTGTCAAGTTCGGAGTGAAATCCCGGAGCTTAACTCCGGAACTGCTTTGGAGACTGATGAACTGGAGTGTCGGAGAGGTAAGCGGAATTCCAGGTGTAGCGGTGGAATGCGTAGATATCTGGAAGAACACCGAAAGCGAAGGCAGCTTACTGGACGACAACTGACTCTCATGGACGAAAGCGTGGGGAGCAA…	0	0	0	0	0	0	0	0	15	0	0	0	0	0	0	0	1	0	0	0	0	0	0	0
Otu00441	Bacteria						TAGGAATATTCGTCAATGGGGGAAACCCTGAACGAGCAATGCCGCGTGAAGGATGACGGTCCTATGGATTGTAAACTTCTGTTGTTAGGGAAGAACGACCTAGGTAGGAAATGACCTAGGAGTGACGGTACCTTTCAAGAAAGCTCCGGCTAACTACGTGCCAGCAGCCGCGGTAATACGTAGGGAGCGAGCGTTATCCGGATTTATTGGGTGTAAAGGGTGCGTAGGCGGTTTCTTAAGTCTGTAGTCTAAGCCCGGAGCTTAACTCCGGTTCGCTACAGAAACTGAGTTACTTGAGTATGGTAGAGGCAAGTGGAATTTCTAGTGTAGCGGTTAAATGCGTAGATATTAGAAGGAACACCGGTGGCGAAGGCGACTTGCTGGGCCATCACTGACGCT…	0	0	0	0	0	0	1	8	0	0	1	0	1	0	0	0	0	0	1	2	0	0	1	1
Otu00442	Bacteria	Bacteroidetes	Bacteroidia	Bacteroidales	Bacteroidaceae	Bacteroides	GAGGAATATTGGTCAATGGACGAGAGTCTGAACCAGCCAAGTAGCGTGAAGGAAGACTGCCCTATGGGTTGTAAACTTCTTTTATAAGGGAATAAAGGGCTCTACGTGTAGGGCTTTGCATGTACCTTATGAATAAGCATCGGCTAATTCCGTGCCAGCAGCCGCGGTAATACGGAAGATGCGAGCGTTATCCGGATTTATTGGGTTTAAAGGGAGCGTAGGCGGGAAGTTAAGTCAGTTGTGAAAGTCTGCGGCTCAACCGTAGAATTGCAGTTGATACTGGCTTTCTTGAGTGCGGCAGAGGCAGGCGGAATTCGTGGTGTAGCGGTGAAATGCTTAGATATCACGAAGAACCCCGATTGCGAAGGCAGCTTGCTGGACCGTAACTGACGCTGATGC…	0	0	0	0	0	0	0	0	15	0	0	0	0	0	0	0	1	0	0	0	0	0	0	0
Otu00443	Bacteria	Bacteroidetes	Bacteroidia	Bacteroidales	Prevotellaceae	Prevotella	GAGGAATATTGGTCAATGGGCGAGAGCCTGAACCAGCCAAGTAGCGTGCAGGACGACGGCCCTATGGGTTGTAAACTGCTTTTATACGGGAATAAAGTGATGCCTGCGGGCGTTATTGCATGTACCGTACGAATAAGGACCGGCTAATTCCGTGCCAGCAGCCGCGGTAATACGGAAGGTCCGGGCGTTATCCGGATTTATTGGGTTTAAAGGGAGCGTAGGCCGCAGGTTAAGCGTGTTGTGAAATGTAGGGGCTCAACCTCTGCACTGCAGCGCGAACTGGCTTGCTTGAGTACGCACAACGTGGGCGGAATTCGTGGTGTAGCGGTGAAATGCTTAGATATCACGAAGAACTCCGATTGCGAAGGCAGCTCACGGGAGCGCAACTGACGCTGAAGC…	0	0	0	0	0	0	0	0	0	0	0	0	0	0	2	1	0	9	0	0	0	0	0	4
Otu00444	Bacteria	Bacteroidetes	Bacteroidia	Bacteroidales	Porphyromonadaceae		GAGGAATATTGGTCAATGGGCGGAAGCCTGAACCAGCCAAGTCGCGTGAGGGAAGACGGCCCTAAGGGTTGTAAACCTCTTTTGCCGGGGAGCAAAAGCGCCGTGCGCGGTGCTATGAGAGTACCCGGAGAAAAAGCATCGGCTAACTCCGTGCCAGCAGCCGCGGTAATACGGAGGATGCGAGCGTTATCCGGATTTATTGGGTTTAAAGGGTGCGTAGGCGGTCTGTTAAGTCAGCGGTAAAAGCCCGGGGCTCAACTCCGGCGAGCCGTTGAAACTGGCGGACTAGAGAAGGCGAGAAGTACGCGGAATGCGCAGTGTAGCGGTGAAATGCATAGATATTGCGCAGAACTCCGATTGCGAAGGCAGCGTACCGGCGCCTGACTGACGCTGAGGCAC…	0	0	0	0	1	1	0	0	0	0	8	0	0	0	0	0	0	6	0	0	0	0	0	0
Otu00445	Bacteria	Firmicutes	Clostridia	Clostridiales	Ruminococcaceae		GGGGAATATTGCACAATGGAGGAAACTCTGATGCAGCGATGCCGCGTGAGGGAAGAAGGTTTTCGGATTGTAAACCTCTGTCTTAAGGGACGAAGATGACGGTACCTTAGGAGGAAGCTCCGGCTAACTACGTGCCAGCAGCCGCGGTAATACGTAGGGAGCGAGCGTTGTCCGGAATTACTGGGTGTAAAGGGAGAGTAGGCGGGACGGTAAGTTAGGTGTGAAAACTATGGGCTCAACCCATAGACTGCACTTAAAACTGCTGTTCTTGAGTGATGAAGAGGCAGGCGGAATTCCCAGTGTAGCGGTGAAATGCGTAGATATTGGGAGGAACATCAGTGGCGAAGGCGGCCTGCTGGGCATTAACTGACGCTGAGGCTCGAAAGCGTGGGGAGCAAA…	0	0	0	0	0	0	0	0	0	0	0	0	0	13	0	0	0	0	0	0	0	3	0	0
Otu00446	Bacteria	Firmicutes	Clostridia	Clostridiales	Lachnospiraceae		GGGGAATATTGCACAATGGGGGAAACCCTGATGCAGCAACGCCGCGTGAGTGAAGAAGTATTTCGGTATGTAAAGCTCTATCAGCAGGGCAGAAAATGACGGTACCTGACTAAGAAGCACCGGCTAAATACGTGCCAGCAGCCGCGGTAATACGTATGGTGCAAGCGTTATCCGGATTTACTGGGTGTAAAGGGAGCGCAGGCGGTCTGGCAAGTCTGATGTGAAAATCCGGGGCTCAACTCCGGAACTGCATTGGAAACTGTCAGACTAGAGTGTCGGAGAGGTAAGTGGAATTCCTAGTGTAGCGGTGAAATGCGTAGATATTAGGAGGAACACCAGTGGCGAAGGCGGCTTACTGGACGATAACTGACGCTGAGGCTCGAAAGCGTGGGGAGCAAA…	0	0	0	2	0	0	0	0	3	0	0	5	0	0	2	0	0	0	1	2	1	0	0	0
Otu00447	Bacteria	Tenericutes	Mollicutes	Anaeroplasmatales	Anaeroplasmataceae	Asteroleplasma	AGGGAGTATTTGGCAATGGGGGAAACCCTGACCGAGCAACGCCGCGTGCGCGATGAAGGCCTTCGGGTCGTAAAGCGCTGTGATCGTCTGGGAACCGCATGCGGAGTGGAAAGCCGCGTGCCTGACCGGACCTTTAGAAAGCAACTGCTAACTACGTGCCAGCAGCAGCGGTAATACGTAGGTTGCAAGCGTTATCCGGAATTATTGGGCGTAAAGAGTGAGCAGGCGGCTTTGCAAGCCGGGGGTCAAATGCGGTGGCTCAACCATCGTCCGTCCCCGGAACTGCATGGCTAGAGTGCTGGAGAGGCAAGCGGAACTCCACATGTAGCGGTGAAATGCGCAGATATGTGGAAGAACACCGGTGGCGAAGGCGGCTTGCTAGACAGTAACTGACGCTCA…	0	0	2	0	0	1	0	0	0	0	4	0	2	0	4	0	0	0	0	0	0	3	0	0
Otu00448	Bacteria	Tenericutes	Mollicutes	Anaeroplasmatales	Anaeroplasmataceae	Asteroleplasma	AGGGAGTATTTGGCAATGGGGGAAACCCTGACCGAGCAACGCCGCGTGTGTGATGAAGGCCTTCGGGTTGTAAAACACTGTGATTCGCTGGGAAACTCAGGAGGAGTGGAAAGCCTTCTGACTGACCGGCCTATTAGAAAGCAACTGCTAACTACGTGCCAGCAGCAGCGGTAATACGTAGGTTGCAAGCGTTATCCGGAAGTATTGGGCGTAAAGAGTGAGCAGGCGGCTTTGTAAGCCAGGGGTTAAATGCAGCAGCTTAACTGCTGTTCGTCCCTGGAACTGCATGGCTAGAGTGCTGGAGAGGCAAGCGGAACTCCACATGTAGCGGTGAAATGCGCAGATATGTGGAAGAACACCAGTGGCGAAGGCGGCTTGCTAGACAGTAACTGACGCTCA…	0	0	0	0	1	0	0	0	10	0	0	0	0	0	0	0	0	0	0	1	0	1	3	0
Otu00449	Bacteria	Firmicutes	Negativicutes	Selenomonadales	Acidaminococcaceae	Phascolarctobacterium	GGGGAATCTTCCGCAATGGGCGAAAGCCTGACGGAGCAATGCCGCGTGAGTGATGAAGGAATTCGTTCCGTAAAGCTCTTTTGTTTATGACGAATGTGCGGACTGTGAATAATGGTCAGTAATGACGGTAGTAAACGAATAAGCCACGGCTAACTACGTGCCAGCAGCCGCGGTAATACGTAGGTGGCGAGCGTTGTCCGGAATTATTGGGCGTAAAGAGCATGTAGGCGGTTTTTTAAGTCCGGAGTGAAAATGCGGGGCTCAACCCCGTATGGCTCTGGATACTGGAAGACTTGAGTGCAGGAGAGGAAAGGGGAATTCCCAGTGTAGCGGTGAAATGCGTAGATATTGGGAGGAACACCAGTGGCGAAGGCGCCTTTCTGGACTGTGTCTGACGCT…	0	1	1	2	2	0	1	0	0	1	0	3	1	0	0	2	2	0	0	0	0	0	0	0
Otu00450	Bacteria	Firmicutes					CGGGAATATTGCGCAATGGAGGAAACTCTGACGCAGTGACGCCGCGTATAGGAAGAAGGTTTTCGGATTGTAAACTATTGTCGTTAGGGAAGATAAAAGACAGTACCTAAGGAGGAAGCTCCGGCTAACTACGTGCCAGCAGCCGCGGTAATACGTAGGGAGCAAGCGTTATCCGGATTTATTGGGTGTAAAGGGTGCGTAGACGGGAATACAAGTTAGTTGTGAAATCCCTCGGCTTAACTGAGGAACTGCAACTAAAACTATATTTCTTGAGTGTTGGAGAGGAAAGTGGAATTCCTAGTGTAGCGGTGAAATGCGTAGATATTAGGAGGAACACCGGTGGCGAAGGCGACTTTCTGGACAATAACTGACGTTGAGGCACGAAAGTGTGGGGAGCAA…	4	1	0	1	0	0	0	0	1	0	0	2	2	0	0	0	0	0	0	3	2	0	0	0
Otu00451	Bacteria						GGGGAATATTGGGCAATGGGCGAAAGCCTGACCCAGCGACGCCGCGTGAGGGAAGAAGGTCTTCGGATTGTAAACCTCTTTCAGCAGGGAAGAAGAAAGTGACGGTACCTGCAGAAGAAGTCACGGCTAACTACGTGCCAGCAGCCGCGGTAATACGTAGGTGGCGAGCGTTATCCGGAATTACTGGGTGTAAAGGGTGTGTAGGCGGGGCGGCAAGTCAGGCGTGAAAATTATGGGCTCAACCCATAAAGTGCGCTTGAAACTGTTGTTCTTGAGTGTGGGAGAGGTAAACGGAATTCCTGGTGTAGTAGTGAAATGCGTAGATATCAGGAGGAACACCGGTGGCGAAGGCGGTTTACTGGACCATAACTGACGCTGAGACACGAAAGCGTGGGGAGC…	1	0	0	0	1	1	0	1	1	0	1	4	0	0	0	0	1	0	0	3	0	0	2	0
Otu00452	Bacteria	Firmicutes	Clostridia	Clostridiales			GGGGGATATTGCACAATGGGGGAAACCCTGATGCAGCAACGCCGCGTGAGGGATGAAGGTTTTCGGATTGTAAACCTCTGTCCTTAGTGAAGAACAAAATGACGGTAACTAAGGAGGAAGCTCCGGCTAACTACGTGCCAGCAGCCGCGGTAATACGTAGGGAGCAAGCGTTGTCCGGATTTATTGGGTGTAAAGGGTGCGTAGGCGGCTACGTAAGTCAGACGTGTAATGCAGGGGCTTAACCCCTGAACTGCGTTTGAAACTGTGTGGCTTGAGTGGAGTAGAGGCAGATGGAATTTCCAGTGTAGCGGTGAAATGCGTAGATATTGGAAGGAACACCAGTGGCGAAGGCGATCTGCTGGGCTCTAACTGACGCTGAGGCACGAAAGCATGGGGAGC…	11	0	1	0	0	0	1	0	0	3	0	0	0	0	0	0	0	0	0	0	0	0	0	0
Otu00453	Bacteria	Bacteroidetes					GAGGAATATTGGTCAATGGGCGGGAGCCTGAACCAGCCAAGTCGCGTGCGGGACGAAGGCCCTACGGGTCGCAGACCGCTTTTGCGGGGGGACAGCGTCGAGGTCGTGACCTCGTGTGAGGGTACCCCGCGAATAAGGACCGGCTAACTCCGTGCCAGCAGCCGCGGTAATACGGAGGGTCCGGGCGTTATCCGGAATTATTGGGTTTAAAGGGTGCGCAGGCGGGCCTGCAAGCCCGCGGTGAAACCCCGGCGCTCAACGCCGGGCCTGCCGCGGGAACTGCCGGCCTTGAGTCGCGCCGAGGGCGGCGGAACGCGGGGTGTAGCGGTGAAATGCTTAGATACCCCGCAGAACCCCGATTGCGAAGGCAGCCGCCCAGGCGCCGACTGACGCTGAGGC…	0	0	0	0	0	0	0	0	15	0	0	0	1	0	0	0	0	0	0	0	0	0	0	0
Otu00454	Bacteria	Firmicutes	Clostridia	Clostridiales			GGGGAATATTGGGCAATGGAGGCAACTCTGACCCAGCAACGCCGCGTGAATGATGAAGGTCCTCGGATTGTAAAGTTCTGTGATGGGGGACGAAGAAAGTGACGGTACCCCAATAGCAAGCTACGGCTAACTACGTGCCAGCAGCCGCGGTAATACGTAGGTAGCAAGCGTTGTCCGGAATGACTGGGCGTAAAGGGTGCGTAGGTGGCTTAGCAAGTTGGTAGTGAAATTCCGAGGCTTAACTTCGGCGCTACTACCAAGACTGCTGAGCTTGAGTACAGGAGAGGTAAGTGGAATTCCTAGTGTAGCGGTGGAATGCGTAGATATTAGGAGGAACACCAGTGGCGAAGGCGACTTACTGGCCTGCAACTGACACTGAGGCACGAAAGCGTGGGGAGC…	0	0	0	0	0	0	0	0	3	0	0	2	1	6	0	0	0	0	0	1	0	1	2	0
Otu00455	Bacteria	Firmicutes	Negativicutes	Selenomonadales	Veillonellaceae		GGGGAATCTTCCGCAATGGGCGAAAGCCTGACGGAGCAACGCCGCGTGAGTGAAGAAGGTCTTCGGATCGTAAAGCTCTGTTGAAGGGGACGCACGGCGCCTGCTACAAGATAGCAGGTGAATGACGGTACCCTTCGAGGAAGCCACGGCTAACTACGTGCCAGCAGCCGCGGTAATACGTAGGCGGCAAGCGTTGTCCGGAATCATTGGGCGTAAAGGGAGCGCAGGTGGACGTATAGGTCCTTCTTAAAAGTTCGGGGCTCAGCCCCGTGAGGGGAAGGAAACCATGCGTCTTGAGTGCAGGAGAGGGAAGCGGAATTCCTGGTGTAGCGGTGAAATGCGTAGATATCAGGAAGAACACCAGTGGCGAAGGCGGCTTTCTGGACTGCAACTGACACT…	1	0	0	0	0	0	3	0	1	0	0	2	1	4	0	0	0	1	0	2	0	0	0	1
Otu00456	Bacteria	Firmicutes	Clostridia	Clostridiales			CGGGAATATTGCACAATGGAGGAAACTCTGATGCAGTGACGCCGCGTATAGGAAGAAGGTCTTTGGATTGTAAACTATTGTCGACAGGGAAGAAACGAATGACAGTACCTGTGGAGGAAGCCCCGGCAAACTACGTGCCAGCAGCCGCGGTAATACGTAGGGGGCGAGCGTTATCCGGATTTATTGGGTGTAAAGGGTGCGTAGACGGTTATGCAAGTTGGTTGTGAAATCCCGAGGCTCAACTTCGGAACTGCAACCAAAACTGTGTAACTTGAGTGCGGGAGAGGAAAGCGGAATTCCTAGTGTAGCGGTGAAATGCGTAGATATTAGGAGGAACACCAGTGGCGAAGGCGGCTTTCTGGACCGTAACTGACGTTGAGGCACGAAAGTGTGGGGAGC…	1	0	1	0	2	0	0	0	0	4	0	0	0	3	0	0	0	0	0	2	0	3	0	0
Otu00457	Bacteria	Bacteroidetes	Bacteroidia	Bacteroidales	Porphyromonadaceae		GAGGAATATTGGTCAATGGCCGAAAGGCTGAACCAGCCAAGTCGCGTGAGGGAATAAGGCCCTACGGGTCGTAAACCTCTTTTGCCGGGGAGCAAGATTCTCTACGTGTAGAGAATCTGAGAGTACCCGGAGAAAAAGCATCGGCTAACTCCGTGCCAGCAGCCGCGGTAATACGGAGGATGCGAGCGTTATCCGGATTTATTGGGTTTAAAGGGTGCGTAGGCGGATTCTCAAGTCAGCGGTCAAAACCCGGGGCTCAACCCCGGCCTGCCGTTGAAACTGGGAATCTTGAGTGAGCGAGAAGTAAGCGGAATGCGTGGTGTAGCGGTGAAATGCATAGATATCACGCAGAACCCCGATTGCGAAGGCAGCTTACCGGCGCTCAACTGACGCTGAGGC…	3	4	0	2	0	0	0	0	2	2	0	1	0	0	0	0	0	0	1	0	0	0	0	0
Otu00458	Bacteria	Firmicutes	Clostridia	Clostridiales	Lachnospiraceae	Coprococcus	GGGGAATATTGCACAATGGGGGAAACCCTGATGCAGCGACGCCGCGTGAGTGATGAAGTATTTCGGTATGTAAAGCTCTATCAGCAGGGAAGATAATGACGGTACCTGACTAAGAAGCACCGGCTAAATACGTGCCAGCAGCCGCGGTAATACGTATGGTGCAAGCGTTATCCGGATTTACTGGGTGTAAAGGGTGCGTAGGTGGCAAGGCAAGTCTGAAGTGAAAATCCGGGGCTCAACCCCGGAACTGCTTTGGAAACTGTTTAGCTGGAGTACAGGAGAGGTAAGTGGAATTCCTAGTGTAGCGGTGAAATGCGTAGATATTAGGAGGAACACCAGTGGCGAAGGCGACTTACTGGACTGCTACTGACACTGAGGCACGAAAGCGTGGGGAGCAAA…	0	0	0	0	0	1	0	0	0	0	0	0	1	0	5	0	0	0	6	1	0	1	0	0
Otu00459	Bacteria	Firmicutes	Erysipelotrichia	Erysipelotrichales	Erysipelotrichaceae	Catenibacterium	AGGGAATTTTCGGCAATGGGGGAAACCCTGACCGAGCAACGCCGCGTGAGCGAAGAAGGCCTTCGGGTCGTAAAGCTCTGTTGTAAAGGAAGAACGTCGCATGCAGGAAATGGTGTGCGAGTGACGGTACTTTACCAGAAAGCCACGGCTAACTACGTGCCAGCAGCCGCGGTAATACGTAGGTGGCGAGCGTTATCCGGAATCATTGGGCGTAAAGAGGGAGCAGGCGGCCGCAAGGGTCTGTGGTGAAAGACCGAAGCTAAACTTCGGTGAGCCATGGAAACCGGGCGGCTAGAGTGCGGAAGAGGATCGTGGAATTCCATGTGTAGCGGTGAAATGCGTAGATATATGGAGGAACACCAGTGGCGAAGGCGACGGTCTGGGCCGCAACTGACGCTC…	2	0	0	0	0	0	1	8	1	0	0	0	0	0	1	0	0	0	1	1	0	0	0	0
Otu00460	Bacteria	Firmicutes	Clostridia	Clostridiales	Lachnospiraceae	Clostridium_XlVb	GGGGAATATTGCACAATGGAGGAAACTCTGATGCAGCAACGCCGCGTGAAGGAAGAAGGTTTTCGGATCGTAAACTTCTATCAATAGGGACGAAACAAATGACGGTACCTAAATAAGAAGCCCCGGCTAACTACGTGCCAGCAGCCGCGGTAATACGTAGGGGGCAAGCGTTATCCGGAATTACTGGGTGTAAAGGGAGCGTAGGCGGCATGGTAAGCCAGATGTGAAAGCCCGAAGCTTAACTTCGAGGATTGCATTTGGAACTATCAAGCTAGAGTACAGGAGAGGAAAGCGGAATTCCTAGTGTAGCGGTGAAATGCGTAGATATTAGGAAGAACACCAGTGGCGAAGGCGGCTTTCTGGACTGAAACTGACGCTGAGGCTCGAAAGCGTGGGGAG…	1	0	3	1	0	1	1	2	0	0	0	2	1	0	1	0	1	0	1	0	0	0	0	0
Otu00461	Bacteria	Proteobacteria	Gammaproteobacteria	Pasteurellales	Pasteurellaceae	Pasteurella	GGGGAATATTGCGCAATGGGGGCAACCCTGACGCAGCCATGCCGCGTGAATGAAGAAGGCCTTCGGGTTGTAAAGTTCTTTCGGTGATGAGGAAGGCGGTTAGTTTAATAGGCTAATCGATTGACGTTAATCACAGAAGAAGCACCGGCTAACTCCGTGCCAGCAGCCGCGGTAATACGGAGGGTGCGAGCGTTAATCGGAATAACTGGGCGTAAAGGGCACGCAGGCGGTTGCTTAAGTGAGGTGTGAAATCCCCGGGCTTAACCTGGGAATTGCATTTCAGACTGGGCAGCTAGAGTATTTTAGGGAGGGGTAGAATTCCACGTGTAGCGGTGAAATGCGTAGAGATGTGGAGGAATACCGAAGGCGAAGGCAGCCCCTTGGGGAAATACTGACGCT…	0	1	0	0	0	1	0	0	11	0	0	1	0	0	0	1	0	0	0	0	0	0	0	0
Otu00462	Bacteria						GGGGAATATTGGGCAATGGGCGCAAGCCTGACCCAGCAACGCCGCGTGAGGGAAGAAGGTTTTCGGATCGTAAACCTCTGTTGTAGGGGACGAGGAAAAGACGGTACCCTACGAGGAAGCTCCGGCTAACTACGTGCCAGCAGCCGCGGTAATACGTAGGGAGCGAGCGTTGTCCGGAATGACTGGGCGTAAAGGGCGCGTAGGCGGTTTTGTAAGTCTGGAGTGAAACCCCCGTTTTCAAGGCGGGGCCTGCTTTGGAGACTGCAGGACTTGAGTGATGGAGAGGATAGCGGAATTCCCGGTGTAGCGGTGAAATGCGTAGAGATCGGGAGGAACACCAGTGGCGAAGGCGGCTATCTGGACATAGACTGACGCTGAGGCGCGAAAGCGTGGGGAGCA…	4	1	0	1	0	0	0	3	3	0	1	1	1	0	0	0	0	0	0	0	0	0	0	0
Otu00463	Bacteria	Bacteroidetes	Bacteroidia	Bacteroidales	Prevotellaceae	Prevotella	GAGGAATATTGGTCAATGGGCGAGAGCCTGAACCAGCCAAGTAGCGTGCAGGACGACGGCCCTATGGGTTGTAAACTGCTTTTATACGGGAATAAAGTGGGCCACGCGTGGTCTTTTGCATGTACCGTATGAATAAGGACCGGCTAATTCCGTGCCAGCAGCCGCGGTAATACGGAAGGTCCGGGCGTTATCCGGATTTATTGGGTTTAAAGGGAGCGTAGGCCGTCGCTTAAGCGTGTTGTGAAATGCTGCCGCTCAACGGCAGAGGTGCAGCGCGAACTGGGTGACTTGAGTGCGCGGAACGTGGGCGGAACTCGTTGTGTAGCGGTGAAATGCTTAGATATGACGAAGAACTCCGATTGCGAAGGCAGCTCACGGTAGCGTTACTGACGCTGAAGC…	0	0	2	0	0	0	0	0	0	0	0	0	0	0	3	0	0	4	0	0	0	5	0	0
Otu00464	Bacteria	Bacteroidetes	Bacteroidia	Bacteroidales	Prevotellaceae	Prevotella	GAGGAATTTTGGTCAATGGGCGAGAGCCTGAACCAGCCAAGTAGCGTGCAGGATGACGGCCCTATGGGTTGTAAACTGCTTTTATAAGGGAATAAAGTGAGCATCGTGAGGCTTTTTGCATGTACCTTATGAATAAGGACCGGCTAATTCCGTGCCAGCAGCCGCGGTAATACGGAAGGTCCGGGCGTTATCCGGATTTATTGGGTTTAAAGGGAGCGTAGGCCGGGGATTAAGCGTGTTGTGAAATGTAGATGCTCAACATCTGCACTGCAGTGCGAACTGGTATCCTTGAGTACGCACAAAGTGGGCGGAATTCGTGGTGTAGCGGTGAAATGCTTAGACATCACGAAGAACTCCGATTGCGAAGGGAGCTCACTGGAGCGCAACTGACGCTGAAGC…	0	1	0	0	0	0	0	1	1	2	0	0	0	4	0	1	0	0	2	1	1	0	0	0
Otu00465	Bacteria	Chlamydiae	Chlamydiia	Chlamydiales	Chlamydiaceae	Chlamydia	CGAGAATCTTTCGCAATGGACGGAAGTCTGACGAAGCGACGCCGCGTGTGTGATGAAGGCTCTAGGGTTGTAAAGCACTTTCGCCTGGGAATAAGAGAAGGCGGTTAATACCCGTCGGATTTGAGCGTACTAGGTAAAGAAGCACCGGCTAACTCCGTGCCAGCAGCTGCGGTAATACGGAGGGTGCTAGCGTTAATCGGATTTATTGGGCGTAAAGGGCGTGTAGGCGGAAGAGTAAGTTGGTTGTCAAATCTCGGGGCTCAACCCCGAATCGGCATCTGATACTATTTTTCTAGAGGGTAGATGGAGAAAAGGGAATTTCACGTGTAGCGGTGAAATGCGTAGATATGTGGAAGAACACCAGTGGCGAAGGCGCTTTTCTAATTTATACCTGACGCT…	0	0	0	0	1	0	2	1	1	0	0	2	0	0	0	0	0	0	0	4	0	0	3	0
Otu00466	Bacteria	Actinobacteria	Actinobacteria	Coriobacteriales	Coriobacteriaceae		GGGGAATATTGCGCAATGGGGGAAACCCTGACGCAGCGACGCCGCGTGCGGGAAGGAGGCCCTCGGGCCGTAAACCGCTTTCAGCGGGGACGATCGTGACTGTACCCGCAGAAGAAGCCCCGGCTAACTACGTGCCAGCAGCCGCGGTAATACGTAGGGGGCGAGCGTTGTCCGGATTCATTGGGCGTAAAGCGCGCGTAGGCGGCCCGGCAGGTCGGGGGTGAAAACACGGGGCCCAACCCCGTGCCTGCCCCCGAAACCGCCGGGCTCGAGTCCCGCAGGGGATGGCGGAACTCCCGGTGTAGCGGTGGAATGCGCAGATATCGGGAGGAACACCGGTGGCGAAGGCGGCCATCTGGGCGGGCACTGACGCTGAGGCGCGAGAGCCGGGGGAGCGAA…	3	0	0	0	0	0	2	8	0	0	0	0	0	0	0	0	0	0	0	0	0	1	0	0
Otu00467	Bacteria	Bacteroidetes	Bacteroidia	Bacteroidales	Porphyromonadaceae		GAGGAATATTGGTCAATGGGCGGGAGCCTGAACCAGCCAAGTCGCGTGAGGGAAGACGGCCCTACGGGTTGTAAACCTCTTTTACAAGGGAATAAAGGACACCATGCGTGGTGTTTTGCATGTACCTTGTGAATAAGCATCGGCTAACTCCGTGCCAGCAGCCGCGGTAATACGGAGGATGCGAGCGTTATCCGGATTCATTGGGTTTAAAGGGTGCGTAGGTGGCCCCTTAAGTCAGCGGTGAAAGTCAGTGGCTCAACCATTGAACTGCCGTTGAAACTGGGGGGCTTGAGTACGTACGGGGCAGGCGGAATGCGTGGTGTAGCGGTGAAATGCATAGATATCACGCAGAACCCCGATCGCGAAGGCAGCCTGCCAGGCCGTGACTGACACTGATGC…	0	0	0	1	0	0	0	0	7	0	0	0	1	2	0	0	0	0	0	0	0	2	0	1
Otu00468	Bacteria	Firmicutes	Clostridia	Clostridiales	Ruminococcaceae		GGGGGATATTGCACAATGGGGGAAACCCTGATGCAGCGACGCCGCGTGAGGGAAGACGGTCCTCTGGATTGTAAACCTCTGTCTTCGGGGACGAAACGAGACGGTACCCGAGGAGGAAGCCACGGCTAACTACGTGCCAGCAGCCGCGGTAATACGTAGGTGGCAAGCGTTATCCGGAATTACTGGGTGTAAAGGGAGCGCAGGCGGGATAGCAAGTCAGCTGTGAAAACTATGGGCTCAACCCATAAACTGCAGTTGAAACTGTTATTCTTGAGTGGAGTAGAGGCAAGCGGAATTCCGAGTGTAGCGGTGAAATGCGTAGATATTCGGAGGAACACCAGTGGCGAAGGCGGCTTGCTGGGCTCTAACTGACGCTGAGGCTCGAAAGTGTGGGGAGCA…	1	0	0	0	0	0	0	0	0	0	0	8	0	0	3	0	1	0	0	0	0	0	0	1
Otu00469	Bacteria	Firmicutes	Clostridia	Clostridiales	Ruminococcaceae		GGGGAATATTGGGCAATGGGCGCAAGCCTGACCCAGCAACGCCGCGTGAAGGAAGAAGGCTTTCGGGTTGTAAACTTCTTTTCTTGGGGACGAAGAAAGTGACGGTACCCAAGGAATAAGCCACGGCTAACTACGTGCCAGCAGCCGCGGTAATACGTAGGTGGCAAGCGTTATCCGGATTTATTGGGTGTAAAGGGCGTGTAGGCGGGAATGCAAGTCAGATGTGAAAACTATGGGCTCAACCCATAGCCTGCATTTGAAACTGTATTTCTTGAGTGCTGGAGAGGCAATCGGAATTCCGTGTGTAGCGGTGAAATGCGTAGATATACGGAGGAACACCAGTGGCGAAGGCGGATTGCTGGACAGTAACTGACGCTGAGGCGCGAAAGCGTGGGGAGC…	0	0	5	0	0	0	0	4	3	0	0	1	0	0	0	0	0	0	0	0	0	0	1	0
Otu00470	Bacteria						TAGGAATATTCGGCAATGGGCGAAAGCCTGACCGAGCAATGCCGCGTGTGAGATGAAGGTCCTCTGGATTGTAAATCACTTTTATTAGGGAAGAATGGTAAGTATAGGAAATGCTACTTACGTGACGGTACCTTTTGAATAAGCCCCGGCTAACTACGTGCCAGCAGCCGCGGTAATACGTAGGGGGCGAGCGTTATCCGGATTTATTGGGCGTAAAGCGTGTGTAGGCGGTTTATTAAGTCCGAGATGAAAGGCTGAGGCTTAACCTCAGTTTGTTTCGGAAACTGGTAGACTAGAGTGCAGTAGAGGCAATTGGAATTCATAGTGTAGCGGTAAAATGCGTAGATATTATGAGGAACATCAGTGGCGAAGGCGAATTGCTGGGCTGTTACTGACGCT…	0	0	0	0	0	0	0	0	13	0	1	0	0	0	0	0	0	0	0	0	0	0	0	0
Otu00471	Bacteria						GGGGAATCTTGGGCAATGGGGGAAACCCTGACCCAGCGACGCCGCGTGAGGGAAGAAGGTCTTCGGATTGTAAACCTTTGTGACAGGGGACGAAGGAAGTGACGGTACCCTGTGAGGAAGCCCCGGCTAACTACGTGCCAGCAGCCGCGGTAATACGTAGGGGGCGAGCGTTGTCCGGAATTACTGGGCGTAAAGGGCGCGTAGGCGGTTGAATAAGTCTGTTGTGAAATTCCAAGGCTTAACTTTGGCAGTGCAATGGAAACTGTTCGACTTGAGTACGGCAGAGGCAAGTGGAATTCCCAGTGTAGCGGTGAAATGCACAGAGATTGGGAGGAACACCAGTGGCGAAGGCGACTTGCTGGGCCGAAACTGACGCTGAGGCGCGAAAGCGTGGGGAGC…	3	0	2	0	0	0	0	3	2	0	0	1	0	0	0	0	0	0	0	1	0	0	1	1
Otu00472	Bacteria	Firmicutes	Clostridia	Clostridiales			GGGGAATATTGCGCAATGGGGGAAACCCTGACGCAGCAACGCCGCGTGAAGGAAGAAGGTCTTCGGATTGTAAACTTTTGTCGCAAGGGAAGAAACAAATGACGGTACCTTGTGAGAAAGCCACGGCTAACTACGTGCCAGCAGCCGCGGTAATACGTAGGTGGCGAGCGTTGTCCGGATTTACTGGGTGTAAAGGGCGCGTAGGCGGACTGTCAAGTCAGTCGTGAAATGTCGGGGCTTAACCCCGGAACTGCGATTGAAACTGACAGCCTTGAGTGCCGGAGAGGAAAGCGGAATTCCTAGTGTAGCGGTGAAATGCGTAGATATTAGGAGGAACACCAGTGGCGAAGGCGGCTTTCTGGACGGTAACTGACGCTGAGGCGCGAAAGTGTGGGGAGC…	1	0	0	0	0	1	1	1	2	0	0	4	0	0	0	1	0	0	1	0	0	1	0	1
Otu00473	Bacteria	Firmicutes	Clostridia	Clostridiales	Ruminococcaceae		GGGGAATATTGCACAATGGAGGAAACTCTGATGCAGCGACGCCGCGTGAGGGAAGAAGGTCTTCGGATTGTAAACCTCTGTCTTCGGGGACGATAATGACGGTACCCGAGGAGGAAGCCACGGCTAACTACGTGCCAGCAGCCGCGGTAAAACGTAGGTGGCAAGCGTTGTCCGGAATTACTGGGTGTAAAGGGAGCGCAGGCGGAGCGGCAAGTTGGAAGTGAAATACATGGGCTCAACCCATGAACTGCTTTCAAAACTGTCGGTCTTGAGTGGTGCAGAGGTAGGCGGAATTCCCGGTGTAGCGGTGGAATGCGTAGATATCGGGAGGAACACCAGTGGCGAAGGCGGCCTACTGGGCACTAACTGACGCTGAGGCTCGAAAGTATGGGGAGCAAA…	1	0	0	1	0	0	0	1	2	2	0	0	0	1	0	0	0	0	0	6	0	0	0	0
Otu00474	Bacteria	Bacteroidetes					GAGGAATATTGGTCAATGGGCGGAAGCCTGAACCAGCCAAGTCGCGTGCGGGACGAAGGCCCTACGGGTCGCAGACCGCTTTTGCGCGGGGATAACGGCCGCCTCTTGAGGCGGCGTGAAGGTACCGCGCGAATAAGGATCGGCTAACTCCGTGCCAGCAGCCGCGGTAATACGGAGGATCCGAGCGTTATCCGGATTCATTGGGTTTAAAGGGTGCGCAGGCGGGCCTGCAAGCCCGCGGTGAAACCCCGGGGCTCAACCCCGGGCCTGCCGCGGGAACTGCCGGCCTTGAGTCGCGGCGAGGGCTGCGGAACGCGGGGTGTAGCGGTGAAATGCTTAGATACCCCGCAGAACTCCGATTGCGAAGGCAGCAGCCCAGGGGCGTACTGACGCTGAGGC…	1	0	4	0	0	0	0	0	0	0	0	5	1	0	0	0	0	0	1	0	0	0	0	2
Otu00475	Bacteria	Bacteroidetes	Bacteroidia	Bacteroidales	Porphyromonadaceae		GAGGAATATTGGTCAATGGGCGCAGGCCTGAACCAGCCAAGTCGCGTGAGGGAAGACGGTCCTACGGATTGTAAACCTCTTTTGTCGGGGAGTAACGTGCGGGACGGGTCCCGTATTGAGCGTACCCGAAGAAAAAGCATCGGCTAACTCCGTGCCAGCAGCCGCGGTAATACGGAGGATGCGAGCGTTATCCGGATTTATTGGGTTTAAAGGGTGCGCAGGCGGCGCGCCAAGTCAGCGGGCAAAGTTCCGGGCTCAACCCGGTGTCGCCGTTGAAACTGGCGTGCTCGAGTGCGTGCGAGGAAGGCGGAATGCGTTGTGTAGCGGTGAAATGCATAGATATGACGAAGAACTCCGATTGCGAAGGCAGCTTTCCAGCGCGCTACTGACGCTGAGGCA…	0	0	4	0	0	1	0	1	1	0	1	1	0	0	1	1	0	2	0	0	0	0	0	0
Otu00476	Bacteria	Bacteroidetes	Bacteroidia	Bacteroidales	Porphyromonadaceae		GAGGAATATTGGTCAATGGGCGCAGGCCTGAACCAGCCAAGTCGCGTGAGGGAGGACGGTCCTACGGATTGTAAACCTCTTTTGTCGGGGAGTAACGTGCGGGACGCGTCCCGTATTGAGAGTACCCGAAGAAAAAGCATCGGCTAACTCCGTGCCAGCAGCCGCGGTAATACGGAGGATGCGAGCGTTATCCGGATTTATTGGGTTTAAAGGGTGCGCAGGCGGCGCGTCAAGTCAGCGGTAAAAATGCGGCGCTCAACGCCGTAGAGCCGTTGAAACTGGCGCGCTCGAGTATGTGCGAGGAAGGCGGAATGCGTGGTGTAGCGGTGAAATGCATAGATATCACGCAGAACCCCGATTGCGAAGGCAGCTTTCCAGCACACGACTGACGCTGAGGCA…	0	0	8	0	0	0	0	0	0	0	4	0	0	0	1	0	0	0	0	0	0	0	0	0
Otu00477	Bacteria	Bacteroidetes	Bacteroidia	Bacteroidales	Bacteroidaceae	Bacteroides	GAGGAATATTGGTCAATGGGCGATGGCCTGAACCAGCCAAGTAGCGTGAAGGATGACTGCCCTATGGGTTGTAAACTTCTTTTATAAAGGAATAAAGTCGGGTATGCATACCCGTTTGCATGTACTTTATGAATAAGGATCGGCTAACTCCGTGCCAGCAGCCGCGGTAATACGGAGGATCCGAGCGTTATCCGGATTTATTGGGTTTAAAGGGAGCGTAGATGGATGTTTAAGTCAGTTGTGAAAGTTTGCGGCTCAACCGTAAAATTGCAGTTGATACTGGATGTCTTGAGTGCAGTTGAGGCAGGCGGAATTCGTGGTGTAGCGGTGAAATGCTTAGATATCACGAAGAACTCCGATTGCGAAGGCAGCCTGCTAAGCTGCAACTGACATTGAGGC…	0	0	0	0	0	0	0	1	0	1	0	0	2	0	0	1	4	3	0	1	0	0	0	0
Otu00478	Bacteria	Firmicutes	Clostridia	Clostridiales			GGGGAATATTGGGCAATGGGCGCAAGCCTGACCCAGCAACGCCGCGTGAGGGAAGAAGGTTTTCGGATTGTAAACCTCTGTCCTTGGTGACGAAGGAAGTGACGGTAGCCAAGGAGGAAGCCCCGGCTAACTACGTGCCAGCAGCCGCGGTAATACGTAGGGGGCGAGCGTTGTCCGGAATTACTGGGCGTAAAGGGTGAGTAGGCGGTTTTTTAAGTTGGATGTGAAATACCCGGGCTTAACTTGGGGGGTGCATTCAAAACTGGGGAACTAGAGTACAGGAGAGGAAAGCGGAATTCCTAGTGTAGCGGTGAAATGCGTAGATATTAGGAGGAACACCGGTGGCGAAGGCGGCTTTCTGGACTGAAACTGACGCTGAGGCACGAAAGCGTGGGGAGC…	0	0	0	0	0	0	0	0	13	0	0	0	0	0	0	0	0	0	0	0	0	0	0	0
Otu00479	Bacteria	Proteobacteria	Epsilonproteobacteria	Campylobacterales	Helicobacteraceae	Helicobacter	AGGGAATATTGCTCAATGGGGGAAACCCTGAAGCAGCAACGCCGCGTGGAGGATGAAGGTTTTCGGATTGTAAACTCCTTTTGTGAGAGAAGATAATGACGGTATCTCACGAATAAGCACCGGCTAACTCCGTGCCAGCAGCCGCGGTAATACGGAGGGTGCAAGCGTTACTCGGAATCACTGGGCGTAAAGAGTGCGCAGGCGGATTAATAAGTCAGATGTGAAATCCTATGGCTTAACCATAGAACTGCATTTGAAACTATTAGTCTAGAGTGTGGGAGAGGTAGGTGGAATTCTTGGTGTAGGGGTAAAATCCGTAGATATCAAGAGGAATACTCATTGCGAAGGCGACCTACTGGAACATTACTGACGCTCATGCACGAAAGCGTGGGGAGCAAA…	0	0	2	0	0	0	0	1	7	1	0	1	0	0	0	0	0	0	1	0	0	0	0	0
Otu00480	Bacteria	Firmicutes					CGGGAATATTGCGCAATGGAGGAAACTCTGACGCAGTGACGCCGCGTATAGGAAGAAGGTTTTCGGATTGTAAACTATTGTCGTTAGGGAAGAGAAAGGACAGTACCTAAGGAGGAAGCTCCGGCTAACTACGTGCCAGCAGCCGCGGTAATACGTAGGGAGCGAGCGTTATCCGGATTTATTGGGTGTAAAGGGTGCGTAGACGGGAATACAAGTTAGTTGTGAAATCCCTCGGCTTAACTGAGGAACTGCAACTAAAACTATATTTCTTGAGTGCAGGAGAGGTAAGTGGAATTCCTAGTGTAGCGGTGAAATGCGTAGATATTAGGAGGAACACCAGTGGCGAAGGCGACTTACTGGACTGTAACTGACGTTGAGGCACGAAAGTGTGGGGAGCAA…	0	0	0	0	0	0	0	0	0	0	0	0	0	10	0	0	0	0	0	3	0	0	0	0
Otu00481	Bacteria	Firmicutes	Clostridia	Clostridiales	Ruminococcaceae		GGGGGATATTGCGCAATGGGGGGAACCCTGACGCAGCAACGCCGCGTGAAGGAAGACGGTTTTCGGATTGTAAACTTCTTTAAGTGGGGAAGATAGTGACGGTACCCACAGAATAAGCCACGGCTAACTACGTGCCAGCAGCCGCGGTAATACGTAGGTGGCGAGCGTTGTCCGGATTTACTGGGTGTAAAGGGCGTGTAGGCGGGATGGCAAGTCAGATGTGAAATACCGAGGCTTAACTTCGGGGCTGCATTTGAAACTGTCGTTCTTGAGTGCCGGAGAGGAAAGCGGAATTCCTAGTGTAGCGGTGAAATGCGTAGATATTAGGAGGAACACCAGTGGCGAAGGCGGCTTTCTGGACGGTAACTGACGCTGAGGCGCGAAAGCGTGGGGAGCAAA…	0	0	1	0	0	0	0	0	7	0	0	0	0	3	0	0	0	0	0	1	0	0	1	0
Otu00482	Bacteria	Firmicutes	Bacilli	Lactobacillales	Streptococcaceae	Streptococcus	AGGGAATCTTCGGCAATGGGGGCAACCCTGACCGAGCAACGCCGCGTGAGTGAAGAAGGTTTTCGGATCGTAAAGCTCTGTTGTAAGAGAAGAACGGATGTGGGAGTGGAAAATCCATGTCGTGACGGTATCTTACCAGAAAGGGACGGCTAACTACGTGCCAGCAGCCGCGGTAATACGTAGGTCCCGAGCGTTGTCCGGATTTATTGGGCGTAAAGCGAGCGCAGGCGGTTTCATAAGTCTGAAGTTAAAGGCAGTGGCTTAACCATTGTACGCTTTGGAAACTGTGAGACTTGAGTGCAGAAGGGGAGAGTGGAATTCCATGTGTAGCGGTGAAATGCGTAGATATATGGAGGAACACCGGTGGCGAAAGCGGCTCTCTGGTCTGTAACTGACGCT…	0	0	0	0	0	0	0	1	8	1	0	0	0	0	0	0	1	0	0	2	0	0	0	0
Otu00483	Bacteria						AGGGAATTTTCGGCAATGGGGGCAACCCTGACCGAGCAACGCCGCGTGAGTGATGAAGGTCTTCGGATTGTAAAGCTCTGTTGTAAGGGAAGAACGGCATCTAGAGAATAGGTGAGTGACGGTACCTTACCAGAAAGCTACGGCTAACTACGTGCCAGCAGCCGCGGTAATACGTAGGTAGCGAGCGTTATCCGGAATTATTGGGCGTAAAGGGTGCGTAGGCGGCCTGTTAAGTTTATGGTGAAAGCGTGGGGCTCAACCCCATAAAGCCATAGATACTGGCAGGCTAGAGTACTGGAGAGGGTAGTGGAATTCCATGTGTAGCGGTAAAATGCGTAGATATATGGAGGAACACCGGTGGCGAAGGCGGCTACCTAGACAGAGACTGACGCTGAGGCA…	1	3	1	0	0	0	0	1	2	0	0	0	1	1	0	0	0	1	0	0	1	0	0	1
Otu00484	Bacteria	Firmicutes	Clostridia	Clostridiales	Lachnospiraceae		GGGGAATATTGCACAATGGGGGAAACCCTGATGCAGCGACGCCGCGTGAAGGATGAAGTATTTCGGTATGTAAACTTCTATCAGCAGGGAAGAAAATGACGGTACCTGACTAAGAAGCCCCGGCTAACTACGTGCCAGCAGCCGCGGTAATACGTAGGGGGCAAGCGTTATCCGGATTTACTGGGTGTAAAGGGAGCGTAGACGGAATGGTAAGTCTGATGTGAAAACCCGGGGCTCAACCCCGGGACTGCATTGGAAACTATCAAACTAGAGTGTCGGAGAGGCAAGTGGAATTCCTAGTGTAGCGGTGAAATGCGTAGATATTAGGAGGAACACCAGTGGCGAAGGCGGCTTGCTGGACGATAACTGACGTTGAGGCTCGAAAGCGTGGGGAGCAAA…	3	0	0	3	0	0	0	5	0	0	0	0	0	0	1	0	0	0	0	0	1	0	0	0
Otu00485	Bacteria	Firmicutes	Clostridia	Clostridiales	Lachnospiraceae	Blautia	GGGGAATATTGCACAATGGGGGAAACCCTGATGCAGCGACGCCGCGTGAAGGAAGAAGTATCTCGGTATGTAAACTTCTATCAGCAGGGAAGATAATGACGGTACCTGACTAAGAAGCCCCGGCTAACTATGTGCCAGCAGCCGCGGTAATACGTAGGGGGCGAGCGTTATCCGGATTTACTGGGTGTAAAGGGAGCGTAGACGGCGTATCAAGTCTGATGTGAAAGGCAGGGGCTTAACCCCTGGACTGCATTGGAAACTGGTATGCTTGAGTGCCGGAGGGGTAAGCGGAATTCCTAGTGTAGCGGTGAAATGCGTAGATATTAGGAAGAACACCAGTGGCGAAGGCGGCTTACTGGACGGTAACTGACGTTGAGGCTCGAAAGCGTGGGGAGCAAA…	5	1	1	0	0	0	0	0	0	0	0	0	1	0	1	0	0	0	3	1	0	0	0	0
Otu00486	Bacteria	Firmicutes	Clostridia	Clostridiales	Lachnospiraceae		GGGGAATATTGCACAATGGGGGAAACCCTGATGCAGCGACGCCGCGTGGGTGAAGAAGTATTTCGGTATGTAAAGCCCTATCAGCAGGGAAGAAACTGACAGTACCTGACTAAGAAGCCCCGGCTAACTACGTGCCAGCAGCCGCGGTAATACGTAGGGGGCAAGCGTTATCCGGATTTACTGGGTGTAAAGGGAGCGCAGGTGGCATAGCAAGCCAGAAGTGAAAACCCGGGGCTTAACCCCGCGGATTGCTTTTGGAACTGTTAGGCTGGAGTGCAGGAGGGGCAGGCGGAATTCCTAGTGTAGCGGTGAAATGCGTAGATATTAGGAGGAACACCGGTGGCGAAGGCGGCCTGCTGGACTGTAACTGACACTGAGGCTCGAAAGCGTGGGGAGCAA…	1	1	1	2	2	0	0	0	1	1	0	1	0	0	1	0	0	0	0	0	0	0	1	1
Otu00487	Bacteria	Bacteroidetes	Bacteroidia	Bacteroidales	Prevotellaceae	Prevotella	GAGGAATATTGGTCAATGGACGCAAGTCTGAACCAGCCAAGTAGCGTGCAGGATGACGGCCCTATGGGTTGTAAACTGCTTTTATGCGGGGATAAAGTGTGGGACGTGTCCCATATTGCAGGTACCGCATGAATAAGGACCGGCTAATTCCGTGCCAGCAGCCGCGGTAATACGGAAGGTCCTGGTGTTATCCGGATTTATTGGGTTTAAAGGGAGCGTAGGCTGTTGCTTAAGCGTGTTGTGAAATGCCGCGGCTCAACCGTGGCACTGCAGCGCGAACTGGGCGGCTTGAGTTACCGGTAGGCAGGCGGAATTCGTGGTGTAGCGGTGAAATGCTTAGATATCACGAAGAACCCCGATTGCGAAGGCAGCTTGCCGTAGGTTGACTGACGCTGATGC…	0	0	0	0	0	0	0	0	0	0	0	1	0	10	0	0	2	0	0	0	0	0	0	0
Otu00488	Bacteria	Firmicutes	Clostridia	Clostridiales	Lachnospiraceae		GGGGAATATTGCACAATGGGGGAAACCCTGATGCAGCGACGCCGCGTGAGCGATGAAGTATTTCGGTATGTAAAGCTCTATCAGCAGGGAAGATAATGACGGTACCTGACTAAGAAGCTCCGGCTAAATACGTGCCAGCAGCCGCGGTAATACGTATGGAGCAAGCGTTATCCGGATTTACTGGGTGTAAAGGGAGCGTAGGCGGTCCTGCAAGTCTGATGTGAAAACCCGGGGCTCAACCCCGGGACTGCATTGGAAACTGTAGGACTAGAGTGTCGGAGGGGTAAGTGGAATTCCTAGTGTAGCGGTGAAATGCGTAGATATTAGGAGGAACACCAGTGGCGAAGGCGGCTTACTGGACGATGACTGACGCTGAGGCTCGAAAGCGTGGGGAGCAAA…	0	0	1	0	0	1	0	2	0	0	0	0	0	0	2	0	0	0	1	0	1	2	1	1
Otu00489	Bacteria	Firmicutes	Clostridia	Clostridiales	Ruminococcaceae		GGGGGATATTGCGCAATGGGGGAAACCCTGACGCAGCAACGCCGCGTGAAGGAAGAAGGTCTTCGGATCGTAAACTTCTGTCTTCAGGGACGAATAATGACGGTACCTGAGGAGGAAGCCACGGCTAACTACGTGCCAGCAGCCGCGGTAATACGTAGGTGGCAAGCGTTGTCCGGATTTACTGGGTGTAAAGGGCGTGTAGGCGGGACTGCAAGTCAGATGTGAAATACCGGGGCTCAACTCCGGGGCTGCATCTGAAACTGTGGTTCTTGAGTGCCGGAGAGGAAAGCGGAATTCCTAGTGTAGCGGTGAAATGCGTAGATATTAGGAGGAACACCAGTGGCGAAGGCGGCTTTCTGGACGGTAACTGACGCTGAGGCGCGAAAGCGTGGGGAGCAA…	1	0	0	0	0	0	0	0	10	0	0	0	0	0	1	0	0	0	0	0	0	0	0	0
Otu00490	Bacteria	Firmicutes	Clostridia	Clostridiales	Ruminococcaceae	Oscillibacter	GGGGAATATTGGGCAATGGGCGCAAGCCTGACCCAGCAACGCCGCGTGAAGGAAGAAGGCTTTCGGGTTGTAAACTTCTTTTGTCAGGGACGAGTAGAAGACGGTACCTGACGAATAAGCCACGGCTAACTACGTGCCAGCAGCCGCGGTAATACGTAGGTGGCAAGCGTTGTCCGGATTTACTGGGTGTAAAGGGCGTGTAGCCGGGCCGACAAGTCAGATGTGAAATCCGCGGGCTTAACCCGCGAACTGCATTTGAAACTGTTGGTCTTGAGTATCGGAGAGGTCATCGGAATTCCTAGTGTAGCGGTGAAATGCGTAGATATTAGGAAGAACACCAGTGGCGAAGGCGGATGACTGGACGACAACTGACGGTGAGGCGCGAAAGCGTGGGGAGCA…	0	0	0	1	1	4	1	0	1	0	1	0	0	0	0	0	0	0	0	0	1	0	0	2
Otu00491	Bacteria						GGGGAATATTGCACAATGGGCGAAAGCCTGACCCAGCAACGCCGCGTGAGGGAAGAAGGTTTTCGGATTGTAAACCTCTGTCCTAAGGGACGAAGGAAGTGACGGTACCTTAGGAGGAAGCCCCGGCTAACTACGTGCCAGCAGCCGCGGTAATACGTAGGGGGCGAGCGTTGTCCGGAATGACTGGGCGTAAAGGGCGTGTAGGCGGCAGTATAAGTCCGGAGTGAAAGTCCTGCTTTCAAGGTGGGAATTGCTTTGGAGACTGTACAGCTTGAGTGCGGAAGAGGTAAGTGGAATTCCCAGTGTAGCGGTGAAATGCGTAGAGATTGGGAGGAACACCAGTGGCGAAGGCGACTTACTGGGCCGTAACTGACGCTGAGGCGCGAAAGCGTGGGGAGC…	3	2	0	0	0	0	2	0	1	0	0	0	0	1	0	0	0	0	0	1	0	0	1	1
Otu00492	Bacteria	Firmicutes	Negativicutes	Selenomonadales	Veillonellaceae		GGGGAATCTTCCGCAATGGGCGAAAGCCTGACGGAGCAACGCCGCGTGAGTGAAGAAGGTCTTCGGATCGTAAAGCTCTGTCGAAGGGGACGAACGTAGTTCTTGTGAATAATGAGAGCTAATGACGGTACCTTTCAAGAAAGCCACGGCTAACTACGTGCCAGCAGCCGCGGTAATACGTAGGTGGCGAGCGTTGTCCGGAATGATTGGGCGTAAAGGGAGCGCAGGCGGGAAAGTAAGTCTATCTTAAAAGTGCGGGGCTCAACCCCGTGAGGGGATGGAAACTATTTTTCTTGAGTGCAGGAGAGGAAAGCGGAATTCCTAGTGTAGCGGTGAAATGCGTAGATATTAGGAGGAACACCAGTGGCGAAGGCGGCTTTCTGGACTGTAACTGACGCT…	4	0	1	0	0	2	0	0	0	0	0	1	1	0	1	0	0	0	1	1	0	0	0	0
Otu00493	Bacteria	Firmicutes	Clostridia	Clostridiales			GGGGAATATTGCACAATGGGGGAAACCCTGATGCAGCAACGCCGCGTGAGCGAAGAAGGCCTTTGGGTCGTAAAGCTCTGTCCTAAGGGAAGAAGAAGTGACGGTACCTTAGGAGGAAGCCCCGGCTAACTACGTGCCAGCAGCCGCGGTAATACGTAGGGGGCGAGCGTTATCCGGAATTATTGGGCGTAAAGGGTACGTAGGCGGTTCAGTAAGCATGAGGTGAAAGGCAATAGCTTAACTATTGTAAGCCTTGTGAACTGTTGGACTTGAGTGCAGGAGAGGAAAGCGGAATTCCTAGTGTAGCGGTGAAATGCGTAGATATTAGGAGGAACACCAGTGGCGAAGGCGGCTTTCTGGACTGTAACTGACGCTGAGGTACGAAAGCGTGGGGAGCAA…	0	1	0	0	0	0	2	4	2	0	0	0	0	0	0	0	0	0	0	2	0	0	0	1
Otu00494	Bacteria	Bacteroidetes	Bacteroidia	Bacteroidales	Bacteroidaceae	Bacteroides	GAGGAATATTGGTCAATGGGCGAGAGCCTGAACCAGCCAAGTAGCGTGAAGGATGACTGCCCTATGGGTTGTAAACTTCTTTTATACGGGAATAACACGCGGCACGTGTGCCGCTCTGCATGTACCGTATGAATAAGCATCGGCTAACTCCGTGCCAGCAGCCGCGGTAATACGGAGGATGCGAGCGTTATCCGGATTTATTGGGTTTAAAGGGAGCGTAGACGGGTCCTTAAGTCAGTTGTGAAAGTTTGCGGCTCAACCGTAAAATTGCAGTTGATACTGGGGACCTTGAGTGCGGCAGAGGCAGGCGGAATTCGTGGTGTAGCGGTGAAATGCTTAGATATCACGAAGAACTCCGATTGCGAAGGCAGCTTGCTGGACCGTAACTGACGTTGATGC…	0	0	0	0	0	0	0	0	11	0	0	0	1	0	0	0	0	0	0	0	0	0	0	0
Otu00495	Bacteria	Firmicutes	Clostridia	Clostridiales	Lachnospiraceae	Roseburia	GGGGAATATTGCACAATGGGGGAAACCCTGATGCAGCGACGCCGCGTGAGCGAAGAAGTATTTCGGTATGTAAAGCTCTATCAGCAGGGAAGAAAAAATGACGGTACCTGACTAAGAAGCACCGGCTAAATACGTGCCAGCAGCCGCGGTAATACGTATGGTGCAAGCGTTATCCGGATTTACTGGGTGTAAAGGGAGCGCAGGCGGTACGGCAAGTCTGATGTGAAAGCCCGGGGCTCAACCCCGGTACTGCATTGGAAACTGTCGAACTAGAGTGTCGGAGGGGTAAGTGGAATTCCTAGTGTAGCGGTGAAATGCGTAGATATTAGGAGGAACACCAGTGGCGAAAGCGGCTTTCTGGACGACAACTGACGCTGAGGCGCGAAAGCCAGGGGAGCA…	1	0	0	0	0	2	0	0	0	0	8	1	0	0	0	0	0	0	0	0	0	0	0	0
Otu00496	Bacteria	Firmicutes	Clostridia	Clostridiales			CGGGAATATTGCGCAATGGAGGAAACTCTGACGCAGTGACGCCGCGTGCAGGAAGAAGGTTTTCGGATTGTAAACTGCTTTAGACAGGGAAGAATAAAGACAGTACCTGTAGAATAAGCTCCGGCTAACTACGTGCCAGCAGCCGCGGTAATACGTAGGGAGCAAGCGTTATCCGGATTTATTGGGTGTAAAGGGTGCGTAGACGGTAATGCAAGTTAGTTGTGAAATCCCTCGGCTTAACTGAGGAACTGCAACTAAAACTACATTTCTTGAGTATTGGAGGGGAAAGTGGAATTCCTAGTGTAGCGGTGAAATGCGTAGATATTAGGAGGAACACCGGTGGCGAAGGCGACTTTCTGGACAATCACTGACGTTGAGGCACGAAAGTGTGGGGAGCAA…	0	0	0	0	2	0	0	0	0	2	1	0	0	0	1	0	0	0	0	0	0	0	3	3
Otu00497	Bacteria	Bacteroidetes	Bacteroidia	Bacteroidales	Porphyromonadaceae		GAGGAATATTGGTCAATGGGCGGGAGCCTGAACCAGCCAAGTCGCGTGAGGGAGGAAGGTCCTACGGATTGTAAACCTCTTTAGCCGGGGAGCAACGTGCGCCACGCGTGGCGCAATGAGCGTACCCGGAGAATAAGCATCGGCTAACTCCGTGCCAGCAGCCGCGGTAATACGGAGGATGCGAGCGTTATCCGGATTTATTGGGTTTAAAGGGTGCGCAGGCGGCGCGAAAAGTCAGCGGTCAAAGTTCCGGGCTCAACCCGGTGACGCCGTTGAAACTTTCGTGCTGGAGTTCGTGCGAGGGAGGCGGAATGCGTTGTGTAGCGGTGAAATGCATAGATATGACGCAGAACCCCGATTGCGAAGGCAGCTTTCCAGCACGCGACTGACGCTGAGGCA…	12	0	0	0	0	0	0	0	0	0	0	0	0	0	0	0	0	0	0	0	0	0	0	0
Otu00498	Bacteria	Bacteroidetes					GAGGAATATTGGTCAATGGGCGGAAGCCTGAACCAGCCATGCCGCGTGAAGGAATAAGGCCCTATGGGTCGTAAACTTCTTTTGAGTGGGAGCAATAAGGTTCACGAGTGGACCGATGAGAGTACCATTCGAATAAGCATCGGCTAACTCCGTGCCAGCAGCCGCGGTAATACGGAGGATGCGAGCGTTATCCGGATTTATTGGGTTTAAAGGGTGCGTAGGCTGTTGGTCAAGTCAGAGGTGAAATCCCGGGGCTCAACTCCGGAACTGCCTTTGATACTGTCCGGCTTGAATACTGTTGCCGTGGGAGGAATGAGTAGTGTAGCGGTGAAATGCATAGATATTACTCAGAACACCGATTGCGAAGGCATCTCACGAAGCAGTGATTGACGCTGAGGC…	0	0	0	0	0	0	0	0	7	1	0	0	0	0	0	0	0	0	0	1	0	2	0	1
Otu00499	Bacteria	Firmicutes					GGGAAATATTGCACAATGGGGGAAACCCTGATGCAGCAACGCCGCGTGAAGGAAGACGGTTTTCGGATTGTAAACTTCTTTTCTTTGTGAAGAAACAAATGACGGTAGCAAAGGAATAAGCATCGGCTAACTACGTGCCAGCAGCCGCGGTAATACGTAGGATGCAAGCGTTATCCGGATTTACTGGGTGCAAAGGGAGCGCAGGCGGGACTTCAAGTTGGATGTGAAAGGTCAAGGCTTAACCTTGGCACTGCATCCAAAACTGTAGTTCTTGAGTGGAGTAGAGGTAAGCGGAATTCCGAGTGTAGCGGTGAAATGCGTAGATATTCGGAGGAACACCAGTGGCGAAGGCGGCTTACTGGGCTCTAACTGACGCTGAGGCTCGAAAGTGTGGGGAGC…	0	0	0	0	0	0	0	0	6	0	0	0	0	0	0	0	2	0	0	0	0	3	0	0
Otu00500	Bacteria	Firmicutes	Clostridia	Clostridiales	Ruminococcaceae		GGGGAATATTGGGCAATGGGGGAAACCCTGACCCAGCAACGCCGCGTGAAGGAAGAAGGCCTTCGGGTTGTAAACTTCTTTTACCAGGGACGAAGGACGTGACGGTACCTGGAGAAAAAGCAACGGCTAACTACGTGCCAGCAGCCGCGGTAATACGTAGGTTGCAAGCGTTGTCCGGATTTACTGGGTGTAAAGGGCGTGTAGGCGGAGGAGCAAGTCAGATGTGAAATCCCGGGGCTCAACCCCGGAACTGCATTTGAAACTGTTCCCCTTGAGTATCGGAGAGGCAAGCGGAATTCCTAGTGTAGCGGTGAAATGCGTAGATATTAGGAGGAACACCAGTGGCGAAGGCGGCTTGCTGGACGACAACTGACGCTGAGGCGCGAAAGCGTGGGGAGC…	1	1	0	0	0	0	0	0	3	2	0	0	0	2	1	0	1	0	0	0	0	0	0	0
Otu00501	Bacteria	Bacteroidetes	Bacteroidia	Bacteroidales	Porphyromonadaceae		GAGGAATATTGGTCAATGGGCGGAAGCCTGAACCAGCCAAGTCGCGTGAGGGAAGAAGGTCCTACGGATTGTAAACCTCTTTTGTCGGGGAACAAGAGGCGGCACGCGTGCCGCTGTGAGTGTACCCGAAGAAAAAGCATCGGCTAACTCCGTGCCAGCAGCCGCGGTAATACGGAGGATGCGAGCGTTATCCGGATTTATTGGGTTTAAAGGGTGCGCAGGCGGCGCGTCAAGCCGGTGGTAAAATTGCGGGGCTCAACCCCGTATAGCCATCGGAACTGGCGTGCTTGAGTGGAGAAGAAGTATGCGGAATGCGAGGTGTAGCGGTGAAATGCATAGATATCGCGCAGAACTCCGATTGCGAAGGCAGCGTACTATCCTCCAACTGACGCTGAGGCA…	0	7	1	0	0	0	0	0	1	0	1	0	0	0	0	0	0	0	0	0	1	0	0	0
Otu00502	Bacteria	Bacteroidetes	Bacteroidia	Bacteroidales	Bacteroidaceae	Bacteroides	GAGGAATATTGGTCAATGGCCGTAAGGCTGAACCAGCCAAGTAGCGTGAAGGATGACCGCCCTATGGGTTGTAAACTTCTTTTATAAAGGAATAAAGTCACCTACGTGTAGGTGTTTGTATGTACTTTATGAATAAGCATCGGCTAACTCCGTGCCAGCAGCCGCGGTAATACGGAGGATGCGAGCGTTATCCGGATTTATTGGGTTTAAAGGGAGCGCAGACGGGCTGTTAAGTCAGCTGTGAAATGCCGCGGCTCAACCGTGGACCTGCAGTTGATACTGGCGGCCTTGAGTGCGGTTGAGGCAGGCGGAATTCGTGGTGTAGCGGTGAAATGCTTAGATATCACGAAGAACCCCGATTGCGAAGGCAGCCTGCCAATCCGTTACTGACGTTCATGC…	0	0	0	0	0	1	1	0	2	0	0	0	1	0	0	0	6	0	0	0	0	0	0	0
Otu00503	Bacteria	Bacteroidetes	Bacteroidia	Bacteroidales			GAGGAATATTGGTCAATGGGCGAGAGCCTGAACCAGCCAAGTCGCGTGAAGGACTACGGCCCTATGGGTCTTAAACTTCTTTTGTATAGGGGTAAAGGTATGTACGTGTACATATTTGCAAGTACTATACGAATAAGGATCGGCTAACTCCGTGCCAGCAGCCGCGGTAATACGGAGGATCCGAGCGTTATCCGGATTTATTGGGTTTAAAGGGTGCGTAGGCGGGGCATCAAGTCAGCGGTGAAATGGTGTGGCTCAACCATAGCATTGCCGTTGAAACTGATACCCTTGAGTGCAGTAGAGGTATGCGGAATGTGTTGTGTAGCGGTGAAATGCATAGATATGACACAGAACACCGATTGCGAAGGCAGCATACTGGACTGTAACTGACGCTGAAGC…	0	0	1	0	0	0	0	0	0	0	0	0	0	10	0	0	0	0	0	0	0	0	0	0
Otu00504	Bacteria	Firmicutes					GGGGAATATTGGGCAATGGGCGGAAGCCTGACCCAGCAACGCCGCGTGAAGGAAGAAGGTTTTCGGATTGTAAACTTCTGTCCTAAGTGACGAAGGAAGTGACGGTAGCTTAGGAGGAAGCCCCGGCTAACTACGTGCCAGCAGCCGCGGTAATACGTAGGGGGCGAGCGTTGTCCGGAATGACTGGGCGTAAAGGGCGTGTAGGCGGCTTTTTAAGTCTGAAGTGAAAGTCCTGCTTTCAAGGTGGGAATTGCTTTGGAGACTGGAAGGCTTGAGTGCGGAAGAGGTAAGTGGAATTCCCAGTGTAGCGGTGAAATGCGTAGAGATTGGGAGGAACACCAGTGGCGAAGGCGACTTACTGGGCCGTAACTGACGCTGAGGCGCGAAAGCGTGGGGAGC…	0	0	0	3	0	0	0	0	6	0	0	0	0	0	0	0	1	1	0	0	0	0	0	0
Otu00505	Bacteria	Bacteroidetes					AAGGGATATTGGTCAATGGGCGGGAGCCTGAACCAGCCATGCCGCGTGAGGGAATGAGGCCCTACGGGTCGTAAACCTCTTTTGCCGGGGGATAACGGGCGCCACGTGTGGCGCCGTGAAGGTACCCGGAGAATAAGCATCGGCTAACTCCGTGCCAGCAGCCGCGGTCATACGGAGGAAGCGAGCGTTATCCGGATTTATTGGGTTTAAAGGGTGCGCAGGCGGGCGTCTAAGTCAGCGGTGAAAGTTCCCGGCTCAACCGGGTCAGTGCCGATGATACTGGGGGCCTTGAATGCGGTCGAGGCCGGCGGAATGTGGCGTGTAGCGGTGAAATGCATAGATATGCCACAGAACACCGATAGCGAAGGCAGCTGGCCGGGCCTGCATTGACGCTGAGGC…	0	0	0	0	0	0	0	0	0	8	0	0	0	3	0	0	0	0	0	0	0	0	0	0
Otu00506	Bacteria	Bacteroidetes	Bacteroidia	Bacteroidales	Porphyromonadaceae	Parabacteroides	GAGGAATATTGGTCAATGGCCGAGAGGCTGAACCAGCCAAGTCGCGTGAAGGATGAAGGATCTATGGTTTGTAAACTTCTTTTATACGGGAATAAAGTGAGTCACGTGTGATTTTTTGTATGTACCGTATGAATAAGCATCGGCTAACTCCGTGCCAGCAGCCGCGGTAATACGGAGGATGCGAGCGTTATCCGGATTTATTGGGTTTAAAGGGTGCGTAGGTGGTCTTTTAAGTCAGCGGTGAAAGTTTGTGGCTTAACCATAAAATTGCCATTGAAACTGGGAGACTTGAGTATGTTTGAGGTAGGCGGAATGCGTGGTGTAGCGGTGAAATGCATAGATATCACGCAGAACTCCGATTGCGAAGGCAGCTTGCCAAGCCATAACTGACACTGAAGC…	0	0	0	0	0	0	0	0	7	0	0	0	3	0	0	0	0	0	0	0	0	1	0	0
Otu00507	Bacteria	Firmicutes	Clostridia	Clostridiales	Ruminococcaceae		GGGGGATATTGCACAATGGGGGAAACCCTGATGCAGCAACGCCGCGTGAGGGAAGACGGTTTTCGGATTGTAAACCTTTGTCTTTGGTGAAGAAGAAAGTGACGGTAGCCAAGGAGGAAGCCACGGCTAACTACGTGCCAGCAGCCGCGGTAATACGTAGGTGGCAAGCGTTGTCCGGAATTACTGGGTGTAAAGGGAGCGCAGGCGGGAGCGCAAGTTGGATGTGAAATACCGCAGCTTAACTGCGGAGCTGCATCCAAAACTGTGTTTCTTGAGTGAAGTAGAGGTAGGCGGAATTCCGAGTGTAGCGGTGAAATGCGTAGATATTCGGAGGAACACCGGTGGCGAAGGCGGCCTACTGGGCTTTTACTGACGCTGAGGCTCGAAAGTGTGGGGAGC…	1	0	2	0	0	0	0	0	0	0	0	0	0	6	1	0	0	0	0	1	0	0	0	0
Otu00508	Bacteria						TAGGAATATTCGTCAATGGAGGAAACTCTGAACGAGCAATGCCGCGTGAGTGATGAAGGTCTTATAGATTGTAAAACTCTGTTGTATGGAAAAAACGACTAGGTTAGGAAATGAACTTAGTGTGATGGTACCATACCAGAAAGCCCCGGCTAACTACGTGCCAGCAGCCGCGGTAATACGTAGGGGGCGAGCGTTATCCGGATTTATTGGGCGTAAAGCGTGTGTAGGCGGTTTATTAAGTTTAAGATTAAAGCCCGGGGCTCAACTCCGGTAAGTCTTAAAAACTGGTAGACTTGAGTACGGTAGAGGCAAACGGAATTTCTAGTGTAGCGGTGAAATGCGTAGATATTAGAAGGAACACCAGTGGCGAAAGCGGTTTGCTGGGCCGTTACTGACGCT…	0	0	0	0	0	0	1	0	9	0	0	0	0	0	0	0	0	0	0	0	0	1	0	0
Otu00509	Bacteria						TAGGAATATTCGTCAATGGGGGAAACCCTGAACGAGCAATGCCGCGTGAGTGATGAAGGTCCTTTGGATTGTAAAACTCTGTTGTTAAGGAAAAATGATAAGAATAGGAAATGATTCTTATTTGATGGTACTTTTCAAGAAAGCCACGGCTAACTACGTGCCAGCAGCCGCGGTAATACGTAGGTGGCGAGCGTTATCCGAATTTATTGGGCGTAAAGCGTGCGCAGACGGTTTATTAAGTCTAGAATCAAAACCCGAAGCTTAACTTCGGTTCGTTCTAGAAACTGGTAGGCTAGAGTGTAGTAGAGGCAAATGGAATTTCTAGTGTAGCGGTAAAATGCGTAGATATTAGAAGGAACACCAGTGGCGAAGGCGATTTGCTGGGCTATTACTGACGTT…	0	0	0	0	0	0	0	0	9	0	0	0	1	1	0	0	0	0	0	0	0	0	0	0
Otu00510	Bacteria	Proteobacteria	Gammaproteobacteria	Pasteurellales	Pasteurellaceae	Actinobacillus	AGGGAATATTGCACAATGGGGGGAACCCTGATGCAGCCATGCCGCGTGAATGAAGAAGGCCTTCGGGTTGTAAAGTTCTTTCGGTGATGAGGAAGGCAACTACTTTAATAGAGTAGTTGATTGACGTTAGTCACAGAAGAAGCACCGGCTAACTCCGTGCCAGCAGCCGCGGTAATACGGAGGGTGCGAGCGTTAATCGGAATAACTGGGCGTAAAGGGCACGCAGGCGGTGACTTAAGTGAGATGTGAAAGCCCCGGGCTTAACCTGGGAATTGCATTTCATACTGGGTCGCTAGAGTACTTTAGGGAGGGGTAGAATTCCACGTGTAGCGGTGAAATGCGTAGAGATGTGGAGGAATACCGAAGGCGAAGGCAGCCCCTTGGGAATGTACTGACGCT…	0	0	0	0	0	7	1	1	0	0	0	0	2	0	0	0	0	0	0	0	0	0	0	0
Otu00511	Bacteria	Tenericutes	Mollicutes	Anaeroplasmatales	Anaeroplasmataceae	Asteroleplasma	AGGGAGTATTTGGCAATGGGGGAAACCCTGACCGAGCAACGCCGCGTGTGTGATGACGGCCCTCTGGGTTGTAAAACACTGTGATTGACAAGGAAATGATAGAGGAGTGGAATGCCTTTATCTTGACCAGTCATTTAGAAAGCAACTGCTAACTACGTGCCAGCAGCAGCGGTAATACGTAGGTTGCAAGCGTTATCCGGAATTATTGGGCGTAAAGAGTGAGCAGGCGGCTCTTTAAGTCAAAGGTCAAATGCTGAGGCTCAACCTCAGTTCGCCTTTGAAACTGAAGGGCTAGAGTGCTGGAGAGGCAAGCGGAACTCCTCATGTAGCGGTGAAATGCGCAGATATGAGGAAGAACACCAGAGGCGAAGGCGGCTTGCTAGACAGCAACTGACGCTC…	0	0	0	0	2	0	0	0	0	0	1	0	0	1	0	0	0	6	0	0	0	1	0	0
Otu00512	Bacteria	Firmicutes	Clostridia	Clostridiales	Ruminococcaceae		GGGGGATATTGCACAATGGGGGAAACCCTGATGCAGCAACGCCGCGTGAGGGAAGAAGGTTTTCGGATTGTAAACCTCTGTCCTCAGGGAAGAAAATGACGGTACCTGAGGAGGAAGCTCCGGCTAACTACGTGCCAGCAGCCGCGGTAATACGTAGGGAGCAAGCGTTGTCCGGATTTACTGGGTGTAAAGGGTGCGTAGGCGGGATATCAAGTCAGACGTGAAATCCATCGGCTTAACTGATGAACTGCGTTTGAAACTGGTATTCTTGAGTGAGTCAGAGGCAGGCGGAATTCCCGGTGTAGCGGTGAAATGCGTAGAGATCGGGAGGAACACCAGTGGCGAAGGCGGCCTGCTGGGGCTTAACTGACGCTGAGGCACGAAAGCGTGGGGAGCAAA…	0	1	0	0	0	0	0	3	1	1	0	2	1	0	0	0	0	0	1	0	0	0	1	0
Otu00513	Bacteria	Spirochaetes	Spirochaetia	Spirochaetales	Spirochaetaceae	Treponema	TAAGAATATTCCGCAATGGACGAAAGTCTGACGGAGCGACGCCGCGTGGATGATGAAGGCCGAAAGGTTGTAAAATCCTTTTGAACTGGAAGAATAAGCAGTGTAGGTAATGACATTGTGGTGACGGTACAGTTTGAATAAGCAACGGCTAATTACGTGCCAGCAGCCGCGGTAACACGTAAGTTGCGAGCGTTGTTCGGAATTATTGGGCGTAAAGGGCATGTAGGCGGTTATCTAAGCTTGGTGTGAAAGGCAGGGGCTCAACTCCTGGACTGCATTGAGAACTGGATAACTAGAGTTACTGAAGTGAAATCAGAATTCCAGGTGTAGGGGTGAAATCTGTAGATATCTGGAAGAATACCAATGGCGAAGGCAGGTTTCAGGCAGATAACTGACGCT…	0	1	0	0	0	0	0	0	0	0	0	0	0	10	0	0	0	0	0	0	0	0	0	0
Otu00514	Bacteria	Firmicutes	Clostridia	Clostridiales	Lachnospiraceae		GGGGAATATTGCACAATGGGGGAAACCCTGATGCAGCGACGCCGCGTGAGCGAAGAAGTATTTCGGTATGTAAAGCTCTATCAGCAGGGAAGAAAATGACGGTACCTGACTAAGAAGCCCCGGCTAACTACGTGCCAGCAGCCGCGGTAATACGTAGGGGGCAAGCGTTATCCGGATTTACTGGGTGTAAAGGGAGCGTAGACGGCTTTGCAAGTCTGATGTGAAAGGCGGGGGCTCAACCCCTGGACTGCATTGGAAACTGTAGGGCTTGAGTGCCGGAGAGGTAAGCGGAATTCCTAGTGTAGCGGTGAAATGCGTAGATATTAGGAGGAACACCAGTGGCGAAGGCGGCTTACTGGACGGTAACTGACGTTGAGGCTCGAAAGCGTGGGGAGCAAA…	9	0	0	0	0	1	0	0	0	0	0	0	0	0	0	0	0	0	1	0	0	0	0	0
Otu00515	Bacteria	Firmicutes	Clostridia	Clostridiales	Lachnospiraceae	Roseburia	GGGGAATATTGCACAATGGGGGAAACCCTGATGCAGCGACGCCGCGTGAGCGAAGAAGTATTTCGGTATGTAAAGCTCTATCAGCAGGGAAGATAATGACGGTACCTGACTAAGAAGCACCGGCTCAATACGTGCCAGCAGCCGCGGTAATACGTATGGTGCAAGCGTTATCCGGATTTACTGGGTGTAAAGGGAGCGCAGGCGGTACGGCAAGTCTGATGTGAAAGACCGGGGCTCAACCCCGGTACTGCATTGGAAACTGTCGAACTAGAGTGTCGGAGGGGTAAGCGGAATTCCTAGTGTAGCGGTGAAATGCGTAGATATTAGGAGGAACACCAGTGGCGAAGGCGGCTTACTGGACGATCACTGACGCTGAGGCTCGAAAGCGTGGGGAGCAAA…	1	0	0	2	0	2	0	0	2	0	1	0	2	0	1	0	0	0	0	0	0	0	0	0
Otu00516	Bacteria	Bacteroidetes	Bacteroidia	Bacteroidales	Porphyromonadaceae		GAGGAATATTGGTCAATGGGCGGAAGCCTGAACCAGCCAAGTCGCGTGAGGGAAGACGGTCCTACGGATTGTAAACCTCTTTTGTCGGGGAGCAAAGGGGCCATTCATGGCAGGATGAGCGTACCCGAAGAAAAAGCATCGGCTAACTCCGTGCCAGCAGCCGCGGTAATACGGAGGATGCGAGCGTTATCCGGATTTATTGGGTTTAAAGGGTGCGCAGGCGGACTGTCAAGTCAGCGGTAAAATTTCGGGGCTCAACCCCGTCCGGCCGTTGAAACTGGCAGACTGGAGTGCGGCAGAGGGATGCGGAATGCGAGGTGTAGCGGTGAAATGCATAGATATCGCGAAGAACTCCGATTGCGAAGGCAGCGTCCCATGCCGTAACTGACGCTGAGGCAC…	0	2	0	1	0	0	1	0	2	0	0	0	0	0	0	0	0	0	0	0	0	0	3	1
Otu00517	Bacteria	Firmicutes	Clostridia	Clostridiales	Lachnospiraceae		GGGGAATATTGCACAATGGGGGAAACCCTGATGCAGCGACGCCGCGTGAGTGAAGAAGTATTTCGGTATGTAAAGCTCTATCAGCAGGGAAGAAAATGACGGTACCTGACTAAGAAGCCCCGGCTAACTACGTGCCAGCAGCCGCGGTAATACGTAGGGGGCAAGCGTTATCCGGATTTACTGGGTGTAAAGGGAGCGTAGACGGCTTTGCAAGTCTGACGTGAAAATCCGGGGCTCAACCCCGGAACTGCGTTGGAAACTGTGAGGCTTGAGTGCCGGAGAGGTAAGCGGAATTCCTAGTGTAGCGGTGAAATGCGTAGATATTAGGAGGAACACCAGTGGCGAAGGCGGCTTACTGGACGATAACTGACGTTGAGGCTCGAAAGCGTGGGGAGCAAA…	4	0	0	0	0	0	0	2	2	0	0	0	0	0	0	0	1	0	1	0	0	0	0	0
Otu00518	Bacteria						GGGGAATATTGGGCAATGGGCGAAAGCCTGACCCAGCAACGCCGCGTGAGGGAAGAAGGTTTTCGGATTGTAAACCTCTGTCCTTGGTGACGAAGGAAGTGACGGTAGCCAAGGAGGAAGCCCCGGCTAACTACGTGCCAGCAGCCGCGGTAATACGTAGGGGGCAAGCGTTGTCCGGAATGACTGGGCGTAAAGGGCGCGTAGGCGGCTTTTTAAGTTAGAAGTGGAAGTCCTGCTTTTAAGGTGGGAATTGCTTTTAATACTGGAAGGCTTGAGTGCAGAAGAGGTAAGTGGAATTCCCAGTGTAGCGGTGAAATGCGTAGAGATTGGGAAGAACACCAGTGGCGAAGGCGACTTACTGGGCTGTAACTGACGCTGAGGCGCGAAAGCGTGGGGAGC…	0	0	0	0	2	0	2	4	0	0	0	0	0	0	0	0	0	0	0	1	0	0	0	1
Otu00519	Bacteria	Bacteroidetes	Bacteroidia	Bacteroidales	Porphyromonadaceae	Butyricimonas	GAGGAATATTGGTCAATGGTCGAGAGACTGAACCAGCCAAGTCGCGTGAGGGAAGAATGGTCCATGGCCTGTAAACCTCTTTTGACGGGGACGAATAAAGGGAACGTGTTCCCTCTTGCCGGTACCCGTCGAATAAGCATCGGCTAACTCCGTGCCAGCAGCCGCGGTAACACGGGGGATGCGAGCGTTATCCGGATTTATTGGGTTTAAAGGGCGCGTAGGCGGGGGATCAAGTCAGCGGTAAAAGCCTGCAGCTTAACTGTAGCACGCCGTTGAAACTGGTTTTCTAGAGTTCGGTCAAGGGAGGCGGAACAGGTGAAGTAGCGGTGAAATGCATAGATATCACCTGGAACCCCGATAGCGAAGGCAGCTTCCCGGCCCGATACTGACGCTGAAGCG…	0	0	3	0	0	0	0	0	0	0	0	0	2	0	4	0	0	0	0	0	0	1	0	0
Otu00520	Bacteria	Firmicutes	Negativicutes	Selenomonadales	Acidaminococcaceae	Succiniclasticum	GGGGAATCTTCCGCAATGGGCGAAAGCCTGACGGAGCAACGCCGCGTGAGTGATGAAGTTCTTCGGAACGTAAAACTCTGTTGTTCACGACGAACGGGGGGACCAGGAAATGGGTTCCCAGTGACGGTAGTGAACGAGGAAGCCACGGCTAACTACGTGCCAGCAGCCGCGGTAATACGTAGGTGGCAAGCGTTGTCCGGAATTATTGGGCGTAAAGCGCATGTAGGCGGTTCCTTAAGTCGGTCGTGAAAATGCGGTGCTTAACGCCGTATGGCGATCGAAACTGGGGGACTTGAGTGCAGGAGAGGAAAGGGGAACTCCCAGTGTAGCGGTGAAATGCGTAGATATTGGGAAGAACACCGGTGGCGAAGGCGCCTTTCTGGACTGTGTCTGACGCTG…	0	0	0	0	0	0	0	0	3	0	0	0	0	0	0	0	2	0	0	0	0	0	5	0
Otu00521	Bacteria	Firmicutes	Bacilli	Lactobacillales	Lactobacillaceae	Lactobacillus	AGGGAATCTTCCACAATGGGCGCAAGCCTGATGGAGCAACACCGCGTGAGTGAAGAAGGGTTTCGGCTCGTAAAGCTCTGTTGTTAGAGAAGAACGTGCGTGAGAGTAACTGTTCACGCAGTGACGGTATCTAACCAGAAAGTCACGGCTAACTACGTGCCAGCAGCCGCGGTAATACGTAGGTGGCAAGCGTTATCCGGATTTATTGGGCGTAAAGCGAGCGCAGGCGGTTTGATAAGTCTGATGTGAAAGCCTTTGGCTTAACCAAAGAAGTGCATCGGAAACTGTCAGACTTGAGTGCAGAAGAGGACAGTGGAACTCCATGTGTAGCGGTGGAATGCGTAGATATATGGAAGAACACCAGTGGCGAAGGCGGCTGTCTGGTCTGCAACTGACGCT…	0	0	0	2	0	0	0	2	0	0	0	0	0	0	0	0	5	0	0	0	1	0	0	0
Otu00522	Bacteria	Firmicutes	Clostridia	Clostridiales	Lachnospiraceae		GGGGAATATTGCACAATGGGCGAAAGCCTGATGCAGCGACGCCGCGTGAGCGAAGAAGTATCTCGGTATGTAAAGCTCTATCAGCAGGGAAGAAAATGACGGTACCTGACTAAGAAGCCCCGGCTAACTACGTGCCAGCAGCCGCGGTAATACGTAGGGGGCAAGCGTTATCCGGATTTACTGGGTGTAAAGGGAGCGTAGACGGAGAGGCAAGTCTGATGTGAAAACCCGGGGCTCAACCCCGGGAGTGCATTGGAAACTGTTTATCTAGAGTGCCGGAGGGGTAAGTGGAATTCCTAGTGTAGCGGTGAAATGCGTAGATATTAGGAGGAACACCAGTGGCGAAGGCGGCTTACTGGACGGTAACTGACGTTGAGGCTCGAAAGCGTGGGGAGCAAA…	4	0	0	0	0	0	0	0	1	2	0	0	0	0	1	0	1	0	1	0	0	0	0	0
Otu00523	Bacteria						AGGGAGTCTTCGACAATGGGGGAAACCCTGATCGAGCAACACCGCGTGAACGATGAAGGTCTTCGGATTGTAAAGTTCTGTGGTAAGGGATAAATGACAGGAGTAGGAAATGATTCCTGTTTGATAGTACCTTACTAGAAAGCAACGACTAACTTCGTGCCAGCAGTCGCGGTAATACGAAGGTTGCAAGCGTTATCCGGAATTATTGGGCGTAAAGAGTGAGCAGGCGGCTTATTAAGTTTGAAGTCAAATCGTTGGGCTTAACCCAATCTCGCTTCAAAAACTGGTAGGCTAGAGTATGTGAGAGGTAAGTAGAACTCCATGTGTAGCGGTGAAATGCGTAGATATATGGAAGAATACCAGTGGCGAAGGCGGCTTACCAGCACAATACTGACGCTC…	1	0	0	0	0	0	0	0	8	0	0	1	0	0	0	0	0	0	0	0	0	0	0	0
Otu00524	Bacteria	Firmicutes	Clostridia	Clostridiales	Lachnospiraceae	Fusicatenibacter	GGGGAATATTGCACAATGGGGGAAACCCTGATGCAGCGACGCCGCGTGAGCGAAGAAGTATTTCGGTATGTAAAGCTCTATCAGCAGGGAAGATAATGACGGTACCTGACTAAGAAGCCCCGGCTAACTACGTGCCAGCAGCCGCGGTAATACGTAGGGGGCAAGCGTTATCCGGATTTACTGGGTGTAAAGGGAGCGTAGACGGCAAGGCAAGTCTGATGTGAAAACCCAGGGCTTAACCCTGGGACTGCATTGGAAACTGTCTGGCTCGAGTGCCGGAGAGGTAAGCGGAATTCCTAGTGTAGCGGTGAAATGCGTAGATATTAGGAAGAACACCAGTGGCGAAGGCGGCTTACTGGACGGTAACTGACGTTGAGGCTCGAAAGCGTGGGGAGCAAA…	6	0	1	1	0	0	0	0	0	0	0	0	0	0	0	0	0	0	0	0	0	2	0	0
Otu00525	Bacteria	Bacteroidetes	Bacteroidia	Bacteroidales	Porphyromonadaceae		GAGGAATATTGGTCAATGGTCGGAAGACTGAACCAGCCAAGCCGCGTGAAGGAAGAAGGTGCTCGGCATCGTAAACTTCTTTTGTCAGGGAACAAAGGGCGGTACGTGTACCGCTGTGAGTGTACCTGAAGAAAAAGCATCGGCTAACTCCGTGCCAGCAGCCGCGGTAATACGGAGGATGCGAGCGTTATCCGGATTTATTGGGTTTAAAGGGTGCGCAGGCGGCGCGGTAAGTCAGCGGTAAAAGCCCGGGGCTCAACCCCGGCGAGCCGTTGAAACTGTCGTGCTAGAGTAAGGTCGAGGTAGGCGGAATGCGCGGTGTAGCGGTGAAATGCATAGATATCGCGCAGAACTCCGATTGCGAAGGCAGCATACCGGACCTTTACTGACGCTCAGGCA…	0	1	0	0	0	0	0	1	0	0	0	0	1	0	0	0	0	0	0	2	0	0	5	0
Otu00526	Bacteria	Firmicutes	Clostridia	Clostridiales	Lachnospiraceae		GGGGAATATTGCACAATGGAGGAAACTCTGATGCAGCGACGCCGCGTGAGTGAAGAAGTATTTCGGTATGTAAAGCTCTATCAGCAGGGAAGAAGACGACGGTACCTGACTAAGAAGCCCCGGCTAACTACGTGCCAGCAGCCGCGGTAATACGTAGGGGGCAAGCGTTATCCGGATTTACTGGGTGTAAAGGGAGCGTAGACGGCATGGCAAGTCTGAAGTGAAATCCCGGGGCTCAACCCCGGTGCTGCTTTGGAAACTGTTAAGCTGGAGTGCTGGAGAGGCAAGCGGAATTCCTAGTGTAGCGGTGAAATGCGTAGATATTAGGAGGAACACCAGTGGCGAAGGCGGCTTGCTGGACAGTAACTGACGTTGAGGCTCGAAAGCGTGGGGAGCAAA…	0	0	0	0	0	1	0	4	2	0	0	0	2	0	0	0	0	0	1	0	0	0	0	0
Otu00527	Bacteria	Firmicutes	Clostridia	Clostridiales	Ruminococcaceae		GGGGAATATTAGGCAATGGGGGAAACCCTGACCTAGCAACGCCGCGTGAAGGAAGAAGGCTTTCGGGTTGTAAACTTCTTTTACCAGGGACGAAGAACGTGACGGTACCTGGAGAAAAAGCTCCGGCTAACTACGTGCCAGCAGCCGCGGTAATACGTAGGGAGCGAGCGTTGTCCGGATTTACTGGGTGTAAAGGGCGTGTAGGCGGAGCAGCAAGTCAGAAGTGAAATCTCCGGGCTTAACCCGGAAACTGCTTTTGAAACTGTTGCCCTTGAGTATCGGAGAGGCAGGCGGAATTCCTTGTGTAGCGGTGAAATGCGTAGATATAAGGAAGAACACCAGTGGCGAAGGCGGCCTGCTGGACGACAACTGACGCTGAGGCGCGAAAGCGTGGGGAGC…	1	0	0	0	2	0	0	2	1	0	0	1	0	1	0	0	0	0	0	1	0	0	1	0
Otu00528	Bacteria	Bacteroidetes	Bacteroidia	Bacteroidales			GAGGAATATTGGTCAATGGGCGAAAGCCTGAACCAGCCATGCCGCGTGAAGGAATAAGGCCCTATGGGTCGTAAACTTCTTTTGTATCGGAGCAATAAGGGCCACGAGTGGTCCGATGAGATTACGATACGAATAAGCATCGGCTAACTCCGTGCCAGCAGCCGCGGTAATACGGAGGATGCAAGCGTTATCCGGATTTATTGGGTTTAAAGGGTGCGTAGGCTGTTCTGCAAGTCAGCGGTGAAAGCCCGGGGCTCAACCCCGGAAATGCCGTTGATACTGCGGGGCTGGAATACGGATGCCGTGGGAGGAATGAGTAGTGTAGCGGTGAAATGCATAGATATTACTCAGAACACCGATTGCGAAGGCATCTCACGAATCCGTCATTGACGCTGAGGC…	0	2	0	1	0	0	0	0	0	0	0	0	0	3	0	0	1	0	0	1	1	1	0	0
Otu00529	Bacteria	Firmicutes	Clostridia	Clostridiales	Ruminococcaceae	Oscillibacter	GGGGAATATTGGGCAATGGACGCAAGTCTGACCCAGCAACGCCGCGTGAAGGAAGAAGGCTTTCGGGTTGTAAACTTCTTTTGTCAGGGAAGAGCAGAAGACGGTACCTGACGAATAAGCCACGGCTAACTACGTGCCAGCAGCCGCGGTAATACGTAGGTGGCAAGCGTTGTCCGGATTTACTGGGTGTAAAGGGCGTGCAGCCGGAGAGATAAGTCAGATGTGAAATCCGCGGGCTCAACCCGCGAACTGCATTTGAAACTGTTTCCCTTGAGTATCGGAGAGGTAATCGGAATTCCTAGTGTAGCGGTGAAATGCGTAGATATTAGGAAGAACACCAGTGGCGAAGGCGGATTACTGGACGACAACTGACGGTGAGGCGCGAAAGCGTGGGGAGCA…	0	0	1	0	0	0	0	0	0	0	0	0	1	3	0	0	0	0	0	0	0	0	2	2
Otu00530	Bacteria	Bacteroidetes	Bacteroidia	Bacteroidales	Porphyromonadaceae		GAGGCATATTGGTCAATGGGCGCAGGCCTGAACCAGCCAAGTCGCGTGAGGGAGGACGGTCCTACGGATTGTAAACCTCTTTTGTCGGGGAGTAACGTGCGGGTCGCGTACCGTATTGAGAGTACCCGCAGAAAAAGCATCGGCTAACTCCGTGCCAGCAGCCGCGGTAATACGGAGGATTCGAGCGTTATCCGGATTTATTGGGTTTAAAGGGTGCGCAGGCGGCGCGCCAAGTCAGCGGTCAAAGTTCCGGGCTCAACCCGGTGATCGCCGTTGAAACTGGCGTGCTCGAGTGCGTGCGAGGAAGGCGGAATGCGTTGTGTAGCGGTGAAATGCATAGATATGACGCAGAACTCCGATTGCGAAGGCAGCTTTCCAGCGCGCTACTGACGCTGAGGC…	0	0	0	0	1	0	0	1	1	0	1	2	1	1	0	0	1	0	0	0	0	0	0	0
Otu00531	Bacteria	Fusobacteria	Fusobacteriia	Fusobacteriales	Fusobacteriaceae	Fusobacterium	GGGGAATATTGGACAATGGACCAAAAGTCTGATCCAGCAATTCTGTGTGCACGATGACGGTCTTAGGATTGTAAAGTGCTTTCAATTGGGAAGAAAAAAATGACGGTACCAATAGAAGAAGCGACGGCTAAATACGTGCCAGCAGCCGCGGTAATACGTATGTCGCAAGCGTTATCCGGATTTATTGGGCGTAAAGCGCGTCTAGGTGGTTTGGTAAGTCTGATGTGAAAATGCGGGGCTCAACTCCGTATTGCGTTGGAAACTGCCTAACTAGAGTATCGGAGAGGTGGGCGGAACTACAAGTGTAGAGGTGAAATTCGTAGATATTTGTAGGAATGCCGATAGAGAAGTCAGCTCACTGGACGAATACTGACACTGAAGCGCGAAAGCATGGGGAGC…	0	0	0	0	0	0	0	0	5	0	0	0	3	0	0	1	0	0	0	0	0	0	0	0
Otu00532	Bacteria	Bacteroidetes	Bacteroidia	Bacteroidales	Prevotellaceae	Prevotella	GAGGAATATTGGTCAATGGGCGAGAGCCTGAACCAGCCAAGTAGCGTGCAGGATGACGGCCCTATGGGTTGTAAACTGCTTTTATAAGGGAATAAAGTGAGCCTCGTGAGGCTTTTTGCATGTACCTTATGAATAAGGACCGGCTAATTCCGTGCCAGCAGCCGCGGTAATACGGAAGGTCCGGGCGTTATCCGGATTTATTGGGTTTAAAGGGAGCGTAGGCCGGAGATTAAGCGTGTTGTGAAATGTAGATGCTCAACATCTGAACTGCAGCGCGAACTGGTTTCCTTGAGTACGCATAAAGTGGGCGGAATTCGTGGTGTAGCGGTGAAATGCTTAGATATCACGAAGAACTCCGATTGCGAAGGCAGCTCACTGGGGCGCAACTGACGCTGAAGC…	1	0	0	0	1	0	2	0	0	0	0	0	0	1	0	0	1	0	1	0	0	0	0	2
Otu00533	Bacteria	Verrucomicrobia	Subdivision5				CGAGGATCATTTGCAATGGGCGAAAGCCTGACAATGCGACGCTGCGTGGAGGATGAAGGCCCTCGGGTCGTAAACTCCTGTCATGAGGGAACAGGCGACGTGACCTAATACGTCACGGGGTTGAGTGTACTTCAAGAGGAAGGGACGGCTAACTCTGTGCCAGCAGCCGCGGTAATACAGAGGTCCCGAGCGTTGTTCGGATTTACTGGGCGTAAAGGGCGCGTAGGCGGCCGCGTGTGTCGGATGTGAAATCTCCGGGCTCAACCCGGAAAGTGCGTCCGAGACTGCGCGGCTGGAGTCCGGGAGGGGGAATCGGAATGCAGGGTGTAGCGGTGAAATGCGTTGATATCCTGCAGAACACCGGAGGCGAAGGCGGATTCCTTGAACGGTACTGACGCT…	0	0	0	0	0	0	1	0	5	0	0	0	1	0	0	0	0	0	0	2	0	0	0	0
Otu00534	Bacteria	Firmicutes	Clostridia	Clostridiales	Clostridiaceae_1	Clostridium_sensu_stricto	GGGGAATATTGCACAATGGGGGAAACCCTGATGCAGCAACGCCGCGTGAGTGATGACGGTCTTCGGATTGTAAAGCTCTGTCTTTAGGGACGATAATGACGGTACCTAAGGAGGAAGCCACGGCTAACTACGTGCCAGCAGCCGCGGTAATACGTAGGTGGCAAGCGTTGTCCGGATTTACTGGGCGTAAAGGGAGCGTAGGTGGATATTTAAGTGGGATGTGAAATACCCGGGCTTAACCTGGGTGCTGCATTCCAAACTGGATATCTAGAGTGCAGGAGAGGAAAGGAGAATTCCTAGTGTAGCGGTGAAATGCGTAGAGATTAGGAAGAATACCAGTGGCGAAGGCGCCTTTCTGGACTGTAACTGACACTGAGGCTCGAAAGCGTGGGGAGCAAA…	0	0	0	0	0	1	0	2	1	1	0	0	0	0	0	0	0	0	0	4	0	0	0	0
Otu00535	Bacteria	Firmicutes	Clostridia	Clostridiales			GGGGAATATTGGGCAATGGGCGAAAGCCTGACCCAGCGACGCCGCGTGAAGGATGAAGGTCTTCGGATTGTAAACTTCTGTTGACAGGGACGAAACAAATGACGGTACCTGTATAGAAAGCCACGGCTAACTACGTGCCAGCAGCCGCGGTAATACGTAGGTGGCAAGCGTTACCCGGATTTACTGGGTGTAAAGGGTGTGTAGGCGGGGAATCAAGTCAGATGTGAAAATCATGGGCTCAACTCATGACTTGCATTTGAAACTGATTTTCTTGAGTGTGGGAGAGGTAAATGGAATTCCCGGTGTAGCGGTGAAATGCGTAGATATCGGGAGGAACACCAGTGGCGAAGGCGGTTTACTGGACCACAACTGACGCTGAGACACGAAAGCGTGGGGAGC…	0	0	0	0	0	0	1	2	1	0	2	1	0	1	0	0	0	0	0	0	0	1	0	0
Otu00536	Bacteria	Firmicutes	Clostridia	Clostridiales			CGGGAATATTGCGCAATGGAGGAAACTCTGACGCAGTGACGCCGCGTGCAGGAAGAAGGTTTTCGGATTGTAAACTGCTTTAGACAGGGAAGAGAAAGGACAGTACCTGTAGAATAAGCTCCGGCTAACTACGTGCCAGCAGCCGCGGTAATACGTAGGGAGCGAGCGTTATCCGGATTTATTGGGTGTAAAGGGTGCGTAGACGGGAATACAAGTTAGTTGTGAAATACCTCGGCTTAACTGAGGAACTGCAACTAAAACTATATTTCTTGAGTACAGGAGAGGTAAGTGGAATTCCTAGTGTAGCGGTGAAATGCGTAGATATTAGGAGGAACACCAGTGGCGAAGGCGACTTACTGGACTGAAACTGACGTTGAGGCACGAAAGTGTGGGGAGCAA…	9	0	0	0	0	0	0	0	0	0	0	0	0	0	0	0	0	0	0	0	0	0	0	0
Otu00537	Bacteria	Firmicutes					GGGGAATATTGGGCAATGGGCGCAAGCCTGACCCAGCAACGCCGCGTGAGGGAAGAAGGTTTTCGGATTGTAAACCTCTGTCGCAGAAGACGAAGGAAGTGACGGTATTCTGTGAGGAAGCCCCGGCTAACTACGTGCCAGCAGCCGCGGTAATACGTAGGGGGCGAGCGTTGTCCGGAATTACTGGGCGTAAAGGGAGCGTAGGCGGTCTGATAAGTTGGATGTGAAATACCCGGGCTTAACGTGGGGGGTGCATCCAATACTGTTGGACTAGAGTACAGGAGAGGAAAGCGGAATTCCTAGTGTAGCGGTGAAATGCATAGATATTAGGAGGAACATCGGTGGCGAAGGCGGCTTTCTGGACTGCAACTGACGCTGAGGCTCGAAAGCGTGGGGAGC…	0	1	2	0	0	0	0	0	0	1	0	0	2	0	1	0	0	0	0	0	0	0	0	2
Otu00538	Bacteria	Firmicutes	Clostridia	Clostridiales	Lachnospiraceae		GGGGAATATTGCACAATGGAGGAAACTCTGATGCAGCGACGCCGCGTGAGTGAAGAAGTATTTCGGTATGTAAAGCTCTATCAGCAGGGAAGAAAATGACGGTACCTGACTAAGAAGCACCGGCTAAATACGTGCCAGCAGCCGCGGTAATACGTATGGTGCAAGCGTTATCCGGATTTACTGGGTGTAAAGGGAGCGGAGGTGGCAAGGCAAGCCAGAAGTGAAAACCCGGGGCTCAACCGCGGGATTGCTTTTGGAACTGTCATGCTAGAGTGCAGGAGGGGTGAGCGGAATTCCTAGTGTAGCGGTGAAATGCGTAGATATTAGGAGGAACACCGGAGGCGAAGGCGGCTCACTGGACTGTAACTGACACTGAGGCTCGAAAGCGTGGGGAGCAAA…	3	1	1	0	0	1	0	0	1	0	0	0	0	0	1	0	0	0	0	1	0	0	0	0
Otu00539	Bacteria	Firmicutes	Clostridia	Clostridiales	Ruminococcaceae		GGGGAATATTGGGCAATGGGCGCAAGCCTGACCCAGCAACGCCGCGTGAAGGAAGAAGGCTTTCGGGTTGTAAACTTCTTTTATGAGGGACGAAACAAATGACGGTACCTCATGAATAAGCCACGGCTAACTACGTGCCAGCAGCCGCGGTAATACGTAGGTGGCGAGCGTTATCCGGATTTACTGGGTGTAAAGGGCGTGTAGGCGGGAGTGCAAGTCAGATGTGAAAACTATGGGCTCAACCCATAGCCTGCATTTGAAACTGTACTTCTTGAGTGCTGGAGAGGCAATCGGAATTCCGTGTGTAGCGGTGAAATGCGTAGATATACGGAGGAACACCAGTGGCGAAGGCGGATTGCTGGACAGTAACTGACGCTGAGGCGCGAAAGCGTGGGGAGC…	0	0	0	0	0	1	0	1	3	1	0	0	1	0	0	0	0	0	0	0	1	0	1	0
Otu00540	Bacteria	Firmicutes					CGGGAATATTGCGCAATGGAGGAAACTCTGACGCAGTGACGCCGCGTATAGGAAGAAGGTTTTAGGATTGTAAACTATTTTAGACAGGGAAGAAAAATGACAGTACCTGTAGAATAAGCTCCGGCTAACTACGTGCCAGCAGCCGCGGTAATACGTAGGGAGCAAGCGTTATCCGGAATTATTGGGTGTAAAGGGTGCGTAGACGGGAATACAAGTTGGTTGTGAAAGCCCTCGGCTCAACTGAGGAACTGCAACCAAAACTATATTTCTTGAGTGCAGGAGAGGAAAGCGGAATTCCTAGTGTAGCGGTGAAATGCGTAGATATTAGGAGGAACACCAGTGGCGAAGGCGGCTTTCTGGACTGTAACTGACGTTGAGGCACGAAAGTGTGGGGAGCAA…	0	0	1	0	0	0	0	0	4	0	0	0	0	4	0	0	0	0	0	0	0	0	0	0
Otu00541	Bacteria	Firmicutes	Clostridia	Clostridiales	Ruminococcaceae		GGGGAATATTGGGCAATGGGCGCAAGCCTGACCCAGCAACGCCGCGTGAAGGAAGAAGGCTTTCGGGTTGTAAACTTCTTTTATGAGGGACGATAATGACGGTACCTCATGAATAAGCCACGGCTAACTACGTGCCAGCAGCCGCGGTAATACGTAGGTGGCAAGCGTTATCCGGATTTACTGGGTGTAAAGGGCGTGTAGGCGGGTCTGCAAGTCAGATGTGAAATTCCAGGGCTCAACCTTGGAACTGCATTTGAAACTGTAGATCTTGAGTGATGGAGAGGCAGGCGGAATTCCGTGTGTAGCGGTGAAATGCGTAGATATACGGAGGAACACCAGTGGCGAAGGCGGCCTGCTGGACATTAACTGACGCTGAGGCGCGAAAGCGTGGGGAGCAAA…	0	0	1	0	0	0	0	3	4	0	0	0	0	0	0	0	0	0	0	0	1	0	0	0
Otu00542	Bacteria						CGGGAATATTGCACAATGGGGGAAACCCTGATGCAGCGACGCCGCGTAAAGGAAGAAGGTCTTCGGATTGTAAACTTTTGTCGACAGGGAAGAAGAAAGTGACAGTACCTGTGGAGGAAGCCCCGGCTAACTACGTGCCAGCAGCCGCGGTAATACGTAGGGGGCGAGCGTTATCCGGATTTACTGGGTGTAAAGGGCGCGTAGGCGGAACTTTAAGTCTGATGTGAAATACCAAGGCTCAACTTTGGAACTGCATCGGAAACTGGAGATCTAGAGTGTGGGAGAGGAAAGCGGAATTCTCAGTGTAGCGGTGAAATGCGTAGATATTGAGAGGAACACCGGTGGCGAAGGCGGCTTTCTGGACCATAACTGACGCTGAGGCGCGAAAGCGTGGGTAGC…	0	0	1	0	0	0	0	0	3	4	1	0	0	0	0	0	0	0	0	0	0	0	0	0
Otu00543	Bacteria	Firmicutes	Clostridia	Clostridiales	Clostridiaceae_1	Clostridium_sensu_stricto	GGGGAATATTGCACAATGGGGGAAACCCTGATGCAGCAACGCCGCGTGAGTGATGACGGTCTTCGGATTGTAAAGCTCTGTCTTTGGGGACGATAATGACGGTACCCAAGGAGGAAGCCACGGCTAACTACGTGCCAGCAGCCGCGGTAATACGTAGGTGGCGAGCGTTGTCCGGATTTACTGGGCGTAAAGGGAGCGTAGGCGGATTCTTAAGTGGGATGTGAAATACCCGGGCTTAACCTGGGTGCTGCATTCCAAACTGGGAATCTAGAGTGCAGGAGGGGAGAGTGGAATTCCTAGTGTAGCGGTGAAATGCGTAGAGATTAGGAAGAACACCAGTGGCGAAGGCGACTCTCTGGACTGTAACTGACGCTGAGGCTCGAAAGCGTGGGGAGCAAA…	0	0	0	0	2	0	0	0	0	0	0	0	0	1	0	0	0	1	0	5	0	0	0	0
Otu00544	Bacteria	Firmicutes					CGGGAATTTTGCGCAATGGAGGAAACTCTGACGCAGTGACGCCGCGTATAGGAAGAAGGTTTTCGGATTGTAAACTATTGTCGATGAGGAAGAAACAAGACAGTACTCATCAAGAAAGCTCCGGCTAACTACGTGCCAGCAGCCGCGGTAATACGTAGGGAGCAAGCGTTATCCGGAATTATTGGGTGTAAAGGGTGCGTAGACGGGAAAGCAAGTCAGCTGTGAAATCCCTCGGCTTAACTGAGGAACTGCAGCTGAAACTACATTTCTTGAGTGCAGGAGAGGAAAGTGGAATTCCTAGTGTAGCGGTGAAATGCGTAGATATTAGGAGGAACACCAGTGGCGAAGGCGACTTTCTGGACTGTAACTGACGTTGAGGCACGAAAGTGTGGGGAGCAA…	0	5	0	0	0	0	0	0	0	0	0	0	0	0	0	0	0	0	0	0	0	4	0	0
Otu00545	Bacteria	Firmicutes	Clostridia	Clostridiales			GAGGGATATTGGGCAATGGGCGAAAGCCTGACCCAGCAACGCCGCGTGAAGGAAGAAGGTCTTCGGATTGTAAACTTTTGTCTTATGGGACGATAATGACGGTACCATAGGAGGAAGCCACGACTAACTACGTGCCAGCAGTCGCGGTAATACGTAGGTGGCAAGCGTTATCCGGAATTATTGGGTGTAAAGGGTGCGTAGGCGGGGTGTCAAGTCAGATGTGAAATCTCAATGCTTAACGTTGAGACTGCATTTGAAACTGGCGCTCTTGAGTGAAGTAGAGGTAAGCGGAATTCCCAGTGTAGCGGTGAAATGCGTAGATATTGGGAGGAACACCAGTGGCGAAGGCGGCTTACTGGGCTTTTACTGACGCTGAGGCACGAAAGTGTGGGGAGCAAA…	0	0	1	0	0	0	2	0	1	1	0	0	0	1	0	0	0	0	0	1	0	0	0	2
Otu00546	Bacteria	Firmicutes	Clostridia	Clostridiales	Lachnospiraceae		GGGGAATATTGCACAATGGAGGAAACTCTGATGCAGCGACGCCGCGTGAGCGATGAAGTATTTCGGTATGTAAAGCTCTATCAGCAGGGAAGATAATGACGGTACCTGAGTAAGAAGCTCCGGCTAAATACGTGCCAGCAGCCGCGGTAATACGTATGGAGCAAGCGTTATCCGGATTTACTGGGTGTAAAGGGAGTGTAGGCGGCTTTGCAAGTCAGATGTGAAAGCCCGGGGCTCAACCCCGGGACTGCATTTGAAACTGTGAAGCTGGAGTGTCGGAGAGGTAAGTGGAATTCCTAGTGTAGCGGTGAAATGCGTAGATATTAGGAAGAACACCAGTGGCGAAGGCGGCTTACTGGACGATTACTGACGCTGAGGCTCGAAAGCGTGGGGAGCAAA…	0	0	0	0	0	0	0	0	0	0	0	0	0	3	2	0	0	0	4	0	0	0	0	0
Otu00547	Bacteria	Bacteroidetes	Bacteroidia	Bacteroidales	Prevotellaceae	Prevotella	GAGGAATATTGGTCAATGGACGGAAGTCTGAACCAGCCAAGTAGCGTGCAGGATGACGGCCCTATGGGTTGTAAACTGCTTTTATGCGGGGATAAAGTGGGCTACGTGTAGCCTATTGCAGGTACCGCATGAATAAGGACCGGCTAATTCCGTGCCAGCAGCCGCGGTAATACGGAAGGTCCGGGCGTTATCCGGATTCATTGGGTTTAAAGGGAGCGTAGGCCGCCTTTTAAGCGTGTTGTGAAATGTCCTGGCTCAACCAGGGCACTGCAGCGCGAACTGGAGGGCTTGAGTGCGCACGACGCAGGCGGAATTCGTGGTGTAGCGGTGAAATGCTTAGATATCACGAAGAACCCCGATTGCGAAGGCAGCTTGCGAGAGCGCTACTGACGCTGAAGC…	0	1	0	0	0	0	7	0	0	1	0	0	0	0	0	0	0	0	0	0	0	0	0	0
Otu00548	Bacteria	Firmicutes	Clostridia	Clostridiales			CGGGAATATTGCGCAATGGAGGAAACTCTGACGCAGTGACGCCGCGTATAGGAAGAAGGTTTTCGGATTGTAAACTATTGTCGTGAGGGAAGAAATTGACAGTACCTCAGGAGGAAGCTCCGGCTAACTATGTGCCAGCAGCCGCGGTAATACATAGGGAGCAAGCGTTATCCGGATTTATTGGGTGTAAAGGGTGCGTAGACGGGAAATTAAGTTAGTTGTGAAATCCCTTGGCTTAACTGAGGAACTGCAACTAAAACTGGTTTTCTTGAGTACTGGAGAGGAAAGTGGAATTCCTAGTGTAGCGGTGAAATGCGTAGATATTAGGAGGAACACCAGTGGCGAAGGCGACTTTCTGGACAGTTACTGACGTTGAGGCACGAAAGTGTGGGGAGCAAA…	4	0	0	0	0	0	0	0	0	4	0	0	0	0	0	0	0	0	0	1	0	0	0	0
Otu00549	Bacteria	Bacteroidetes					GAGGAATATTGGTCAATGGGCGGAAGCCTGAACCAGCCATGCCGCGTGAAGGACTAAGGCCCTATGGGTCGTAAACTTCTTTAGACGCAGAGCAATAAGGGTCTCGTGAGATCCGATGAGAGTATGCGTAGAATAAGCATCGGCTAACTCCGTGCCAGCAGCCGCTGTAATACGGGGGATGCGAGCGTTATCCGGATTTATTGGGTTTAAAGGGTGCGTAGGCGGAAGTGCAAGTCAGCGGTGAAATCCCCGCGCTCAACGCGGGAGTTGCCGTTGATACTGTACATCTGGAATGCTCTTGCCGTGGGAGGAATGAGTAGTGTAGCGGTGAAATGCATAGATATTACTCAGAACACCGATTGCGAAGGCATCTCACGAAGGGGCGATTGACGCTGAGGC…	0	0	0	3	0	0	1	0	0	1	0	0	0	0	0	0	0	0	1	1	0	1	1	0
Otu00550	Bacteria	Actinobacteria	Actinobacteria	Actinomycetales	Actinomycetaceae	Actinomyces	GGGGAATATTGCACAATGGGCGGAAGCCTGATGCAGCGACGCCGCGTGAGGGATGGAGGCCTTCGGGTTGTGAACCTCTTTCGCCAGTGAAGCAGGCCCGCTCCTTTTGGTGGGCGGGTTGACGGTAGCTGGATAAGAAGCGCCGGCTAACTACGTGCCAGCAGCCGCGGTAATACGTAGGGCGCGAGCGTTGTCCGGAATTATTGGGCGTAAAGGGCTTGTAGGCGGCTGGTCGCGTCTGCCGTGAAATCCTTCGGCTTAACCGGGGGCTTGCGGTGGGTACGGGCCGGCTTGAGTGCGGTAGGGGAGGCTGGAATTCCTGGTGTAGCGGTGGAATGCGCAGATATCAGGAGGAACACCGGTGGCGAAGGCGGGTCTCTGGGCCGTTACTGACGCTGA…	0	0	0	0	0	0	0	8	1	0	0	0	0	0	0	0	0	0	0	0	0	0	0	0
Otu00551	Bacteria	Firmicutes	Clostridia	Clostridiales	Ruminococcaceae		GGGGGATATTGCACAATGGAGGGAACTCTGATGCAGCAACGCCGCGTGAGGGAAGAAGGATTTCGGTTTGTAAACCTCTGTCTTCGGTGACGAAAAAGGACGGTAGCCGAGGAGGAAGCTCCGGCTAACTACGTGCCAGCAGCCGCGGTAATACGTAGGGAGCGAGCGTTGTCCGGAATTACTGGGTGTAAAGGGTGCGTAGGCGGGGCAGCAAGTCAGGTGTGAAAACGGTCGGCTCAACCGATCGCCTGCACTTGAAACTGCCGCTCTTGAGTGAAGTAGAGGTAGGCGGAATTCCCGGTGTAGCGGTGAAATGCGTAGAGATCGGGAGGAACACCAGTGGCGAAGGCGGCCTACTGGGCTTTAACTGACGCTGAGGCACGAAAGCATGGGTAGCAA…	0	0	0	0	0	1	1	1	1	1	0	0	1	0	0	0	0	0	0	0	0	0	2	0
Otu00552	Bacteria						AGGGAATTTTCGGCAATGGGGGAAACCCTGACCGAGCAACGCCGCGTGAGTGATGAAAGTCTTCGGATTGTAAAGCTCTGTTGTAAGGGAAGAACGGCTTGAGGAGAACTCAAGAGTGACGGTACCTTACCAGAAAGCCACGGCTAACTACGTGCCAGCAGCCGCGGTAATACGTAGGTGGCGAGCGTTATCCGGAATTATTGGGCGTAAAGGGTGCGTAGGCGGCCTTTTAAGTTTGTGGTGAAAGCGTGGGGCTCAACCCCATACAGCCATAGATACTGGGAGGCTAGAGTACTGGAGAGGGTAGTGGAATTCCATGTGTAGCGGTAAAATGCGTAGATATATGGAGGAACACCGGTGGCGAAGGCGGCTACCTAGCCAGAGACTGACGCTGAGGCA…	1	0	0	0	0	0	1	1	2	0	1	0	0	0	0	0	0	0	1	0	0	1	0	0
Otu00553	Bacteria						GGGGAATATTGGGCAATGGGCGAAAGCCTGACCCAGCGACGCCGCGTGAGGGAAGACGGTCTTCGGATTGTAAACCTCTTTCAGCAGGGAAGACAAAAGGACGGTACCTGCAGAAGAAGCCACGGCTAACTGCGTGCCAGCAGCCGCGGTAATACGTAGGTGGCAAGCGTTATCCGGAATTACGGGGTGTAAAGGGTGTGTAGGCGGGACTGCAAGTCAGATGTGAAAATTACGGGCTCAACCCGTAACCTGCGTCTGAAACTGTGGTTCTTGAGAGTGGGAGAGGTAGATGGAATTCCCGGTGTAGCGGTGAAATGCGTAGATATCGGGAGGAACACCAGTGGCGAAGGCGATCTACTGGACCACAACTGACGCTGAGACACGAAAGCGTGGGGAGCA…	0	0	0	0	0	0	0	0	0	0	0	0	0	1	0	0	3	0	0	0	0	0	4	0
Otu00554	Bacteria	Firmicutes	Clostridia	Clostridiales			GGGGAATATTGCACAATGGGGGAAACCCTGATGCAGCGACGCCGCGTGAGCGAAGAAGTATTTCGGTATGTAAAGCTCTATCAGCAGGGAAGAAAATGACGGTACCTGACTAAGAAGCCACGGCTAACTACGTGCCAGCAGCCGCGGTAATACGTAGGTGGCAAGCGTTGTCCGGATTTACTGGGTGTAAAGGGCGTGTAGCCGGGAGGGCAAGTCAGATGTGAAATCCACGGGCTTAACTCGTGAACTGCATTTGAAACTGTTCTTCTTGAGTATCGGAGAGGCAATCGGAATTCCTAGTGTAGCGGTGAAATGCGTAGATATTAGGAGGAACACCAGTGGCGAAGGCGGATTGCTGGACGACAACTGACGGTGAGGCGCGAAAGCGTGGGGAGCAAA…	0	0	1	0	0	0	0	0	0	0	1	1	0	0	0	0	0	0	0	0	0	1	0	4
Otu00555	Bacteria	Firmicutes	Clostridia	Clostridiales			CGGGAATATTGCGCAATGGAGGCAACTCTGACGCAGCGACGACGCGTATAGGAAGAAGGTTTTCGGATTGTAAACTATTTTAGTCAGGGAAGAAAAATGACAGTACCTGAAGAATAAGCTCCGGCTAACTACGTGCCAGCAGACGCGGTAATACGTAGGGAGCAAGCGTTATCCGGATTTATTGGGTGTAAAGGGTGCGTAGACGGGATAACAAGTTGGTTGTGAAAGCCCTCGGCTCAACTGAGGAACTGCAACCAAAACTATTATTCTTGAGTGCGGGAGAGGAAAGTGGAATTCCTAGTGTAGCGGTGAAATGCGTAGATATTAGGAGGAACACCAGTGGCGAAGGCGACTTTCTGGACCGTAACTGACGTTGAGGCACGAAAGTGTGGGGAGCAA…	0	0	1	0	0	0	0	0	2	0	1	1	0	0	2	0	0	0	0	0	0	1	0	0
Otu00556	Bacteria	Bacteroidetes	Bacteroidia	Bacteroidales	Porphyromonadaceae		GAGGAATATTGGTCAATGGGCGGAAGCCTGAACCAGCCAAGTCGCGTGAGGGAAGACGGTCCTACGGATTGTAAACCTCTTTTGTCGGGGAGCAAAGAGGCCACGCGTGGCAAGATGAGCGTACCCGAAGAAAAAGCATCGGCTAACTCCGGGCCAGCAGCCGCGGTAATACGGAGGATGCGAGCGTTATCCGGATTTATTGGGTTTAAAGGGTGCGTAGGCGGTCTGTTAAGTCAGCGGTAAAAGCCCGGGGCTCAACTCCGGCGAGCCGTTGAAACTGGCGGACTAGAGAAGGCGAGAAGTACGCGGAATGCGCAGTGTAGCGGTGAAATGCATAGATATTGCGCAGAACTCCGATTGCGAAGGCAGCGTACCGGCGCCTGACTGACGCTGAGGCAC…	0	0	1	0	2	0	0	0	0	0	0	0	0	0	0	0	0	3	0	0	0	0	0	2
Otu00557	Bacteria	Firmicutes	Clostridia	Clostridiales	Ruminococcaceae		GGGGAATATTGGGCAATGGGCGAAAGCCTGACCCAGCAACGCCGCGTGAAGGAAGAAGGCCTTCGGGCTGTAAACTTCTTTTAGCAGGGACGAAGGACGTGACGGTACCTGCAGAAAAAGCAACGGCTAACTACGTGCCAGCAGCCGCGGTAATACGTAGGTTGCAAGCGTTGTCCGGATTTACTGGGTGTAAAGGGCGTGTAGGCGGAACTGCAAGTCAGATGTGAAATCCTGGGGCTCAACCCCGGAACTGCATTTGAAACTGTAGTCCTTGAGTATCGGAGAGGCAAGCGGAATTCCTAGTGTAGCGGTGAAATGCGTAGATATTAGGAGGAACACCAGTGGCGAAGGCGGCTTGCTGGACGACAACTGACGCTGAGGCGCGAAAGCGTGGGGAGC…	1	0	3	0	0	1	1	1	0	0	0	0	0	0	1	0	0	0	0	0	0	0	0	0
Otu00558	Bacteria	Firmicutes	Clostridia	Clostridiales	Lachnospiraceae	Roseburia	GGGGAATATTGCACAATGGGGGAAACCCTGATGCAGCAACGCCGCGTGAGTGAAGAAGTATTTCGGTATGTAAAGCTCTATCAGCAGGGAAGAAAATGACGGTACCTGACTAAGAAGCCCCGGCTAACTACGTGCCAGCAGCCGCGGTAATACGTATGGTGCAAGCGTTATCCGGATTTACTGGGTGTAAAGGGAGCGCAGGCGGTACGGCAAGTCTGATGTGAAAGCCCGGGGCTCAACCCCGGTACTGCATTGGAAACTGTCGAACTAGAGTGTCGGAGGGGTAAGCGGAATTCCTAGTGTAGCGGTGAAATGCGTAGATATTAGGAGGAACACCAGTGGCGAAGGCGGCTTACTGGACGATCACTGACGCTGAGGCTCGAAAGCGTGGGGAGCAAA…	0	0	0	1	0	3	0	0	0	0	2	1	0	0	0	0	0	0	0	0	0	1	0	0
Otu00559	Bacteria	Firmicutes	Clostridia	Clostridiales	Ruminococcaceae		GGGGGATATTGCACAATGGGCGAAAGCCTGATGCAGCAACGCCGCGTGAGGGAAGAAGGTTTTCGGATTGTAAACCTCTGTCCTCGGTGACGAAACAAATGACGGTAGCCGAGGAGGAAGCCACGGCTAACTACGTGCCAGCAGCCGCGGTAATACGTAGGTGGCAAGCGTTGTCCGGAATTACTGGGTGTAAAGGGAGCGCAGGCGGGGAGGCAAGTCAGCGGTGAAATACATGGGCTTAACCCATGAACTGCCGTTGAAACTGTTTTTCTTGAGTGAAGTAGAGGCAGGCGGAATTCCGAGTGTAGCGGTGAAATGCGTAGATATTCGGAGGAACACCAGTGGCGAAGGCGGCCTGCTGGGCTTTTACTGACGCTGAGGCTCGAAAGTGTGGGGAGC…	2	0	0	0	0	0	1	0	0	0	0	3	0	0	1	0	0	0	0	0	0	0	1	0
Otu00560	Bacteria	Firmicutes	Clostridia	Clostridiales	Ruminococcaceae	Sporobacter	GGGGAATATTGGGCAATGGGGGCAACCCTGACCCAGCAACGCCGCGTGAAGGAAGAAGGCTTTCGGGTTGTAAACTTCTTTGACTAGGGACGAAAGAAATGACGGTACCTAGAAAACAAGCCACGGCTAACTACGTGCCAGCAGCCGCGGTAATACGTAGGTGGCAAGCGTTGTCCGGATTTACTGGGTGTAAAGGGCGCGTAGGCGGGACAGCAAGTCAGATGTGAAATCTATGGGCTTAACCCATAAACTGCATTTGAAACTGTTGTTCTTGAGTATCGGAGAGGCAGGCGGAATTCCTAGTGTAGCGGTGAAATGCGTAGATATTAGGAGGAACACCAGTGGCGAAGGCGGCCTGCTGGACGACAACTGACGCTGAGGCGCGAAAGCGTGGGGAGC…	2	0	0	0	1	0	1	0	1	0	0	2	0	0	0	0	0	0	0	1	0	0	0	0
Otu00561	Bacteria	Firmicutes	Clostridia	Clostridiales			GGGGAATATTGGGCAATGGACGCAAGTCTGACCCAGCGACGCCGCGTGAAGGAAGAAGGTCTTCGGATTGTAAACTTTAAATATCAGGGAAGAAAAGAATGACGGTACCTGAAGGAAAGCCACGGCTAACTACGTGCCAGCAGCCGCGGTAATACGTAGGTGGCGAGCGTTATCCGGAATTACTGGGCGTAAAGGGTGTGTAGGCGGGACTGCAAGTCAGATGTGAAAATTACGGGCTCACCCCGTGAACTGCATTTGAAACTGTAGTTCTTGAGAGCCGGAGGGGTAAATGGAATTCCCAGTGTAGCGGTGAAATGCGTAGATATTGGGAGGAACACCAGTGGCGAAGGCGATTTACTGGACGGCAACTGACGCTGAGACACGAAAGTGTGGGGAGCA…	1	0	0	0	0	0	2	0	0	0	0	2	0	0	0	0	0	0	0	2	0	1	0	0
Otu00562	Bacteria	Firmicutes	Clostridia	Clostridiales	Lachnospiraceae		GGGGAATATTGCACAATGGGGGAAACCCTGATGCAGCGACGCCGCGTGAGTGAAGAAGTATTTCGGTATGTAAAGCTCTATCAGCAGGGAAGAAGAAAGACGGTACCTGACTAAGAAGCCCCGGCTAACTACGTGCCAGCAGCCGCGGTAATACGTAGGGGGCAAGCGTTATCCGGATTTACTGGGTGTAAAGGGAGCGCAGACGGCAATGCAAGTCTGAAGTGAAAGCCCGGGGCTCAACCCCGGTACTGCTTTGGAAACTGTATAGCTAGAGTACTGGAGAGGCAAGTGGAATTCCTAGTGTAGCGGTGAAATGCGTAGATATTAGGAGGAACACCAGTGGCGAAGGCGGCTTGCTGGACAGTAACTGACGTTGAGGCTCGAAAGCGTGGGGAGCAA…	0	0	0	1	0	0	0	0	3	0	0	0	1	0	0	1	1	0	0	0	0	0	1	0
Otu00563	Bacteria	Firmicutes	Clostridia	Clostridiales	Ruminococcaceae		GGGGAATATTGCACAATGGGGGAAACCCTGATGCAGCGACGCCGCGTGGAGGAAGAAGGTCTTCGGATTGTAAACTCCTGTCCCAGGGGACGATAATGACGGTACCCTGGGAGGAAGCACCGGCTAACTACGTGCCAGCAGCCGCGGTAAAACGTAGGGTGCAAGCGTTGTCCGGAATTACTGGGTGTAAAGGGAGCGCAGGCGGATTGGCAAGTTGGGAGTGAAATCTATGGGCTCAACCCATAAATTGCTTTCAAAACTGTCAGTCTTGAGTGGTGTAGAGGTAGGCGGAATTCCCGGTGTAGCGGTGGAATGCGTAGATATCGGGAGGAACACCAGTGGCGAAGGCGGCCTACTGGGCACTAACTGACGCTGAGGCTCGAAAGCATGGGTAGCAAA…	1	0	0	0	2	0	0	0	0	0	0	0	0	0	0	0	1	0	0	0	0	1	3	0
Otu00564	Bacteria	Firmicutes	Clostridia	Clostridiales	Ruminococcaceae		GGGGAATATTGGGCAATGGGGGAAACCCTGACCCAGCAACGCCGCGTGAGGGAAGAAGGTCTTCGGATTGTAAACCTCTTTTACCAGGGAAGAAGAAAGTGACGGTACCTGGAGAAAAAGCCACGGCTAACTACGTGCCAGCAGCCGCGGTAATACGTAGGTGGCAAGCGTTGTCCGGATTTACTGGGTGTAAAGGGCGTGTAGGCGGGAAGACAGGTCAGATGTGAAATGTCGGGGCTCAACCCCGGAACTGCATTTGAAACCGTTTTTCTTGAGTATCGGAGAGGCAGGCGGAATTCCTAGTGTAGCGGTGAAATGCGTAGATATTAGGAGGAACACCAGTGGCGAAGGCGGCCTGCTGGACGACAACTGACGCTGAGGCGCGAAAGCGTGGGGAGC…	0	1	0	0	0	1	0	1	0	0	0	0	0	0	0	0	0	0	0	0	0	3	0	2
Otu00565	Bacteria	Spirochaetes	Spirochaetia	Spirochaetales	Spirochaetaceae	Treponema	TAAGAATATTCCGCAATGGAGGAAACTCTGACGGAGCAACGCCGCGTGGACGATGAAGGCCGGAAGGTTGTAAAGTCCTTTTATAATTGAGGAATAAGCGGGACAGGGAATGGTTCCGCGGTGACTGTAGATTATGAATAAGCACCGGCTAATTACGTGCCAGCAGCCGCGGTAACACGTAAGGTGCGAGCGTTATTCGGAATTATTGGGCGTAAAGGGCACGCAGGCGGCTTTGCAAGCTTGGTGTGAAATCTCAGGGCTCAACCCTGAAACTGCATTGAGAACTGCATGGCTAGAGTTAGTGAGGGGAAACCGGAATTCCAGGTGTAGGGGTGAAATCTGTAGATATCTGGAAGAACACCAATGGCGAAGGCAGGTTTCCAGCACATAACTGACGCT…	0	0	0	0	0	0	0	0	2	0	0	0	0	0	0	0	0	0	2	2	1	0	1	0
Otu00566	Bacteria	Firmicutes					CGGGAATATTGCGCAATGGAGGAAACTCTGACGCAGTGACGCCGCGTATAGGAAGAAGGTTTTCGGATTGTAAACTATTGTAGACAGGGAAGATACAAGACAGTACCTGTAAAGTAAGCCCCGGCTAACTATGTGCCAGCAGCCGCGGTAATACATAGGGGGCAAGCGTTATCCGGAATTATTGGGTGTAAAGGGTGCGTAGACGGGAATTTAAGTTAGTTGTGAAATCCCTCGGCTCAACTGAGGAACTGCAACTAAAACTGGATTTCTTGAGTGCGGGAGAGGAAAGTGGAATTCCTAGTGTAGCGGTGAAATGCGTAGATATTAGGAGGAACACCAGTGGCGAAGGCGACTTTCTGGACCGTAACTGACGTTGAGGCACGAAAGTGTGGGGAGCAA…	1	1	0	0	0	0	0	0	0	0	0	0	0	0	0	0	0	0	0	6	0	0	0	0
Otu00567	Bacteria	Proteobacteria	Betaproteobacteria	Burkholderiales			GAGGAATTTTGGACAATGGGGGAAACCCTGATCCAGCCATGCCGCGTGCGGGAAGAAGGCCTTCGGGTTGTAAACCGCTTTTGTCAGGGACGAAAAGTCGTATTTGAACAAAGTACGATGCTGACGGTACCTGAAGAATAAGCACCGGCTAACTACGTGCCAGCAGCCGCGGTAATACGTAGGGTGCAAGCGTTAATCGGAATTACTGGGCGTAAAGCGTGCGCAGGCGGTTGGATAAGACAGATGTGAAATCCCCGGGCTTAACCTGGGAACCGCATTTGTGACTGTCTGACTGGAGTATGTCAGAGGGGGGTGGAATTCCACGTGTAGCAGTGAAATGCGTAGATATGTGGAAGAACACCGATGGCGAAGGCAGCCCCCTGGGGCAAAACTGACGCT…	0	0	0	0	0	0	1	0	3	0	1	1	0	0	0	0	1	0	1	0	0	0	0	0
Otu00568	Bacteria	Firmicutes	Clostridia	Clostridiales	Ruminococcaceae	Oscillibacter	GGGGAATATTGGGCAATGGACGCAAGTCTGACCCAGCAACGCCGCGTGAAGGAAGAAGGCTTTCGGGTTGTAAACTTCTTTTAAGGGGGAAGAGGAGAAGACGGTACCCCTTGAATAAGCCACGGCTAACTACGTGCCAGCAGCCGCGGTAATACGTAGGTGGCAAGCGTTGTCCGGATTTACTGGGTGTAAAGGGCGTGCAGCCGGGAAGGCAAGTCAGATGTGAAATCCGTGGGCTTAACCCACGAACTGCATTTGAAACTGCTTTTCTTGAGTATCGGAGAGGTAATCGGAATTCCTTGTGTAGCGGTGAAATGCGTAGATATAAGGAAGAACACCAGTGGCGAAGGCGGATTACTGGACGACAACTGACGGTGAGGCGCGAAAGCGTGGGGAGCA…	0	0	0	0	0	0	3	2	0	1	0	0	0	0	0	0	0	0	0	2	0	0	0	0
Otu00569	Bacteria	Firmicutes	Clostridia	Clostridiales			GGGGAATATTGCACAATGGGGGAAACCCTGATGCAGCGATGCCGCGTGAAGGAAGAAGATTTTCGGATTGTAAACTTCTATCAGCAAGGAAGAAAACGGACAGTACTTGACTAAGAAGCCCCGGCTAACTACGTGCCAGCAGCCGCGGTAATACGTAGGGGGCAAGCGTTATCCGGAATTACTGGGTGTAAAGGGTGCGTAGGCGGTATGGCAAGTTTGATGTGAAACCCACAGGCTTAACCTGTGGCTTGCATCGAAAACTACTGAACTAGAGTGCAGGAGAGGAAAGCGGAATTCCTAGTGTAGCGGTGAAATGCGTAGATATTAGGAAGAACACCAGTGGCGAAGGCGGCTTTCTGGACTGCAACTGACGCTGAGGCACGAAAGCGTGGGGAGCAA…	1	0	0	0	0	0	0	0	1	0	0	0	1	0	1	0	1	0	0	1	0	2	0	0
Otu00570	Bacteria	Firmicutes	Clostridia	Clostridiales			GGGGAATATTGGGCAATGGGCGAAAGCCTGACCCAGCAACGCCGCGTGAGGGAAGAAGGTTTTCGGATTGTAAACCTCTGTCGCAGAAGACGAAGGAAGTGACGGTATTCTGTGAGGAAGCCCCGGCTAACTACGTGCCAGCAGCCGCGGTAATACGTAGGGGGCGAGCGTTGTCCGGAATTACTGGGCGTAAAGGGTGCGTAGGCGGTTGATTAAGTTGGATGTGAAATACCCGGGCTTAACTTGGGGGGTGCATTCAAGACTGGTCAACTAGAGTACAGGAGAGGGAAGCGGAATTCCTAGTGTAGCGGTGAAATGCGTAGATATTAGGAGGAACACCGGTGGCGAAGGCGGCTTTCTGGACTGACACTGACGCTGAGGCACGAAAGCGTGGGGAGC…	1	0	0	0	0	0	0	0	0	4	0	3	0	0	0	0	0	0	0	0	0	0	0	0
Otu00571	Bacteria	Firmicutes	Clostridia	Clostridiales			GGGGAATATTGCGCAATGGGGGCAACCCTGACGCAGCAACGCCGCGTGAAGGATGAAGGCTTTCGGGTCGTAAACTTTTGTCATAAGGGACGAAATTTGACGGTACCTTATGAGGAAGCCACGGCTAACTACGTGCCAGCAGCCGCGGTAATACGTAGGTGGCGAGCGTTGTCCGGAATTACTGGGTGTAAAGGGCGCGTAGACGGGTAAGTAAGTCAGATGTGAAATACCGGGGCTCAACTCCGGGGCTGCATTTGAAACTATTTATCTTGAGTGCAGGAGAGGGAAGCGGAATTCCTAGTGTAGCGGTGAAATGCGTAGATATTAGGAGGAACACCAGTGGCGAAGGCGGCTTTCTGGACTGTAACTGACGTTGAGGCGCGAAAGCGTGGGTAGCAA…	1	0	0	0	1	0	0	0	5	0	1	0	0	0	0	0	0	0	0	0	0	0	0	0
Otu00572	Bacteria	Firmicutes	Clostridia	Clostridiales	Lachnospiraceae		GGGGAATATTGCACAATGGGGGAAACCCTGATGCAGCGACGCCGCGTGAGTGAAGAAGTATTTCGGTATGTAAAGCTCTATCAGCAGGGAAGAAAATGACAGTACCTGACTAAGAAGCCCCGGCTAACTACGTGCCAGCAGCCGCGGTAATACGTAGGGGGCAAGCGTTATCCGGATTTACTGGGTGTAAAGGGAGCGTAGGTGGTAATGCAAGTCAGAAGTGAAAACCCCGTGCTTAACATGGGGACTGCTTTTGAAACTGTATAACTAGAGTGCAGGAGAGGTAAGTGGAATTCCTAGTGTAGCGGTGAAATGCGTAGATATTAGGAGGAACACCGGTGGCGAAGGCGGCTTACTGGACTGTAACTGACACTGAGGCTCGAAAGCGTGGGGAGCAAA…	0	0	0	0	1	0	0	3	0	0	1	1	0	0	0	0	0	0	0	1	0	1	0	0
Otu00573	Bacteria	Verrucomicrobia	Subdivision5				CGAGGATCATTTGCAATGGGGGAAACCCTGACAATGCGACGCTGCGTGGAGGATGAAGGCCTTCGGGTTGTAAACTCCTGTCATAAGGGAAAAGGAGACCTGACCCAATACGTCAGGAATTTGATGGTACCTTAAGAGGAAGCGACGGCTAACTCTGTGCCAGCAGCCGCGGTAATACAGAGGTCGCAAGCGTTGTTCGGATTTACTGGGCGTAAAGGGAGCGTAGGCGGCTAGGCGTGTCGGATGTGAAATCTCCGGGCTCAACCCGGAAAGTGCGTCCGAAACTGCCTGGCTGGAGTACGGGATGGGGAATCGGAATATAGGGTGTAGCGGTGAAATGCGTTGATATCCTATAGAACACCGGAGGCGAAGGCGGATTCCTGGAACGTCACTGACGCT…	0	0	0	0	0	1	0	0	2	3	0	0	0	1	0	0	0	0	0	1	0	0	0	0
Otu00574	Bacteria	Bacteroidetes					GAGGAATATTGGTCAATGGCCGAAAGGCTGAACCAGCCATGCCGCGTGAAGGTCAGTGCCCTATGGGCGTTAAACTTCTTTTGTCAGGGAGCAATAAGGGTTTCGTGAAATCCGATGAGAGTACCTGACGAATAAGCATCGGCTAACTGCGTGCCAGCAGCCGCGGTAATACGGGGGATGCGAGCGTTATCCGGATTTATTGGGTTTAAAGGGTGCGTAGGCGGTCTGTTAAGTCAGCGGTGAAAGACCGGCGCTCAACGCCGGGGCTGCCGTTGATACTGGCGGACTTGAATTCGGATGCCGTTGGGGGAATGTGTGGTGTAGCGGTGAAATGCATAGATATCACACAGAACACCGATTGCGAAGGCACCTGACGAATCCGACATTGACGCTGAGGCA…	1	0	0	0	0	0	0	0	0	2	0	0	0	0	3	0	0	0	0	2	0	0	0	0
Otu00575	Bacteria	Bacteroidetes					GAGGAATATTGGTCAATGGGCGGGAGCCTGAACCAGCCAAGCCGCGTGGGCGAAGAAGGCCCTATGGGTCGTAAAGTCCTTTTGTCAGGGAACAAAAGCTGGTATGTATACCAGTCTGAGTGTACCTGAAGAAAAAGCATCGGCTAACTCCGTGCCAGCAGCCGCGGTAATACGGAGGATGCGAGCGTTATCCGGATTTATTGGGTTTAAAGGGTGCGTAGGCGGCATGTCAAGTCAGCGGTAAAAGCCCGGGGCTCAACCCCGGCCCGCCGTTGAAACTGATGGGCTAGAGACGCGGAGAGGTAGGCGGAATGCGCAGTGTAGCGGTGAAATGCATAGATATTGCGCAGAACTCCGATTGCGAAGGCAGCCTACTGGTCGCGGACTGACGCTGAGGCA…	0	0	0	2	1	3	0	0	0	0	0	1	0	0	0	0	0	1	0	0	0	0	0	0
Otu00576	Bacteria	Firmicutes	Clostridia	Clostridiales	Ruminococcaceae	Clostridium_IV	GGGGGATATTGGACAATGGGGGAAACCCTGATCCAGCGATGCCGCGTGAGGGAAGAAGGTTTTCGGATTGTAAACCTCTGTGGACAGTGACGATAATGACGGTAGCTGTTTAGAAAGCCACGGCTAACTACGTGCCAGCAGCCGCGGTAATACGTAGGTGGCGAGCGTTGTCCGGAATTACTGGGTGTAAAGGGAGTGTAGGCGGGAAGGCAAGTCAGAAGTGAAAATTATGGGCTTAACCCATAACCTGCTTTTGAAACTGTTTTTCTTGAGTGAGGCAGAGGCAAGCGGAATTCCTAGTGTAGCGGTGAAATGCGTAGATATTAGGAGGAACACCAGTGGCGAAGGCGGCTTGCTGGGCCTTTACTGACGCTGAGGCTCGAAAGCGTGGGGAGCAAA…	0	0	0	0	0	0	0	0	4	0	0	2	0	0	1	0	0	0	0	0	0	0	0	1
Otu00577	Bacteria	Firmicutes					GGGGAATATTGGGCAATGGGGGAAACCCTGACCCAGCAACGCCGCGTGGAGGAAGAAGGTTTTCGGATCGTAAACTCCTGTCCTTGGAGACGAGTAGAAGACGGTATCCAAGGAGGAAGCCCCGGCTAACTACGTGCCAGCAGCCGCGGTAATACGTAGGGGGCAAGCGTTGTCCGGAATAATTGGGCGTAAAGGGCGCGTAGGCGGCTCGGTAAGTCTGGAGTGAAAGTCCTGCTTTTAAGGTGGGAATTGCTTTGGATACTGTCGGGCTTGAGTGCAGGAGAGGTTAGTGGAATTCCCAGTGTAGCGGTGAAATGCGTAGAGATTGGGAGGAACACCAGTGGCGAAGGCGACTAACTGGACTGTAACTGACGCTGAGGCGCGAAAGTGTGGGGAGCA…	0	2	0	0	0	0	1	0	1	0	0	0	0	1	0	0	0	0	0	1	0	1	0	1
Otu00578	Bacteria	Bacteroidetes	Bacteroidia	Bacteroidales	Porphyromonadaceae		GAGGAATATTGGTCAATGGGCGCAAGCCTGAACCAGCCAAGTCGCGTGAGGGAAGACGGTCCTATGGATTGTAAACCTCTTTTGTCAGGGAGCAAGCGCGGGACGCGTCCCGTCGGTGAGAGTACCTGAAGAAAAAGCCTCGGCTAACTCCGTGCCAGCAGCCGCGGTAATACGGAGGATGCGAGCGTTATCCGGATTTATTGGGTTTAAAGGGTGCGTAGGCGGTCTGTTAAGTCAGCGGTAAAAGCCCGGGGCTCAACTCCGGCGAGCCGTTGAAACTGGCGGACTAGAGAAGGCGAGAAGTACGCGGAATGCGCAGTGTAGCGGTGAAATGCATAGATATTGCGCAGAACTCCGATTGCGAAGGCAGCGTACCGGCGCCTGACTGACGCTGAGGCA…	0	4	0	0	0	0	0	0	0	0	0	0	0	0	0	0	0	4	0	0	0	0	0	0
Otu00579	Bacteria	Firmicutes	Clostridia	Clostridiales	Ruminococcaceae		GGGGAATATTGGGCAATGGGGGAAACCCTGACCCAGCAACGCCGCGTGAAGGAAGAAGGCTTTCGGGTTGTAAACTTCTTTTATCAGGGACGATCGTGACGGTACCTGATGAATAAGCCACGGCTAACTACGTGCCAGCAGCCGCGGTAATACGTAGGTGGCAAGCGTTGTCCGGATTTACTGGGTGTAAAGGGCGCGTAGGCGGGATTGCAAGTCAGATGTGAAATCTGGGGGCTTAACCCCCAAACTGCATTTGAAACTGTAGTTCTTGAGTATCGGAGAGGCAGGCGGAATTCCTAGTGTAGCGGTGAAATGCGTAGATATTAGGAGGAACACCAGTGGCGAAGGCGGCCTGCTGGACGACAACTGACGCTGAGGCGCGAAAGCGTGGGGAGCAAA…	0	1	0	0	0	0	0	3	0	0	0	2	0	0	0	0	0	0	0	2	0	0	0	0
Otu00580	Bacteria	Bacteroidetes	Bacteroidia	Bacteroidales	Porphyromonadaceae		GAGGAATATTGGTCAATGGGCGGGAGCCTGAACCAGCCAAGCCGCGTGAAGGAAGAAGGCGCTAAGCGTCGTAAACTTCTTTTGCCGGGGAACAAAAGCCGTCACGGGTGGCGGTCCGAGGGTACCCGGAGAAAAAGCATCGGCTAACTCCGTGCCAGCAGCCGCGGTAATACGGAGGATGCGAGCGTTATCCGGATGTATTGGGTTTAAAGGGTGCGTAGGCGGACAGTTAAGTCAGCGGTCAAAACGGGCGGCTCAACCGCCTGCCGCCGTTGAAACTGGCAGTCTAGAGTGGGCGAGAAGTACGCGGAATGCGCGGTGTAGCGGTGAAATGCATAGATATTGCGCAGAACTCCGATTGCGAAGGCAGCGTACCGGCGCCCGACTGACGCTGAGGCA…	0	1	0	0	0	1	0	0	0	0	0	0	0	0	0	0	0	6	0	0	0	0	0	0
Otu00581	Bacteria	Synergistetes	Synergistia	Synergistales	Synergistaceae	Cloacibacillus	GGGGAATATTGGGCAATGGGGGCAACCCTGACCCAGCGACGCCGCGTGAGCGAAGAAATCCCTCGGGATGTAAAGCTCTGTTGTGTGGGAAGATAATGACGGTACCACACGAGAAAGCCCCGGCAAACTACGTGCCAGCAGCCGCGGTAATACGTAGGGGGCGAGCGTTGTTCGGAATTACTGGGCGTAAAGCGCACGCAGGCTGGCCGTTAAGTCTATTGAGAAAGACGGTGGCTCAACCACTGGGCTGCGATAGATACTGGGGGCCTAGAGTATGTGAGAGGGAAGTGGAATTCCCGGTGTAGCGGTGAAATGCGTAGATATCGGGAGGAACACCAGTGGCGAAGGCGGCTTCCTGGCACACGACTGACGCTCATGTGCGAAAGCCAGGGCAGCGAA…	0	0	0	0	0	0	0	5	1	0	0	0	0	0	0	0	0	0	1	0	0	0	0	1
Otu00582	Bacteria	Firmicutes	Bacilli	Lactobacillales	Lactobacillaceae	Lactobacillus	AGGGAATCTTCCACAATGGACGCAAGTCTGATGGAGCAACGCCGCGTGAGTGAAGAAGGTCTTCGGATCGTAAAACTCTGTTGTTAGAGAAGAACACGAGTGAGAGTAACTGTTCATTCGATGACGGTATCTAACCAGCAAGTCACGGCTAACTACGTGCCAGCAGCCGCGGTAATACGTAGGTGGCAAGCGTTGTCCGGATTTATTGGGCGTAAAGGGAACGCAGGCGGTCTTTTAAGTCTGATGTGAAAGCCTTCGGCTTAACCGGAGTAGTGCATTGGAAACTGGAAGACTTGAGTGCAGAAGAGGAGAGTGGAACTCCATGTGTAGCGGTGAAATGCGTAGATATATGGAAGAACACCAGTGGCGAAAGCGGCTCTCTGGTCTGTAACTGACGCT…	1	0	0	0	0	0	1	0	2	0	0	0	0	0	0	0	3	0	0	0	0	0	1	0
Otu00583	Bacteria	Bacteroidetes	Bacteroidia	Bacteroidales	Porphyromonadaceae		GAGGAATATTGGTCAATGGACGGGAGTCTGAACCAGCCAAGTCGCGTGAGGGATGAAGGTCCTACGGATTGTAAACCTCTTTTGCCGGGGAGTAACGTCGTCCACGCGTGGGCGAGTGAGAGTACCCGGAGAAAAAGCATCGGCTAACTCCGTGCCAGCAGCCGCGGTAATACGGAGGATGCGAGCGTTATCCGGATTTATTGGGTTTAAAGGGTGCGCAGGCGGCGCGCCAAGTCAGCGGTCAAAGTTCCGGGCTCAACCCGGTGTCGCCGTTGAAACTGGCGTGCTCGAGTGCGTGCGAGGAAGGCGGAATGCGTTGTGTAGCGGTGAAATGCATAGATATGACGCAGAACTCCGATTGCGAAGGCAGCTTTCCAGCGCGCTACTGACGCTGAGGCA…	0	0	8	0	0	0	0	0	0	0	0	0	0	0	0	0	0	0	0	0	0	0	0	0
Otu00584	Bacteria	Firmicutes	Clostridia	Clostridiales	Ruminococcaceae		GGGGAATATTGGGCAATGGGCGCAAGCCTGACCCAGCAACGCCGCGTGAAGGAAGAAGGCTTTCGGGTTGTAAACTTCTTTTCTCAGGGACGAAGCAAGTGACGGTACCTGAGGAATAAGCCACGGCTAACTACGTGCCAGCAGCCGCGGTAATACGTAGGTGGCGAGCGTTATCCGGATTTACTGGGTGTAAAGGGCGTGTAGGCGGGATTGCAAGTCAGACGTGAAAACTATGGGCTCAACCCATAGCCTGCGTTTGAAACTGTAGTTCTTGAGTGCTGGAGAGGCAATCGGAATTCCGTGTGTAGCGGTGAAATGCGTAGATATACGGAGGAACACCAGTGGCGAAGGCGGATTGCTGGACAGTAACTGACGCTGAGGCGCGAAAGCGTGGGGAGC…	0	0	1	0	0	0	0	6	0	0	0	0	0	0	0	0	0	0	0	0	0	0	1	0
Otu00585	Bacteria	Firmicutes	Clostridia	Clostridiales	Ruminococcaceae	Clostridium_IV	GGGGGATATTGCACAATGGAGGAAACTCTGATGCAGCAACGCCGCGTGAGGGAAGACGGTCTTCGGATTGTAAACCTAAGTTATCAGGGACGAACAAGATGACGGTACCTGAAGAGAAAGCTCCGGCTAACTACGTGCCAGCAGCCGCGGTAATACGTAGGGAGCGAGCGTTGTCCGGATTTACTGGGTGTAAAGGGTGCGTAGGCGGGTCGGCAAGTCAGGCGTGAAATCCCGCGGCTTAACTGCGGGGCTGCGCTTGAAACTGTCGATCTTGAGTGAAGTAGAGGCAAGCGGAATTCCTAGTGTAGCGGTGAAATGCGTAGATATTAGGAGGAACACCAGTGGCGAAGGCGGCTTGCTGGGCTTTAACTGACGCTGAGGCACGAAAGCATGGGGAGC…	0	0	0	0	0	0	0	0	0	0	0	0	4	2	0	0	0	0	0	1	0	0	0	0
Otu00586	Bacteria	Bacteroidetes	Bacteroidia	Bacteroidales	Porphyromonadaceae	Parabacteroides	GAGGAATATTGGTCAATGGGCGAGAGCCTGAACCAGCCAAGTCGCGTGAAGGATGAAGGATCTATGGTTTGTAAACTTCTTTTATATGGGAATAAAGTGAGGAACGTGTTCCTTTTTGTATGTACCATATGAATAAGCATCGGCTAACTCCGTGCCAGCAGCCGCGGTAATACGGAGGATGCGAGCGTTATCCGGATTTATTGGGTTTAAAGGGTGCGTAGGTGGTTAATTAAGTCAGCGGTGAAAGTTTGTGGCTCAACCATAAAATTGCCGTTGAAACTGGTTGACTTGAGTATATTTGAGGTAGGCGGAATGCGTGGTGTAGCGGTGAAATGCATAGATATCACGCAGAACTCCGATTGCGAAGGCAGCTTACTAAACTATAACTGACACTGAAGC…	0	0	7	0	0	0	0	0	0	0	0	0	0	0	0	0	0	0	0	0	0	0	0	0
Otu00587	Bacteria						GGGGAATATTGGGCAATGGGCGAAAGCCTGACCCAGCAACGCCGCGTGAGTGAAGAAGGCTTTCGGGTTGTAAAGCTCTGTCCTAGGGGACGAAGGAAGTGACGGTACCCTGGGAGGAAGCCCCGGCTAACTACGTGCCAGCAGCCGCGGTAATACGTAGGGGGCGAGCGTTGTCCGGAATGACTGGGCGTAAAGGGCGTGTAGGCGGCCGATTAAGTATGGAGTGAAAGTCCTGCTTTCAAGGTGGGAATTGCTTTGTAGACTGGTTGGCTTGAGTGCGGAAGAGGTAAGTGGAATTCCCAGTGTAGCGGTGAAATGCGTAGAGATTGGGAGGAACACCAGTGGCGAAGGCGACTTACTGGGCCGTAACTGACGCTGAGGCGCGAAAGCGTGGGGAGC…	1	0	0	0	0	0	0	5	1	0	0	0	0	0	0	0	0	0	0	0	0	0	0	0
Otu00588	Bacteria	Firmicutes	Clostridia	Clostridiales	Clostridiaceae_1	Clostridium_sensu_stricto	GGGGAATATTGCACAATGGGGGAAACCCTGATGCAGCAACGCCGCGTGAGTGATGACGGTCTTCGGATTGTAAAGCTCTGTCTTTAGGGACGATAATGACGGTACCTAAGGAGGAAGCCACGGCTAACTACGTGCCAGCAGCCGCGGTAATACGTAGGTGGCAAGCGTTGTCCGGATTTACTGGGCGTAAAGGGAGCGTAGGCGGATTTTTAAGTGGGATGTGAAATACCCGGGCTTAACCTGGGTGCTGCATTCCAAACTGGAAGTCTAGAGTGCAGGAGGGGAAAGCGGAATTCCTAGTGTAGCGGTGAAATGCGTAGAGATTAGGAAGAACACCAGTGGCGAAGGCGGCTTTCTGGACTGTAACTGACGCTGAGGCTCGAAAGCGTGGGGAGCGAA…	0	2	0	0	0	2	0	2	1	0	0	0	0	0	0	0	0	0	0	0	0	0	0	0
Otu00589	Bacteria	Bacteroidetes	Bacteroidia	Bacteroidales	Porphyromonadaceae		GAGGAATATTGGTCAATGGGCGAGAGCCTGAACCAGCCAAGTCGCGTGAGGGATGACGGCCCTACGGGTTGTAAACCTCTTTTATAAGGGAATAAAGATGCGGTCGAGACCGCAGTTGCATGTACCTTATGAATAAGCATCGGCTAACTCCGTGCCAGCAGCCGCGGTAATACGGAGGATGCGAGCGTTATCCGGATTCATTGGGTTTAAAGGGTGCGTAGGTTGCTTGTTAAGTCAGCGGTGAAAGTCAGTGGCTCAACCATTGAATTGCCGTTGAAACTGGCGAGCTTGAGTACGTACGGGGCAGGCGGAATGCGTGGTGTAGCGGTGAAATGCATAGATATCACGCAGAACCCCGATCGCGAAGGCAGCCTGCCAGGCCGTGACTGACACTGATGC…	0	0	0	0	0	2	0	0	0	0	0	0	0	0	0	0	5	0	0	0	0	0	0	0
Otu00590	Bacteria	Spirochaetes	Spirochaetia	Spirochaetales	Spirochaetaceae	Sphaerochaeta	TAAGAATCTTCCACAATGGACGGAAGTCTGATGGAGCGACGCCGCGTGGACGACGAAGGCCGTGAGGTTGTAAAGTCCTTTTCGGGAGGGGGAATAACCGCGGGAGGGAATGCCCGTGGGATGACGTGAATCCCGGAATAAGCCCCGGCTAACTACGTGCCAGCAGCCGCGGTAATACGTAGGGGGCGAGCGTTGTTCGGAATCATTGGGCGTAAAGGGTGCGCAGGTGGCTTGGCAAGTCTGGCGTGAAAGTGCGGGGCTCAACTCCGTGATGCGCTGGAAACTGCCTGGCTTGAGTACAGCAGGGGGCGTCGGAATTCCAGGTGTAGGGGTGAAATCTGTAGATATCTGGAAGAACACCGGTGGCGAAGGCGGACGCCTGGGCATGTACTGACACTG…	0	0	0	0	0	0	0	0	7	0	0	0	0	0	0	0	0	0	0	0	0	0	0	0
Otu00591	Bacteria	Firmicutes	Clostridia	Clostridiales	Lachnospiraceae		GGGGAATATTGCACAATGGGGGAAACCCTGATGCAGCGACGCCGCGTGAAGGAAGAAGTATTTCGGTATGTAAACTTCTATCAGCAGGGAAGAAAATGACGGTACCTGACTAAGAAGCCCCGGCTAACTACGTGCCAGCAGCCGCGGTAATACGTAGGGGGCAAGCGTTATCCGGATTTACTGGGTGTAAAGGGAGCGTAGACGGAGAGGCAAGTCTGATGTGAAAACCCGGGGCTCAACCCCGGGACTGCATTGGAAACTGTTTTTCTAGAGTGTCGGAGAGGTAAGCGGAATTCCTAGTGTAGCGGTGAAATGCGTAGATATTAGGAGGAACACCAGTGGCGAAGGCGGCTTACTGGACGATGACTGACGTTGAGGCTCGAAAGCGTGGGGAGCAAA…	0	0	0	0	0	0	0	1	1	0	0	0	0	0	2	0	2	0	0	0	0	1	0	0
Otu00592	Bacteria	Firmicutes	Clostridia	Clostridiales	Lachnospiraceae		AGGGAATATTGCACAATGGGGGAAACCCTGATGCAGCGACGCCGCGTGAGCGAAGAAGTATTTCGGTATGTAAAGCTCTATCAGCAGGGAAGAAGAAATGACGGTACCTGACTAAGAAGCCCCGGCTAACTACGTGCCAGCAGCCGCGGTAATACGTAGGGGGCAAGCGTTATCCGGATTTACTGGGTGTAAAGGGAGCGCAGGCGGATGGCTAAGTCTGATGTGAAAGCCCGGGGCTCAACCCCGGGACTGCATTGGAAACTGGTTATCTTGAGTGTCGGAGAGGTAAGTGGAATTCCTAGTGTAGCGGTGAAATGCGTAGATATTAGGAGGAACACCAGTGGCGAAGGCGGCTTACTGGACGACAACTGACGCTGAGGCTCGAAAGCGTGGGGAGCA…	0	0	0	0	0	0	0	3	1	0	0	0	0	0	0	0	0	0	3	0	0	0	0	0
Otu00593	Bacteria	Firmicutes	Clostridia	Clostridiales	Ruminococcaceae		GGGGGATATTGCACAATGGAGGAAACTCTGATGCAGCAACGCCGCGTGAGGGAAGAAGGTCTTCGGATTGTAAACCTAAGTAGTCAGGGACGAAAGAAATGACGGTACCTGAAGAGTAAGCTCCGGCTAACTACGTGCCAGCAGCCGCGGTAATACGTAGGGAGCGAGCGTTGTCCGGATTTACTGGGTGTAAAGGGTGCGTAGGCGGGCCTGCAAGTCAGACGTGAAATACCGGGGCTTAACTCCGGGGCTGCGTTTGAAACTGTGGGTCTTGAGTGAAGTAGAGGCAGGCGGAATTCCTAGTGTAGCGGTGAAATGCGTAGATATTAGGAGGAACACCAGTGGCGAAGGCGGCCTGCTGGGCTTTAACTGACGCTGAGGCACGAAAGCATGGGGAGC…	1	0	0	0	0	0	0	0	0	1	0	0	0	1	0	0	0	0	0	2	0	1	1	0
Otu00594	Bacteria	Firmicutes	Clostridia	Clostridiales			GGGGGATATTGCGCAATGGGGGAAACCCTGACGCAGCAACGCCGCGTGAAGGAAGAAGGCCTTCGGGTTGTAAACTTTTGTTGCAAGGGAAGAAAAAAATGACGGTACCTTGTGAGGAAGCCACGGCTAACTACGTGCCAGCAGCCGCGGTAATACGTAGGTGGCAAGCGTTGTCCGGATTTACTGGGTGTAAAGGGCGCGTAGGCGGGTTTGCAAGTCAGATGTGAAATACCGGGGCTTAACCCCGGGGCTGCATTTGAAACTGCAGATCTTGAGTGTCGGAGAGGAAAGCGGAATTCCTAGTGTAGCGGTGAAATGCGTAGATATTAGGAGGAACACCAGTGGCGAAGGCGGCTTTCTGGACGATAACTGACGCTGAGGCGCGAAAGTGTGGGGAGC…	0	0	0	1	1	0	0	0	1	0	0	2	0	0	0	0	0	0	0	2	0	0	0	0
Otu00595	Bacteria	Bacteroidetes	Bacteroidia	Bacteroidales	Porphyromonadaceae		GAGGAATATTGGTCAATGGGCGGGAGCCTGAACCAGCCAAGCCGCGTGAAGGAAGAAGGCGCTAAGCGTCGTAAACTTCTTTTGCCGGGGAACAAAAGCCGTCACGGGTGGCGGTCCGAGTGTACCCGGAGAAAAAGCATCGGCTAACTCCGTGCCAGCAGCCGCGGTAATACGGAGGATGCGAGCGTTATCCGGATTTATTGGGTTTAAAGGGTGCGCAGGCGGGTCATCAAGTCAGCGGTAAAAATTCGGGGCTCAACCCCGTCCTGCCGTTGAAACTGACGAGCTGGAGTGCGACAGAGGAATGCGGAATGCGAGGTGTAGCGGTGAAATGCATAGATATCGCGCAGAACTCCGATTGCGAAGGCAGCGTTCCATGTCGTAACTGACGCTCAGGCA…	0	0	0	0	0	4	0	0	0	0	0	0	0	0	0	0	0	0	0	0	0	0	0	3
Otu00596	Bacteria						GGGGAATATTGGGCAATGGGCGCAAGCCTGACCCAGCAACGCCGCGTGAGGGAAGAAGGTTTTCGGATTGTAAACCTCTGTCGCAGAAGACGAAGGAAGTGACGGTATTCTGTGAGGAAGCCCCGGCTAACTACGTGCCAGCAGCCGCGGTAATACGTAGGGGGCGAGCGTTGTCCGGAATTACTGGGCGTAAAGGGTGCGTAGGCGGTTGATTAAGTTGGATGTGAAATACCCGGGCTTAACTTGGGGGGTGCATTCAAAACTGGTTAACTAGAGTACAGGAGAGGGAAGCGGAATTCCTAGTGTAGCGGTGAAATGCGTAGATATTAGGAGGAACACCGGTGGCGAAGGCGGCTTTCTGGACTGACACTGACGCTGAGGCACGAAAGCGTGGGGAGC…	0	0	2	3	0	0	0	1	1	0	0	0	0	0	0	0	0	0	0	0	0	0	0	0
Otu00597	Bacteria	Firmicutes	Clostridia	Clostridiales	Ruminococcaceae		GGGGAATATTGGGCAATGGGCGCAAGCCTGACCCAGCAACGCCGCGTGAAGGAAGAAGGCTTTCGGGTTGTAAACTTCTTTTATCAGGGACGAACAGATGACGGTACCTGATGAATAAGCCACGGCTAACTACGTGCCAGCAGCCGCGGTAATACGTAGGTGGCAAGCGTTATCCGGATTTACTGGGTGTAAAGGGCGTGTAGGCGGGATTGCAAGTCAGATGTGAAAACTCGGAGCTCAACTCCGAGCCTGCATTTGAAACTGTAGTTCTTGAGTACTGGAGAGGCAGACGGAATTCCTAGTGTAGCGGTGAAATGCGTAGATATTAGGAGGAACACCAGTGGCGAAGGCGGTCTGCTGGACAGCAACTGACGCTGAGGCGCGAAAGCGTGGGGAGCA…	0	0	2	0	0	0	0	1	1	1	0	1	0	1	0	0	0	0	0	0	0	0	0	0
Otu00598	Bacteria						GGGGAATATTGGGCAATGGGCGAAAGCCTGACCCAGCGACGCCGCGTGAGGGAAGAAGGTCTTCGGATTGTAAACCTTAAACAACAGGGACGAAGAAGTGACGGTACCTGTTAGGAAGCCACGGCTAACTACGTGCCAGCAGCCGCGGTAATACGTAGGTGGCGAGCGTTATCCGGATTTACTGGGTGTAAAGGGTGTGTAGGCGGAGGAGCAAGTCAGGCGTGGAAATTACGGGCTCAACCCGTAACTTGCGCTTGAAACTGTTCCCCTTGAGTGTCGGAGAGGTAAATGGAATTCCCAGTGTAGCGGTGAAATGCGTAGATATTGGGAGGAACACCGGTGGCGAAGGCGGTTTACTGGACGACAACTGACGCTGAGACACGAAAGTGTGGGGAGCAA…	0	0	0	0	0	0	1	0	0	1	0	0	0	0	3	0	0	0	0	2	0	0	0	0
Otu00599	Bacteria	Firmicutes	Clostridia	Clostridiales	Ruminococcaceae	Oscillibacter	GGGGAATATTGGGCAATGGACGCAAGTCTGACCCAGCAACGCCGCGTGAAGGAAGAAGGCTTTCGGGTTGTAAACTTCTTTTAAGGGGGAAGAGCAGAAGACGGTACCCCTTGAATAAGCCACGGCTAACTACGTGCCAGCAGCCGCGGTAATACGTAGGTGGCAAGCGTTGTCCGGATTTACTGGGTGTAAAGGGCGTGTAGCCGGGTCGACAAGTCAGATGTGAAATCTGGAGGCTCAACCTCCAAACTGCATTTGAAACTGCCGGTCTTGAGTATCGGAGAGGTAATCGGAATTCCTTGTGTAGCGGTGAAATGCGTAGATATAAGGAAGAACACCAGTGGCGAAGGCGGATTACTGGACGACAACTGACGGTGAGGCGCGAAAGCGTGGGGAGCA…	0	0	2	0	0	1	0	2	0	0	0	1	0	0	0	0	0	1	0	0	0	0	0	0
Otu00600	Bacteria	Firmicutes	Clostridia	Clostridiales	Ruminococcaceae	Butyricicoccus	GGGGAATATTGCGCAATGGGGGAAACCCTGACGCAGCAACGCCGCGTGATTGAAGAAGGTCTTCGGATTGTAAAAATCTTTTATCAGAGACGAAGAAGTGACGGTATCTGATGAATAAGCTCCGGCTAACTACGTGCCAGCAGCCGCGGTAATACGTAGGGAGCGAGCGTTATCCGGATTTACTGGGTGTAAAGGGCGAGTAGGCGGATCGGTAAGTCAGATGTGAAATGTCGGGGCTCAACCCCGGAACTGCATTTGAAACTGCTGACCTTGAGTGATGGAGAGGCAGGCGGAATTCCCAGTGTAGCGGTGAAATGCGTAGATATTGGGAGGAACACCAGTGGCGAAGGCGGCCTGCTGGACATTAACTGACGCTGAGGAGCGAAAGCGTGGGGAGCA…	4	1	1	0	0	0	0	0	0	0	0	0	0	0	0	0	1	0	0	0	0	0	0	0
Otu00601	Bacteria	Firmicutes	Clostridia	Clostridiales	Ruminococcaceae		GGGGAATATTGCACAATGGGGGAAACCCTGATGCAGCAACGCCGCGTGAGGGAAGAAGGTTTTCGGATTGTAAACCTCTGTCCCTGGTGACGAAGACAGTGACGGTAACCAGGGAGGAAGCCACGGCTAACTACGTGCCAGCAGCCGCGGTAATACGTAGGTGGCAAGCGTTGTCCGGATTTACTGGGTATAAAGGGAGCGCAGGCGGGGAAGCAAGTCAGCGGTGAAATACATGGGCTTAACCCATGAACTGCCGTTGAAACTGTTTTTCTTGAGTGAAGTAGAGGCAGGCGGAATTCCGAGTGTAGCGGTGAAATGCGTAGATATTCGGAGGAACACCAGTGGCGAAGGCGGCCTGCTGGGCTTTTACTGACGCTGAGGCTCGAAAGCGTGGGGAGC…	4	0	0	0	0	0	0	0	0	1	0	1	0	0	0	0	0	0	0	0	0	0	0	1
Otu00602	Bacteria	Firmicutes	Clostridia	Clostridiales			GGGGAATATTGCGCAATGGGGGCAACCCTGACGCAGCAACGCTGCGTGCAGGAAGAAGGTCTTCGGATTGTAAACTGTTGTCGCAAGGGAAGAAGACAGTGACGGTACCTTGTGAGAAAGTCACGGCTAACTACGTGCCAGCAGCCGCGGTAATACGTAGGTGACAAGCGTTGTCCGGATTTACTGGGTGTAAAGGGCGCGTAGGCGGGATAGCAAGTCAGTCGTGAAATACCGAGGCTCAACCTCGGGGCTGCGATTGAAACTGTTATTCTTGAGTATCGGAGAGGAAAGCGGAATTCCTAGTGTAGCGGTGAAATGCGTAGATATTAGGAGGAACACCAGTGGCGAAGGCGGCTTTCTGGACGACAACTGACGCTGAGGCGCGAAAGTGTGGGGAGC…	1	0	0	0	1	0	0	0	0	0	3	0	0	0	0	0	0	0	0	0	0	1	0	1
Otu00603	Bacteria	Firmicutes	Clostridia	Clostridiales	Ruminococcaceae		GGGGGATATTGCACAATGGGGGAAACCCTGATGCAGCGACGCCGCGTGAGGGAAGAAGGTCTTCGGATTGTAAACCTCTGTCTTCGGGGACGAACACAATGACGGTACTCGAGGAGGAAGCCACGGCTAACTACGTGCCAGCAGCCGCGGTAAAACGTAGGTGGCAAGCGTTGTCCGGAATTACTGGGTGTAAAGGGAGCGCAGGCGGAACTGCAAGTTGGGTGTCAAATCTACGGGCTTAACCCGTATCCGCACTCAAAACTGTGGTTCTTGAGTAGTGCAGAGGTAGGCGGAATTCCCGGTGTAGCGGTGGAATGCGTAGATATCGGGAGGAACACCAGTGGCGAAGGCGGCCTACTGGGCACCAACTGACGCTGAGGCTCGAAAGTATGGGTAGCA…	1	0	0	0	1	0	0	2	0	0	0	1	0	0	0	0	0	0	0	0	1	0	1	0
Otu00604	Bacteria	Verrucomicrobia	Subdivision5				CGAGGATCATTTGCAATGGGCGAAAGCCTGACAATGCGACGCTGCGTGGAGGATGAAGGCCCTCGGGTTGTAAACTCCTGTCATGGGGGATCAGGCGAGGACGGCGAACACCCGTCCGAGTTGAGCGTACCCCAAGAGGAAGCGACGGCTAACTCTGTGCCAGCAGCCGCGGTAATACAGAGGTCGCGAGCGTTGTTCGGATTTACTGGGCGTAAAGGGCGCGTAGGCGGCGGCGTGTGTCGGATGTGAAATCTCCGGGCCCAACCCGGAAAGTGCGTCCGAAACTGCGCCGCTCGAGGGCGGAAGAGGGAACCGGAATGCAGGGTGTAGCGGTGAAATGCGTTGATATCCTGCAGAACACCGGAGGCGAAGGCGGGTTCCTGGTACGCATCTGACGCT…	0	0	0	0	0	0	0	0	5	2	0	0	0	0	0	0	0	0	0	0	0	0	0	0
Otu00605	Bacteria	Firmicutes					GGGGAATATTGGGCAATGGGCGAAAGCCTGACCCAGCAACGCCGCGTGAGGGAAGAAGGTTTTCGGATTGTAAACCTCTGTCCTAAGGGACGAAGGAAGTGACGGTACCTTAGGAGGAAGCCCCGGCTAACTACGTGCCAGCAGCCGCGGTAATACGTAGGGGGCGAGCGTTGTCCGGAATGACTGGGCGTAAAGGGCGTGTAGGCGGCAGTATAAGTCCGGAGTGAAAGTCCTGCTTTCAAGGTGGGAATTGCTTTGGAGACTGTACAGCTTGAGTGCGGAAGAGGTAAGTGGAATTCCCAGTGTAGCGGTGAAATGCGTAGAGATTGGGAGGAACACCAGTGGCGAAGGCGACTTACTGGGCCGTAACTGACGCTGAGGCGCGAAAGCGTGGGGAGC…	0	0	0	1	0	0	0	5	0	0	0	0	0	0	0	0	0	0	0	0	0	1	0	0
Otu00606	Bacteria	Firmicutes	Clostridia	Clostridiales	Ruminococcaceae	Butyricicoccus	GGGGAATATTGCGCAATGGGGGCAACCCTGACGCAGCAACGCCGCGTGATTGATGAAGGTCTTCGGATTGTAAAAATCTTTAATCAGGGACGAAACAAATGACGGTACCTGAAGAATAAGCTCCGGCTAACTACGTGCCAGCAGCCGCGGTAATACGTAGGGAGCAAGCGTTATCCGGATTTACTGGGTGTAAAGGGCGTGTAGGCGGGTCTGTAAGTTGGGAGTGAAATCCAGGGGCTTAACCCCTGAACTGCTTTCAAAACTGCGGATCTTGAGTGATGGAGAGGCAGGCGGAATTCCCAGTGTAGCGGTGAAATGCGTAGATATTGGGAGGAACACCAGTGGCGAAGGCGGCCTGCTGGACATTAACTGACGCTGAGGCGCGAAAGCGTGGGGAGC…	0	0	0	1	0	1	1	3	1	0	0	0	0	0	0	0	0	0	0	0	0	0	0	0
Otu00607	Bacteria	Firmicutes	Clostridia	Clostridiales	Lachnospiraceae		GGGGAATATTGCACAATGGGGGAAACCCTGATGCAGCGACGCCGCGTGAGCGATGAAGTATTTCGGTATGTAAAGCTCTATCAGCAGGGAAGAAAATGACGGTACCTGACTAAGAAGCCCCGGCTAACTACGTGCCAGCAGCCGCGGTAATACGTAGGGGGCAAGCGTTATCCGGATTTACTGGGTGTAAAGGGAGCGTAGACGGTTTAGCAAGCCAGATGTGAAAACCCGGGGCTCAACCCCGGGACTGCATTTGGAACTGTTTGACTAGAGTGTCGGAGAGGCAAGTGGAATTCCTAGTGTAGCGGTGAAATGCGTAGATATTAGGAGGAACACCAGTGGCGAAGGCGGCTTGCTGGACGATGACTGACGTTGAGGCTCGAAAGCGTGGGGAGCAAA…	0	0	0	3	0	0	0	0	0	4	0	0	0	0	0	0	0	0	0	0	0	0	0	0
Otu00608	Bacteria	Bacteroidetes	Bacteroidia	Bacteroidales	Prevotellaceae	Prevotella	GAGGAATATTGGTCAATGGGCGAGAGCCTGAACCAGCCAAGTAGCGTGCAGGAAGACGGCCCTATGGGTTGTAAACTGCTTTTATGCGGGGATAAAGTGGGGGATGCATCCCTTTTTGCAGGTACCGCATGAATAAGGACCGGCTAATTCCGTGCCAGCAGCCGCGGTAATACGGAAGGTCCGGGCGTTATCCGGATTTATTGGGTTTAAAGGGAGCGTAGGCCGGAGATTAAGCGTGTTGTGAAATGTAGACGCTCAACGTCTGCACTGCAGCGCGAACTGGTGTCCTTGAGTACGCACAAAGTGGGCGGAATTCGTGGTGTAGCGGTGAAATGCTTAGATATCACGAAGAACTCCGATTGCGAAGGCAGCTCACTGGAGCGCAACTGACGCTGAAGC…	0	3	0	0	0	1	3	0	0	0	0	0	0	0	0	0	0	0	0	0	0	0	0	0
Otu00609	Bacteria	Bacteroidetes					GAGGAATATTGGTCAATGGACGGAAGTCTGAACCAGCCATGCCGCGTGAAGGAATAAGGCCCTATGGGTCGTAAACTTCTTTTGTGGTGGAGCAATAAGATCTACGCGTAGGTCGATGAGAGTACATCACGAATAAGCATCGGCTAACTCCGTGCCAGCAGCCGCGGTAATACGGAGGATGCAAGCGTTATCCGGAATTATTGGGTTTAAAGGGTGCGTAGGCTGTTTTGCAAGTCAGGGGTGAAAGCCCGGAGCTCAACTCCGGAACTGCCTTTGATACTGCGAGGCTGGAATACGGATGCCGTGGGAGGAATGAGTAGTGTAGCGGTGAAATGCATAGATATTACTCAGAACACCGATTGCGAAGGCATCTCACGAATCCGTCATTGACGCTGAGGC…	0	0	0	0	1	0	0	0	0	0	2	0	0	0	0	0	0	0	0	1	0	3	0	0
Otu00610	Bacteria	Firmicutes	Clostridia	Clostridiales	Lachnospiraceae		GGGGAATATTGCACAATGGGGGAAACCCTGATGCAGCGACGCCGCGTGAAGGAAGAAGTATTTCGGTATGTAAACTTCTATCAGCAGGGAAGAAAATGACGGTACCTGACTAAGAAGCCCCGGCTAACTACGTGCCAGCAGCCGCGGTAATACGTAGGGGGCAAGCGTTATCCGGATTTACTGGGTGTAAAGGGAGTGTAGACGGCTTTGCAAGTCAGATGTGAAAGCCCGGGGCTCAACCCCGGGACTGCATTTGAAACTGCAGATGCTAGAGTGTCGGAGAGGTAAGCGGAATTCCTAGTGTAGCGGTGAAATGCGTAGATATTAGGAGGAACACCAGTGGCGAAGGCGGCTTACTGGACGATGACTGACGTTGAGGCTCGAAAGCGTGGGGAGCAA…	0	0	1	1	0	2	0	0	0	0	1	2	0	0	0	0	0	0	0	0	0	0	0	0
Otu00611	Bacteria	Bacteroidetes	Bacteroidia	Bacteroidales			GAGGAATATTGGTCAATGGGCGGGAGCCTGAACCAGCCAAGCCGCGTGAGGGAAGAAGGCCCTATGGGTCGTAAACCTCTTTTGTCAGGGAACAAAAGCCGATATGTATATTGGTGTGAGTGTACCTGAAGAAAAAGCATCGGCTAACTCCGTGCCAGCAGCCGCGGTAATACGGAGGATGCGAGCGTTATCCGGATTTATTGGGTTTAAAGGGTGCGTAGGCGGCGGTGCAAGTCAGCGGTAAAAGCCCGGGGCTCAACCCCGGCGAGCCGTTGAAACTGCAGTGCTAGAGAAGGCGAGAGGTACGCGGAATGCGCAGTGTAGCGGTGAAATGCTTAGATATTGCGCAGAACTCCGATTGCGAAGGCAGCGTACTGGCGCCTGACTGACGCTGAGGCA…	2	1	1	0	1	0	0	0	0	0	0	0	0	0	1	0	0	1	0	0	0	0	0	0
Otu00612	Bacteria	Bacteroidetes	Bacteroidia	Bacteroidales	Prevotellaceae	Prevotella	GAGGAATATTGGTCAATGGGCGAGAGCCTGAACCAGCCAAGTAGCGTGCAGGACGACGGCCCTATGGGTTGTAAACTGCTTTTATAAGGGAATAAAGTGAGTCTCGTGAGACTTTTTGCATGTACCTTATGAATAAGGACCGGCTAATTCCGTGCCAGCAGCCGCGGTAATACGGAAGGTCCGGGCGTTATCCGGATTTATTGGGTTTAAAGGGAGCGTAGGCCGTCTGTTAAGCGTGTTGTGAAATGTCGGGGCTCAACCTGGGCATTGCAGCGCGAACTGGCAGACTTGAGTGCACGGGAAGTAGGCGGAATTCGTGGTGTAGCGGTGAAATGCTTAGATATCACGAAGAACTCCGATTGCGAAGGCAGCTCACTGGAGCGCAACTGACGCTGAAGC…	1	0	0	1	0	0	0	0	0	0	1	0	0	1	0	1	0	0	0	0	2	0	0	0
Otu00613	Bacteria						GGGGAATATTGGGCAATGGGCGAAAGCCTGACCCAGCGACGCCGCGTGAGGGAAGAAGGTCTTCGGATTGTAAACCTTAAATAACAGGGACGAAAGAAATGACGGTACCTGTTGGGAAGCCACGGCTAACTACGTGCCAGCAGCCGCGGTAATACGTAGGTGGCAAGTGTTATCCGGAATTACTGGGTGTAAAGGGTGTGTAGGCGGGTCGGCAAGTCGGATGTGAAAATCTCGGGCTCAACTCGAGACCTGCGTCCGAAACTGTCGATCTTGAGGGTCGGAGAGGTAAACGGAATTCCCGGTGTAGCGGTGAAATGCGTAGATATCGGGAGGAACATCTGTGGCGAAGGCGGTTTACTGGACGACAACTGACGCTGAGACACGAAAGCGTGGGGAGCA…	1	2	1	0	0	0	0	0	2	1	0	0	0	0	0	0	0	0	0	0	0	0	0	0
Otu00614	Bacteria	Bacteroidetes	Bacteroidia	Bacteroidales	Prevotellaceae	Prevotella	GAGGAATATTGGTCAATGGAGGCAACTCTGAACCAGCCAAGTAGCGTGCAGGATGACGGCCCTATGGGTTGTAAACTGCTTTTATGCGGGGATAAACTGACTCACGTGTGGCTCATTGCAGGTACCGCGCGAATAAGGACCGGCTAATTCCGTGCCAGCAGCCGCGGTAATACGGAAGGTCCGGGCGTTATCCGGATTCATTGGGTTTAAAGGGAGCGCAGGCCGCCCCTTAAGCGTGTTGTGAAATGCCGCGGCTCAACCGTGGCACTGCAGCGCGAACTGGGGGGCTTGAGTGCGCGCAGCGCAGGCGGAACTCGTGGTGTAGCGGTGAAATGCTTAGATATCACGAAGAACTCCGATCGCGAAGGCAGCCTGCGGGAGCGCAACTGACGCTGAGGC…	0	0	0	0	0	6	0	0	0	0	0	0	0	0	0	0	1	0	0	0	0	0	0	0
Otu00615	Bacteria	Bacteroidetes	Bacteroidia	Bacteroidales	Porphyromonadaceae		GAGGAATATTGGTCAATGGACGAGAGTCTGAACCAGCCAAGTCGCGTGACGGAAGACGGATCTATGGTTTGTAAACTTCTTTAGTGCGGGAACAAAGCGGCGTCGTGACGCCGGATGAGTGTACCGCAAGAATAAGCATCGGCTAACTCCGTGCCAGCAGCCGCGGTAATACGGAGGATGCGAGCGTTATCCGGATTTATTGGGTTTAAAGGGAGCGCAGGCTGCGAGGCAAGTCAGCGGTCAAATGTCGGGGCTCAACCCCGGCCTGCCGTTGAAACTGTCCTGCTAGAGTTCGAGTGAGGTATGCGGAATGCGTTGTGTAGCGGTGAAATGCATAGATATGACGCAGAACTCCGATTGCGAAGGCAGCATACCAACTCGCGACTGACGCTGAGGCTC…	1	0	1	0	1	0	1	0	0	0	0	0	0	0	1	0	0	1	0	1	0	0	0	0
Otu00616	Bacteria	Firmicutes	Clostridia	Clostridiales			GGGGGATATTGCGCAATGGGGGAAACCCTGACGCAGCAACGCCGCGTGCAGGAAGAAGGTCTTCGGATTGTAAACTGTTGTCGCAGGGGAAGAAGAAAGTGACGGTACCCTGTGAGAAAGTCACGGCTAACTACGTGCCAGCAGCCGCGGTAATACGTAGGTGACAAGCGTTGTCCGGATTTACTGGGTGTAAAGGGCGCGTAGGCGGGATAGCAAGTCAGTCGTGAAATGCCGGGGCTTAACCCCGGAGCTGCGATTGAAACTGTTATTCTTGAGTATCGGAGAGGAAAGCGGAATTCCTAGTGTAGCGGTGAAATGCGTAGATATTAGGAGGAACACCAGTGGCGAAGGCGGCTTTCTGGACGACAACTGACGCTGAGGCGCGAAAGTGTGGGGAGC…	1	0	0	0	0	0	0	0	0	1	0	1	0	0	1	0	1	0	0	1	0	0	1	0
Otu00617	Bacteria	Firmicutes	Clostridia	Clostridiales	Ruminococcaceae		GGGGAATATTGCACAATGGGGGAAACCCTGATGCAGCAATGCCGCGTGAAGGATGAAGGTTTTCGGATTGTAAACTTCTTTTGTACGGGACGAAACAAATGACGGTACCGTAAGAATAAGCCACGGCTAACTACGTGCCAGCAGCCGCGGTAATACGTAGGTGGCAAGCGTTATCCGGATTTACTGGGTGTAAAGGGCGAGTAGGCGGGATTGCAAGTCAGATGTGAAAACTATGGGCTCAACCCATAGACTGCATTTGAAACTGTAGTTCTTGAGTGATGGAGAGGCAGGCGGAATTCCCGGTGTAGCGGTGGAATGCGTAGATATCGGGAGGAACACCAGTGGCGAAGGCGGCCTGCTGGACATTAACTGACGCTGAGGCGCGAAAGCGTGGGGAGC…	4	0	1	0	1	0	0	1	0	0	0	0	0	0	0	0	0	0	0	0	0	0	0	0
Otu00618	Bacteria	Firmicutes	Clostridia	Clostridiales	Ruminococcaceae		GGGGAATATTGGGCAATGGGCGAAAGCCTGACCCAGCGACGCCGCGTGAAGGAAGAAGGCCTTCGGGTTGTAAACTTTAGTAAGCAGGGAAGAAGAAAGTGACGGTACCTGCAGAGTAAGCCACGGCTAACTACGTGCCAGCAGCCGCGGTAATACGTAGGTGGCGAGCGTTATCCGGAATTACTGGGTGTAAAGGGTGTGTAGGCGGGATTTCAAGTCAGATGTGAAAATTATGGGCTCAACCCATAACCTGCATTTGAAACTGAGATTCTTGAGAGTCGGAGAGGTAAATGGAATTCCCGGTGTAGCGGTGAAATGCGTAGATATCGGGAGGAACACCAGTGGCGAAGGCGATTTACTGGACGACAACTGACGCTGAGACACGAAAGCGTGGGGAGC…	0	1	0	0	0	0	0	0	3	1	0	2	0	0	0	0	0	0	0	0	0	0	0	0
Otu00619	Bacteria	Bacteroidetes	Bacteroidia	Bacteroidales	Prevotellaceae		GAGGAATATTGGTCAATGGTCGAGAGACTGAACCAGCCAAGTAGCGTGATGGACGACGGCCCTACGGGTCTTAAACATCTTTTATATGAGAATAACAAGGGGAACGCGTTCCCCCCTGCATGTACCATATGAATAAGCATCGGCTAATTCCGTGCCAGCAGCCGCGGTAATACGGAAGATGCGAGCGTTATCCGGATTTATTGGGTTTAAAGGGAGCGTAGGCGGACTGTTAAGTCAGCGGTAAAATCTCGGGGCCCAACCCCGTTGTGCCGTTGAAACTGGCAGCCTTGAGTACACACAAGGATGGTGGAATTCGTCGTGTAGCGGTGAAATGCTTAGATATGACGAAGAACCCCGATTGCGAAGGCAGCCATCTGGAGTGCCACTGACGCTGAGGCT…	0	0	0	0	0	0	0	0	7	0	0	0	0	0	0	0	0	0	0	0	0	0	0	0
Otu00620	Bacteria	Firmicutes	Clostridia	Clostridiales			GGGGAATATTGGGCAATGGGCGAAAGCCTGACCCAGCGACGCCGCGTGAGGGAAGACGGTCTTCGGATTGTAAACCTTTGTCAACAGGAACGAAACAAATGACGGTACCTGTGGAGGAAGCCACGGCTAACTACGTGCCAGCAGCCGCGGTAATACGTAGGTGGCGAGCGTTATCCGGATTTACTGGGTGTAAAGGGTGTGTAGGCGGAAAGGCAAGTCAGATGTGAAAATGATGGGCTCAACCCATGACCTGCATTTGAAACTGTCTTCCTTGAGAGTGGGAGAGGTAAATAGAATTCCTGGTGTAGCGGTGAAATGCGTAGATATCAGGAGGAATACCGGTGGCGAAGGCGATTTACTGGCCCACAACTGACGCTGAGACACGAAAGCGTGGGGAGC…	0	0	0	0	0	0	0	0	0	6	0	1	0	0	0	0	0	0	0	0	0	0	0	0
Otu00621	Bacteria	Firmicutes	Clostridia	Clostridiales	Lachnospiraceae		GGGGAATATTGCACAATGGGGGAAACCCTGATGCAGCGACGCCGCGTGAGTGAAGAAGTATTTCGGTATGTAAAGCTCTATCAGCAGGGAAGAAGATGACGGTACCTGAGTAAGAAGCACCGGCTAAATACGTGCCAGCAGCCGCGGTAATACGTATGGTGCAAGCGTTATCCGGATTTACTGGGTGTAAAGGGAGCGTAGGTGGCATGGCAAGCCAGAAGTGAAAGCCCGGGGCTTAACCGCGGGACTGCTTTTGGAACTGTTGTGCTGGAGTGCAGGAGGGGTAAGCGGAATTCCTGGTGTAGCGGTGAAATGCGTAGATATCAGGAGGAACACCGGTGGCGAAGGCGGCTTACTGGACTGTAACTGACACTGAGGCTCGAAAGCGTGGGGAGCAAA…	4	0	0	0	0	0	0	1	0	0	0	0	0	0	0	0	0	0	0	0	0	0	1	1
Otu00622	Bacteria	Proteobacteria	Deltaproteobacteria				AGGGAATTTTGCGCAATGGGCGAAAGCCTGACGCAGCAACGCCGCGTGATTGATAAAGCCCTTCGGGGTGTAAAGATCTGTCAGTAGGGAAGAATAATGACTGTACCTACAGAGGAAGCACCGGCTAACTCCGTGCCAGCAGCCGCGGTAATACGGAGGGTGCGAGCGTTGTCCGGAATCATTGGGCGTAAAGAGTTCGTAGGTGGCATGTAAAGTCTGGTGTTAAATACTGGGGCTCAACTTCAGTTCGGCACTGGATACTTGCAAGCTAGAATGCGGTAGAGGTAAAGGGAATTCCTGGTGTAGTGGTGAAATGCGTAGATATCAGGAGGAACATCGGTGGCGTAAGCGCTTTACTGGGCCGTAATTGACACTGAGGAACGAAAGCCAGGGTAGCAA…	0	0	0	0	0	0	0	2	1	0	0	0	3	1	0	0	0	0	0	0	0	0	0	0
Otu00623	Bacteria	Firmicutes	Clostridia	Clostridiales	Ruminococcaceae		GGGGAATATTGGGCAATGGGCGAAAGCCTGACCCAGCAACGCCGCGTGAAGGAAGAAGGTTTTCAGATTGTAAACTTCTTTTATCAGGGACGAAGAAAGTGACGGTACCTGATGAATAAGCCACGGCTAACTACGTGCCAGCAGCCGCGGTAATACGTAGGTGGCAAGCGTTATCCGGATTTACTGGGTGTAAAGGGCGCGTAGGCGGGGATGCAAGTCAGATGTGAAATCTATGGACTTAACCCATAAACTGCATTTGAAACTGTATCTCTTGAGTGCTGGAGAGGTAGACGGAATTCCTTGTGTAGCGGTGAAATGCGTAGATATAAGGAAGAACACCAGTGGCGAAGGCGGTCTACTGGACAGTAACTGACGCTGAGGCGCGAGAGCGTGGGGAGC…	0	2	0	2	0	0	1	1	0	0	0	0	0	0	0	0	0	0	1	0	0	0	0	0
Otu00624	Bacteria	Firmicutes	Negativicutes	Selenomonadales	Veillonellaceae	Mitsuokella	GGGGAATCTTCCGCAATGGGCGCACGCATGACGGAGCAACGCCGCGTGAGTGAAGAAGGGTTTCGACTCGTAAAGCTCTGTTGTCGGGGACGAATGTCAGGACTCAAAATATGGGTTCTGAATGACGGTACCTGAAGAGGCAGCCACGGCTAACTACGTGCCAGCAGCCGCGGTAATACGTAGGTGGCGAGCGTTGTCCGGAATTATTGGGCGTAAAGGGAGCGCAGGCGGGAGGTCAAGTCTATCTTAAAAGTGCGGGGCTCAACCCCGTGAGGGGATGGAAACTGGTCTTCTTGAGTGCAGGAGAGGAAAGCGGAATTCCTAGTGTAGCGGTGAAATGCGTAGATATTAGGAGGAACACCAGTGGCGAAGGCGGCTTTCTGGACTGTAACTGACGCT…	0	0	2	0	0	0	0	0	0	2	0	0	2	0	0	0	0	0	0	0	1	0	0	0
Otu00625	Bacteria	Firmicutes	Clostridia	Clostridiales	Eubacteriaceae	Eubacterium	GGGGGATATTGCACAATGGAGGGAACTCTGATGCAGCGACGCCGCGTGAAGGAAGAAGGCCTTCGGGTCGTAAACTTCTGTCCTTGGGGAAGAAAGAAATGACGGTACCCTTGGAGGAAGCCCCGGCTAACTACGTGCCAGCAGCCGCGGTAACACGTAGGGGGCGAGCGTTATCCGGAATTACTGGGCGTAAAGAGTGCGTAGGTGGCTTTTTAAGCGCGGGGTCTAAGGCTATGGCCTAACCATAGTCCGCCCTGCGAACTGGAGAGCTTGAGTACAGGAGGGGAAAGCGGAATTCCTAGTGTAGCGGTGAAATGCGTAGATATTAGGAGGAACACCAGTGGCGAAGGCGGCTTTCTGGACTGAAACTGACACTGAGGCACGAAAGCGTGGGTAGCA…	6	0	0	0	0	0	0	0	0	0	0	0	0	0	0	0	0	0	1	0	0	0	0	0
Otu00626	Bacteria						AGGGAATTTTGCGCAATGGGCGAAAGCCTGACGCAGCAATGCCGCGTGAATGTTAAACCCTTCGGGGTGTAAAGTTCTGTCAGTGGGGACGAATAATGACGGTACCCACAGAGGAAGCACCGGCTAACTCCGTGCCAGCAGCCGCGGTAATACGGAGGGTGCAAGCGTTGTCCGGAATCATTGGGCGTAAAGAGTTCGTAGGCGGTTTGTTAAGTTTGGTGTTAAAGGCTGAGGCTCAACCTCAGTACGGCACTGGATACTGGCAGACTGGAATGCGGTAGAGGTAAAGGGAATTCCTGGTGTAGCGGTGAAATGCGTAGATATCAGGAGGAACATCGGTGGCGTAAGCGCTTTACTGGGCCGTTATTGACGCTGAGGAACGAAAGCCAGGGTAGCGAA…	0	2	0	1	0	0	0	0	1	1	0	0	2	0	0	0	0	0	0	0	0	0	0	0
Otu00627	Bacteria	Firmicutes	Clostridia	Clostridiales	Lachnospiraceae	Clostridium_XlVa	GGGGAATATTGCACAATGGGGGAAACCCTGATGCAGCGACGCCGCGTGAGTGAAGAAGTATTTCGGTATGTAAAGCTCTATCAGCAGGGAAGAAAAACATGACGGTACCTGACTAAGAAGCCCCGGCTAACTACGTGCCAGCAGCCGCGGTAATACGTAGGGGGCAAGCGTTATCCGGATTTACTGGGTGTAAAGGGAGCGTAGACGGCATGGCAAGTCTGAAGTGAAAGCCCGCGGCTCAACTGCGGGACTGCTTTGGAAACTGTGGTGCTTGAGTGCAGGAGAGGTAAGTGGAATTCCTAGTGTAGCGGTGAAATGCGTAGATATTAGGAGGAACACCAGTGGCGAAGGCGGCTTACTGGACTGTAACTGACGTTGAGGCTCGAAAGCGTGGGGAGC…	0	0	0	0	0	0	0	0	5	0	0	0	0	0	2	0	0	0	0	0	0	0	0	0
Otu00628	Bacteria	Bacteroidetes	Bacteroidia	Bacteroidales			GAGGAATATTGGTCAATGGACGGAAGTCTGAACCAGCCATGCCGCGTGCAGGACTAAGGCCCTATGGGTCGTAAACTGCTTTTGTGGTGGAGCAATAAGGTTCACGTGTGGACCGATGAGAGTACACTACGAATAAGCATCGGCTAACTCCGTGCCAGCAGCCGCGGTAATACGGAGGATGCAAGCGTTATCCGGATTTATTGGGTTTAAAGGGTGCGTAGGCTGTGCTGCAAGTCGGAGGTGAAATATCCTGGCTCAACCGGGGGGGTGCCTTAGATACTGCAGTGCTGGAATACTGTTGCCGCGGGAGGAATGAGTAGTGTAGCGGTGAAATGCATAGATATTACTCAGAACACCGATTGCGAAGGCATCTCGCGAAGCAGTTATTGACGCTTAGGC…	0	0	1	0	0	0	0	0	4	0	0	0	0	0	0	0	0	0	0	1	0	1	0	0
Otu00629	Bacteria	Firmicutes					GGGGAATATTGCACAATGGGCGAAAGCCTGATGCAGCAACGCCGCGTGAGGGAAGACGGTTTTCGGATTGTAAACCTCTGTTTTCGGTGACGAACAAATGACGGTAACCGAGTAGGAAGCCACGGCTAACTACGTGCCAGCAGCCGCGGTAATACGTAGGTGGCAAGCGTTATCCGGAATTACTGGGTGTAAAGGGAGCGCAGGCGGGATAGCAAGTCAGCTGTGAAAACTATGGGCTCAACCCATAAACTGCAGTTGAAACTGTTATTCTTGAGTGGAGTAGAGGCAAGCGGAATTCCGAGTGTAGCGGTGAAATGCGTAGATATTCGGAGGAACACCAGTGGCGAAGGCGGCTTTCTGGACTGTAACTGACACTGAGGCTCGAAAGCCAGGGGAGCG…	0	0	1	1	0	0	0	0	0	1	0	1	1	0	0	0	1	0	0	0	0	0	0	0
Otu00630	Bacteria	Firmicutes	Clostridia	Clostridiales	Ruminococcaceae		GGGGGATATTGCACAATGGGGGAAACCCTGATGCAGCGACGCCGCGTGAGGGAAGACGGTCCTCTGGATTGTAAACCTCTGTCTTCGGGGACGAAACGAGACGGTACCCGAGGAGGAAGCCACGGCTAACTACGTGCCAGCAGCCGCGGTAATACGTAGGTGGCAAGCGTTGTCCGGATTTACTGGGTGTAAAGGGCGTGTAGCCGGGAAGGCAAGTCAGATGTGAAATCCACGGGCTTAACTCGTGAACTGCATTTGAAACTACTTTTCTTGAGTATCGGAGAGGCAATCGGAATTCCTAGTGTAGCGGTGAAATGCGTAGATATTAGGAGGAACACCAGTGGCGAAGGCGGATTGCTGGACGACAACTGACGGTGAGGCGCGAAAGCGTGGGGAGCA…	0	1	0	0	0	0	0	0	0	0	0	0	0	0	2	0	0	0	1	0	0	0	1	1
Otu00631	Bacteria						GGGGAATATTGGGCAATGGGCGAAAGCCTGACCCAGCAACGCCGCGTGGAGGAAGAAGGTTTTCGGATCGTAAACTCCTGTCCTCAGGGAAGAGAAAGAGACGGTACCTGAGGAGGAAGCCCCGGCTAACTACGTGCCAGCAGCCGCGGTAATACGTAGGGGGCAAGCGTTGTCCGGAATGATTGGGCGTAAAGGGCGCGTAGGCGGCTCGGTAAGTCTGGAGTGAAAGTCCTGGCTTCAAGTTGGGAATTGCTTTGGATACTGTCGGGCTTGAGTGCAGGAGAGGTTAGTGGAATTCCCAGTGTAGCGGTGAAATGCGTAGAGATTGGGAGGAACACCAGTGGCGAAGGCGACTAACTGGACTGTAACTGACGCTGAGGCGCGAAAGTGTGGGGAGCA…	0	0	1	3	0	1	0	0	0	0	0	0	0	0	0	0	1	0	0	0	0	0	0	0
Otu00632	Bacteria	Firmicutes	Clostridia	Clostridiales	Ruminococcaceae		GGGGAATATTGGGCAATGGGCGCAAGCCTGACCCAGCAACGCCGCGTGAAGGAAGAAGGCTTTCGGGTTGTAAACTTCTTTTGTCAGGGACGAGTAGAAGACGGTACCTGACGAATAAGCCACGGCTAACTACGTGCCAGCAGCCGCGGTAATACGTAGGTGGCAAGCGTTGTCCGGATTTACTGGGTGTAAAGGGCGTGTAGCCGGGAGGGCAAGTCAGATGTGAAATCCACGGGCTCAACTCGTGAACTGCATTTGAAACTACTCTTCTTGAGTATCGGAGAGGCAATCGGAATTCCTAGTGTAGCGGTGAAATGCGTAGATATTAGGAGGAACACCAGTGGCGAAGGCGCCTTTCTGGACTGTGTCTGACGCTGAGATGCGAAAGCCAGGGTAGCG…	0	0	0	0	3	0	0	3	0	0	0	0	0	0	0	0	0	0	0	0	0	0	0	0
Otu00633	Bacteria	Firmicutes	Clostridia	Clostridiales	Ruminococcaceae		GGGGAATATTGCGCAATGGGGGCAACCCTGACGCAGCAACGCCGCGTGAAGGATGAAGGTCTTCGGATTGTAAACTTTTGTCTTATGGGAAGAAAAGAATGACGGTACCATAGGAGGAAGCCACGGCTAACTACGTGCCAGCAGCCGCGGTAATACGTAGGTGGCAAGCGTTGTCCGGATTTACTGGGTGTAAAGGGCGTGTAGGCGGGTTAGTAAGTCAGATGTGAAATACCGGGGCTCAACTCCGGGGCTGCATTTGAAACTGCCAATCTTGAGTGCTGGAGAGGAAAGCGGAATTCCTAGTGTAGCGGTGAAATGCGTAGATAGTAGGAGGAACACCGGTGGCGAAGGCGGCTTTCTGGACAGTAACTGACGCTGAGGCGCGAAAGCGTGGGGAGC…	2	0	0	0	0	0	0	0	1	0	1	0	0	2	0	0	0	0	0	0	0	0	0	0
Otu00634	Bacteria	Firmicutes					GGGGAATATTGGGCAATGGGCGAAAGCCTGACCCAGCAACGCCGCGTGGAGGAAGAAGGTTTTCGGATCGTAAACTCCTGTCCTCAGGGAAGAGAAAGAGACGGTACCTGAGGAGGAAGCCCCGGCTAACTACGTGCCAGCAGCCGCGGTAATACGTAGGGGGCAAGCGTTGTCCGGAATGATTGGGCGTAAAGGGCGCGTAGGCGGCTCGGTAAGTCTGGAGTGAAAGTCCTGGCTTCAAGTTGGGAATTGCTTTGGATACTGTCGGGCTTGAGTGCAGGAGAGGGTAGTGGAATTCCCAGTGTAGCGGTGAAATGCGTAGAGATTGGGAGGAACACCAGTGGCGAAGGCGACTAACTGGACTGTAACTGACGCTGAGGCGCGAAAGTGTGGGGAGCA…	0	0	1	0	0	0	0	0	3	1	0	0	0	0	0	0	0	0	0	0	0	0	0	1
Otu00635	Bacteria	Firmicutes	Clostridia	Clostridiales	Ruminococcaceae		GGGGGATATTGCGCAATGGGGGGAACCCTGACGCAGCAACGCCGCGTGAAGGAAGAAGGTTTTCGGATCGTAAACTTCTTCAAGCTGGGAAGATAATGACGGTACCAACAGAATAAGCCACGGCTAACTACGTGCCAGCAGCCGCGGTAATACGTAGGTGGCAAGCGTTGTCCGGATTTACTGGGTGTAAAGGGCGTGTAGGCGGGACTTTAGGTCAGATGTGAAATACCGAGGCTTAACTTCGGAGCTGCATTTGAAACCGGAGTTCTTGAGTGCCGGAGAGGAAAGCGGAATTCCTAGTGTAGCGGTGAAATGCGTAGATATTAGGAGGAACACCAGTGGCGAAGGCGGCTTTCTGGACGGTAACTGACGCTGAGGCGCGAAAGCGTGGGGAGCAAA…	0	0	0	0	0	1	1	0	0	0	0	0	0	0	1	0	0	0	0	0	2	0	0	1
Otu00636	Bacteria	Firmicutes	Clostridia	Clostridiales	Ruminococcaceae	Faecalibacterium	GGGGGATATTGCACAATGGGGGAAACCCTGATGCAGCGACGCCGCGTGAGGGAAGACGGTCCTCTGGATTGTAAACCTCTGTCTTCGGGGACGAAAGAAGACGGTACCCGAGGAGGAAGCCACGGCTAACTACGTGCCAGCAGCCGCGGTAAAACGTAGGTCACAAGCGTTGTCCGGAATTACTGGGTGTAAAGGGAGCGCAGGCGGGAAGACAAGTTGGAAGTGAAATCCATGGGCTCAACCCATGAACTGCTTTCAAAACTGTTTTTCTTGAGTAGTGCAGAGGTAGGCGGAATTCCCGGTGTAGCGGTGGAATGCGTAGATATCGGGAGGAACACCAGTGGCGAAGGCGGCCTACTGGGCACCAACTGACGCTGAGGCTCGAAAGTGTGGGTAGCA…	0	0	0	0	0	0	0	1	0	0	0	2	0	0	0	0	2	0	0	0	0	0	1	0
Otu00637	Bacteria	Firmicutes	Clostridia	Clostridiales			GGGGAATATTGGGCAATGGGGGCAACCCTGACCCAGCAACGCCGCGTGAGGGAAGAAGGTTTTCGGATTGTAAACCTCTGTCCTTGGGGACGAAGAAGTGACGGTACCCAAGGAGGAAGCTCCGGCTAACTACGTGCCAGCAGCCGCGGTAATACGTAGGGAGCGAGCGTTGTCCGGAATTACTGGGCGTAAAGGGTGCGTAGGCGGTTTGGTAAGTCAGATGTGAAATACCCGGGCTTAACCCGGGGGCTGCATCTGATACTGTCAGACTTGAGTGCAGGAGAGGAAAGCGGAATTCCTAGTGTAGCGGTGAAATGCGTAGATATTAGGAGGAACACCAGTGGCGAAGGCGGCTTTCTGGACTGTAACTGACGCTGAGGCACGAAAGCGTGGGGAGCA…	0	0	0	0	0	0	0	3	1	0	0	1	0	1	0	0	0	0	0	0	0	0	0	0
Otu00638	Bacteria	Firmicutes					GGGGAATATTGGGCAATGGAGGCAACTCTGACCCAGCAACGCCGCGTGAATGAAGAAGGTCATCGGATTGTAAAGTTCTTTAGTGAGGGACGAATAAATGACGGTACCTAGAGAATAAGCCACGACTAACTACGTGCCAGCAGTCGCGGTAATACGTAGGTGGCAAGCGTTGTCCGGAATGACTGGGCGTAAAGGGAGAGTAGGCGGTGCAACAAGTTAGGAGTGAAATCCCGAGGCTTAACCTCGGAACTGCTTTTAAAACTGTTGTGCTTGAGTGATGGAGAGGAAAGCGGAATTCCTAGTGTAGCGGTGGAATGCGTAGATATTAGGAGGAACACCAGAGGCGAAGGCGGCTTTCTGGACATTAACTGACGCTGAGGCTCGAAAGCGTGGGGAGCA…	3	0	0	0	0	0	0	0	0	2	0	1	0	0	0	0	0	0	0	0	0	0	0	0
Otu00639	Bacteria	Firmicutes	Clostridia	Clostridiales	Lachnospiraceae		GGGGAATATTGCACAATGGGGGAAACCCTGATGCAGCGACGCCGCGTGAGCGATGAAGTATTTCGGTATGTAAAGCTCTATCAGCAGGGAAGAAAAAATGACGGTACCTGACTAAGAAGCCCCGGCTAACTACGTGCCAGCAGCCGCGGTAATACGTAGGGGGCAAGCGTTATCCGGATTTACTGGGTGTAAAGGGAGCGCAGGCGGTCCGGCAAGTCTGATGTGAAAGCCTGGGGCTCAACCCCGGGACTGCATTGGAAACTGTCGGACTTGAGGGTCGGAGGGGTGAGTGGAATTCCTAGTGTAGCGGTGAAATGCGTAGATATTAGGAGGAACACCAGTGGCGAAGGCGGCTTACTGGACGACAACTGACGCTGAGGCTCGAAAGCGTGGGGAGCA…	2	0	0	0	0	0	0	0	0	0	1	0	0	0	1	0	0	0	0	2	0	0	0	0
Otu00640	Bacteria	Firmicutes	Clostridia	Clostridiales	Ruminococcaceae	Clostridium_IV	GGGGGATATTGCACAATGGGGGAAACCCTGATGCAGCAATGCCGCGTGAGGGAAGAAGGTCTTCGGATTGTAAACCTAAGTTGTCAGGGACGAACAAATGACGGTACCTGAAAAGAAAGCTCCGGCTAACTACGTGCCAGCAGCCGCGGTAATACGTAGGGAGCGAGCGTTGTCCGGATTTACTGGGTGTAAAGGGTGCGTAGGCGGGTTTGCAAGTCAGGCGTGAAATACCGAGGCTTAACTTCGGGGCTGCGCTTGAAACTGTAGATCTTGAGTGAAGTAGAGGTAGGCGGAATTCCTAGTGTAGCGGTGAAATGCGTAGATATTAGGAGGAACACCAGTGGCGAAGGCGGCCTACTGGGCTTTAACTGACGCTGAGGCACGAAAGCATGGGGAGCA…	2	2	0	0	0	0	0	0	2	0	0	0	0	0	0	0	0	0	0	0	0	0	0	0
Otu00641	Bacteria	Firmicutes	Clostridia	Clostridiales	Lachnospiraceae	Roseburia	GGGGAATATTGCACAATGGGGGAAACCCTGATGCAGCGACGCCGCGTGAACGAAGAAGTATTTCGGTATGTAAAGTTCTATCAGCAGGGAAGATAATGACGGTACCTGACTAAGAAGCACCGGCTAAATACGTGCCAGCAGCCGCGGTAATACGTATGGTGCAAGCGTTATCCGGATTTACTGGGTGTAAAGGGAGCGCAGGCGGTGCGGCAAGTCTGATGTGAAAGCCCGGGGCTCAACCCCGGTACTGCATTGGAAACTGTCGTACTAGAGTGTCGGAGGGGTAAGTGGAATTCCTAGTGTAGCGGTGAAATGCGTAGATATTGGGAGGAACACCAGTGGCGAAGGCGCCTTTCTGGACTGTGTCTGACGCTGAGATGCGAAAGCCAGGGTAGCGAA…	0	0	0	2	3	0	0	0	0	0	0	0	0	0	0	0	0	0	0	0	0	0	1	0
Otu00642	Bacteria						GGGGAATATTGGGCAATGGGCGCAAGCCTGACCCAGCAACGCCGCGTGAGGGAAGAAGGTTTTCGGATTGTAAACCTCTGTCCTTGATGAAAAGAAGAAGATGGTAATCAAGGAGGAAGCCCCGGCTAACTACGTGCCAGCAGCCGCGGTAATACGTAGGGGGCGAGCGTTGTCCGGAATGATTGGGCGTAAAGGGCGCGTAGGCGGCCATTTAAGTCTGGAGTGAAAGTCCTGTTTTTAAGATGGGAACTGCTTTGGATACTGGATGGCTTGAGTGCAGGAGAGGTTATCGGAATTCCCGGTGTAGCGGTGAAATGCGTAGAGATCGGGAGGAACACCAGTGGCGAAGGCGGGTAACTGGACTGCAACTGACGCTGAGGCGCGAAAGTGTGGGGAGCA…	0	0	0	2	0	0	0	1	1	0	0	2	0	0	0	0	0	0	0	0	0	0	0	0
Otu00643	Bacteria	Actinobacteria	Actinobacteria	Coriobacteriales	Coriobacteriaceae		GGGGAATTTTGCGCAATGGGGGCAACCCTGACGCAGCAACGCCGCGTGCGGGACGACGGCCTTCGGGTTGTAAACCGCTTTCAGCAGGGAAGAACCTCTGACGGTACCTGCAGAAGAAGCCCCGGCTAACTACGTGCCAGCAGCCGCGGTAATACGTAGGGGGCGAGCGTTATCCGGAATGATTGGGCGTAAAGCGCGCGCAGGCGGCCGCTCAAGCGGGACCTCTAACCCCGGGGCTCAACCCCGGGCCGGGTCCCGAACTGGGCGGCTCGAGTGCGGTAGGGGAGAGCGGAATTCCAAGTGTAGCGGTGAAATGCGCAGATATTTGGAAGAACACCGATGGCGAAGGCAGCTCTCTGGGCCGTCACTGACGCTGAGGCGCGAAAGCCGGGGGAGCGA…	1	0	0	0	1	0	0	1	1	1	0	0	0	0	0	0	1	0	0	0	0	0	0	0
Otu00644	Bacteria	Lentisphaerae	Lentisphaeria	Victivallales	Victivallaceae	Victivallis	CGAGAATCTTCCGCAATGCGCGAAAGCGTGACGGAGCAATGCCGCGTGTCGGATGAAGGCCTTCGGGTTGTAAACGACTGTCACTCGGGACGAAAAAAATGACGGTACCGAGGGAGGAAGCCACGGCTAACTACGTGCCAGCAGCCGCGGTAATACGTAGGTGGCGAGCGTTGTTCGGATTTATTGGGCGTAAAGGGTCTGTAGGAGGTTCGTTAAATTTGGGGTGAAATCCCGGAGCTCAACTCCGGAACTGCCTTGAAGACTGATGGACTAGAGTGTTGAAGAGGTAAGCGGAATACCAGGTGTAGCGGTGGAATGCGTAGATATCTGGTAGAACACCAAAAGCGAAGGCAGCTTACTGGGCAATAACTGACTCTGAGAGACGAAAGCGTGGGGAGC…	0	0	0	0	0	0	1	0	4	0	0	0	0	1	0	0	0	0	0	0	0	0	0	0
Otu00645	Bacteria	Firmicutes	Clostridia	Clostridiales	Ruminococcaceae		GGGGGATATTGCACAATGGGCGCAAGCCTGATGCAGCGACGCCGCGTGGAGGAAGAAGGTTTTCGGATTGTAAACTCCTGTCTTCAGGGACGATAATGACGGTACCTGAGGAGGAAGCCACGGCTAACTACGTGCCAGCAGCCGCGGTAATACGTAGGTGGCAAGCGTTGTCCGGAATTACTGGGTGTAAAGGGAGCGTAGGCGGGATTGCAAGTCAGCGGTGAAATGTATGGGCTTAACCCATGAACTGCCGTTGAAACTGTAGTTCTTGAGTGAAGTAGAGGCAGGCGGAATTCCTAGTGTAGCGGTGAAATGCGTAGATATTAGGAGGAACACCAGTGGCGAAGGCGGCCTGCTGGGCTTTTACTGACGCTGAGGCTCGAAAGTGTGGGTAGCAAA…	0	0	0	0	0	1	2	0	0	0	0	1	0	1	1	0	0	0	0	0	0	0	0	0
Otu00646	Bacteria	Bacteroidetes	Bacteroidia	Bacteroidales	Porphyromonadaceae		GAGGAATATTGGTCAATGGGCGGAAGCCTGAACCAGCCAAGTCGCGTGAGGGAAGACGGCCCTAAGGGTTGTAAACCTCTTTTGCCGGGGAGCAAAAGCGCCGTGCGCGGTGCTATGAGAGTACCCGGAGAAAAAGCATCGGCTAACTCCGTGCCAGCAGCCGCGGTAATACGGAGGATGCGAGCGTTATCCGGATTTATTGGGTTTAAAGGGTGCGTAGGCGGAATGTTAAGTCAGCGGTCAAATAATGGGGCTCAACCCCGTTTCGCCGTTGAAACTGGCAGTCTTGAGTGGGCGAGAAGTATGCGGAATGCGTGGTGTAGCGGTGAAATGCATAGATATCACGCAGAACTCCGATTGCGAAGGCAGCATACCGGCGCCCGACTGACGCTGAGGCAC…	0	0	0	0	1	5	0	0	0	0	0	0	0	0	0	0	0	0	0	0	0	0	0	0
Otu00647	Bacteria	Bacteroidetes	Bacteroidia	Bacteroidales	Porphyromonadaceae		GAGGAATATTGGTCAATGGGCGAGAGCCTGAACCAGCCAAGTCGCGTGAGGGAAGACGGTCCTACGGATTGTAAACCTCTTTTGTCGGGGAGTAATAGGCGGGACGTGTCCTGCTGTGAGAGTACCCGAAGAAAAAGCATCGGCTAACTCCGTGCCAGCAGCCGCGGTAATACGGAGGATGCGAGCGTTATCCGGATTTATTGGGTTTAAAGGGTGCGCAGGCGGCGCGCCAAGTCAGCGGTCAAAGTTCCGGGCTCAACCCGGTGTCGCCGTTGAAACTGGCGTGCTCGAGTGCGTGCGAGGAAGGCGGAATGCGTTGTGTAGCGGTGAAATGCATAGATATCACGCAGAACTCCGATTGCGAAGGCAGCATACCGGCGCCCAACTGACGCTGAGGCA…	0	0	4	0	0	0	0	0	0	0	0	2	0	0	0	0	0	0	0	0	0	0	0	0
Otu00648	Bacteria	Bacteroidetes	Bacteroidia	Bacteroidales	Porphyromonadaceae		GAGGAATATTGGTCAATGGGCGAAAGCCTGAACCAGCCAAGTCGCGTGAGGGAAGACGGTCCTACGGATTGTAAACCTCTTTTGTCGGGGAGCAAAGGGGCCATTCATGGCAGGATGAGCGTACGCGAAGAAAAAGCATCGGCTAACTCCGTGCCAGCAGCCGCGGTAATACGGAGGATGCGAGCGTTATCCGGATTTATTGGGTTTAAAGGGTGCGTAGGCGGTCTGTCAAGTCAGCGGTAAAAGCCCGGGGCTCAACTCCGGCGAGCCGTTGAAACTGGCGGACTAGAGAAGGCGAGAAGTACGCGGAATGCGCAGTGTAGCGGTGAAATGCATAGATATTGCGCAGAACTCCGATTGCGAAGGCAGCGTACCGGCGCCTGACTGACGCTGAGGCAC…	0	0	0	0	0	0	0	0	0	0	0	2	0	0	1	0	0	0	0	0	0	0	0	3
Otu00649	Bacteria	Firmicutes	Clostridia	Clostridiales			GGGGAATATTGGGCAATGGGCGCAAGCCTGACCCAGCAACGCCGCGTGAGGGAAGAAGGCCTTCGGGTTGTAAACCTCTGTCCTATGGGAAGAAAAAAATGACGGTACCATAGGAGGAAGCTCCGGCTAACTACGTGCCAGCAGCCGCGGTAATACGTAGGGAGCAAGCGTTGTCCGGAATTACTGGGCGTAAAGGGTGCGTAGGCGGTTGCTTAAGTCAGATGTGAAATACTCGGGCTCAACTCGGGGGCTGCATCTGATACTGGGTAACTAGAGTGCAGGAGAGGAAAGTGGAATTCCTAGTGTAGCGGTGGAATGCGTAGATATTAGGAGGAACACCAGTGGCGAAGGCGACTTTCTGGACTGTAACTGACGCTGAGGCACGAAAGTATGGGTAGC…	0	0	0	0	0	1	0	2	1	0	0	0	0	0	0	0	0	0	0	1	0	0	1	0
Otu00650	Bacteria	Bacteroidetes	Bacteroidia	Bacteroidales	Prevotellaceae	Prevotella	GAGGAATATTGGTCAATGGACGGGAGTCTGAACCAGCCAAGTAGCGTGCAGGATGACGGCCCTATGGGTTGTAAACTGCTTTTGTGCGGGGATAAAGTGTGGGACGCGTCCCATATTGCAGGTACCGCATGAATAAGGACCGGCTAATTCCGTGCCAGCAGCCGCGGTAATACGGAAGGTCCGGGCGTTATCCGGATTTATTGGGTTTAAAGGGAGCGTAGGCCGGAGATTAAGCGTGTTGTGAAATGCCGCGGCTCAACCGTGGCACTGTCAGCGCGAACTGGTTTTCTTGAGTGCGCGCGACGCAGGCGGAATTCGTGGTGTAGCGGTGAAATGCTTAGATATCACGAGGAACCCCGATTGCGAAGGCAGCTTGCGGGAGCGCAACTGACGCTGAAG…	0	0	0	0	0	0	0	0	1	3	0	0	0	1	0	0	0	0	0	0	1	0	0	0
Otu00651	Bacteria	Bacteroidetes	Bacteroidia	Bacteroidales	Prevotellaceae	Prevotella	GAGGAATATTGGTCAATGGACGAGAGTCTGAACCAGCCAAGTAGCGTGCAGGATGACGGCCCTATGGGTTGTAAACTGCTTTTGTGCGGGGATAAAGTGTGCCACGTGTGGCATATTGCAGGTACCGCATGAATAAGGACCGGCTAATTCCGTGCCAGCAGCCGCGGTAATACGGAAGGTCCGGGCGTTATCCGGATTTATTGGGTTTAAAGGGAGCGTAGGCCGGAGATTAAGCGTGTTGTGAAATGTAGATGCTCAACGTCTGCACTGCAGCGCGAACTGGTTTCCTTGAGTACGCACAAAGTGGGCGGAATTCGTGGTGTAGCGGTGAAATGCTTAGATATCACGAAGAACTCCGATTGCGAAGGCAGCTCACTGGAGCGCAACTGACGCTGAAGC…	0	0	0	0	0	0	0	0	0	0	0	0	1	0	1	0	2	0	0	0	2	0	0	0
Otu00652	Bacteria	Firmicutes	Negativicutes	Selenomonadales	Veillonellaceae	Mitsuokella	GGGGAATCTTCCGCAATGGGCGAAAGCCTGACGGAGCAACGCCGCGTGAGTGAAGAAGGCCTTCGGGTCGTAAAGCTCTGTTGTCGGGGACGAATGTACGAACTATCAACAACGGTTCGTAATGACGGTACCTGACGAGGAAGCCACGGCTAACTACGTGCCAGCAGCCGCGGTAATACGTAGGTGGCGAGCGTTGTCCGGAATTATTGGGCGTAAAGGGAGCGCAGGCGGGAGGCCAAGTCCATCCTAAAAGTTCGGGGCTCAACCCCGTGAGGGGATGGAAACTGGTCTTCTTGAGTGCAGGAGAGGAAAGCGGAATTCCTAGTGTAGCGGTGAAATGCGTAGATATTAGGAGGAACACCAGTGGCGAAGGCGGATTGCTGGACGATAACTGACGGT…	2	2	0	0	0	0	1	0	0	1	0	0	0	0	0	0	0	0	0	0	0	0	0	0
Otu00653	Bacteria	Firmicutes	Bacilli	Lactobacillales	Lactobacillaceae	Lactobacillus	AGGGAATCTTCCACAATGGACGAAAGTCTGATGGAGCAACGCCGCGTGAGTGAAGAAGGTTTTCGGATCGTAAAACTCTGTTGTTGGAGAAGAATGTATCTGATAGTAACTGATCAGGTAGTGACGGTATCCAACCAGAAAGCCACGGCTAACTACGTGCCAGCAGCCGCGGTAATACGTAGGTGGCAAGCGTTGTCCGGATTTATTGGGCGTAAAGCGAGCGCAGGCGGTTTCTTAAGTCTGATGTGAAAGCCTTCGGCTCAACCGAAGAAGTGCATCGGAAACTGGGAAACTTGAGTGCAGAAGAGGACAGTGGAACTCCATGTGTAGCGGTGAAATGCGTAGATATATGGAAGAACACCAGTGGCGAAGGCGGCTGTCTGGTCTGTAACTGACGCT…	0	0	0	0	0	0	0	0	0	0	0	2	2	0	1	0	0	0	1	0	0	0	0	0
Otu00654	Bacteria	Proteobacteria	Deltaproteobacteria	Desulfovibrionales	Desulfovibrionaceae		GGGGAATATTGCGCAATGGGCGAAAGCCTGACGCAGCGACGCCGCGTGAGGGATGAAGGTTTTCGGATCGTAAACCTCTGTCAGAAGGGAAGAATAGGAAGCGTGCTAATCAGCGTTTCTGTGACGGTACCTTCAAAGGAAGCACCGGCTAACTCCGTGCCAGCAGCCGCGGTAATACGGAGGGTGCAAGCGTTAATCGGAATTACTGGGCGTAAAGCGCATGTAGGCTGTACGGCAAGTTGGAGGTGAAATCCCACGGCTCAACCGTGGAACTGCCTTAAAAACTACCGAACTGGAGTGCGAGAGAGGATAGCGGAATTCCAGGTGTAGGAGTGAAATCCGTAGATATCTGGAAGAACATCAGTGGCGAAGGCGGCTATCTGGCTCGTAACTGACGCT…	0	0	0	0	0	0	0	0	5	0	0	0	0	0	0	0	0	0	1	0	0	0	0	0
Otu00655	Bacteria	Bacteroidetes	Bacteroidia	Bacteroidales	Prevotellaceae	Prevotella	GAGGAATATTGGTCAATGGGCGAGAGCCTGAACCAGCCAAGTAGCGTGCAGGACGACGGCCCTACGGGTTGTAAACTGCTTTTATGAAGGAATAAAGTCACCCACGTGTGGGTGTTTGCATGTACTTTATGAATAAGGACCGGCTAATTCCGTGCCAGCAGCCGCGGTAATACGGAAGGTCCGGGCGTTATCCGGATTTATTGGGTTTAAAGGGAGCGTAGGCCGCCTGGTAAGCGTGTTGTGAAATGTCGTTGCTCAACAACGTCACTGCAGCGCGAACTGCCGGGCTTGAGTGTGCGGAAAGCGGGCGGAATTTGTGGTGTAGCGGTGAAATGCTTAGATATCACGAAGAACTCCGATTGCGAAGGCAGCTCGCTGTAGCATTACTGACGCTGAAGC…	0	0	0	2	0	0	0	0	0	0	0	1	0	0	0	0	0	0	2	0	0	0	1	0
Otu00656	Bacteria	Bacteroidetes	Bacteroidia	Bacteroidales			GAGGAATATTGGTCAATGGGCGGGAGCCTGAACCAGCCAAGCCGCGTGAAGGAAGAAGGCGCTAAGCGTCGTAAACTTCTTTTGCCGGGGAACAAAAGCCGTCACGCGTGGCGGTCCGAGTGTACCCGGAGAAAAAGCATCGGCTAACTCCGTGCCAGCAGCCGCGGTAATACGGAGGATGCGAGCGTTATCCGGATTTATTGGGTTTAAAGGGTGCGTAGGCGGTCTGTTAAGTCAGCGGTAAAAGCCCGGGGCTCAACTCCGGCGAGCCGTTGAAACTGGCGGACTAGAGAAGGCGAGAAGTACGCGGAATGCGCAGTGTAGCGGTGAAATGCATAGATATTGCGCAGAACTCCGATTGCGAAGGCAGCTGGCGAGAGCACAACTGACGCTGAAGCT…	1	0	0	0	0	1	0	0	0	0	0	0	0	0	0	1	1	0	0	0	0	0	0	2
Otu00657	Bacteria	Bacteroidetes					GAGGAATATTGGTCAATGGGCGGAAGCCTGAACCAGCCATGCCGCGTGAAGGACTAAGGCCCTACGGGTCGTAAACTTCTTTTGACGCAGAGCAATAAGGTTTACGTGTAGACCGATGAGAGTATGCGTCGAATAAGCATCGGCTAACTCCGTGCCAGCAGCCGCGGTAATACGGAGGATGCGAGCGTTATCCGGATTTATTGGGTTTAAAGGGTGCGTAGGCGGAGATGTAAGTCAGTGGTGAAAGGTCCCGGCTCAACCGGGGAGCTGCCATTGATACTGCGTTTCTTGAATGCGGATGCCGTGGGAGGAATGTGTGGTGTAGCGGTGAAATGCATAGATATCACACAGAACACCGATTGCGAAGGCATCTCACGAATCCGTAATTGACGCTGAGGC…	0	0	0	0	0	0	0	3	0	0	0	0	0	0	0	0	0	0	3	0	0	0	0	0
Otu00658	Bacteria	Bacteroidetes	Bacteroidia	Bacteroidales	Porphyromonadaceae	Butyricimonas	GAGGAATATTGGTCAATGGGCGAGAGCCTGAACCAGCCAAGTCGCGTGAGGGAAGAATGGTCTATGGCCTGTAAACCTCTTTTGTCAAGGAAGAATAAATCGCACGGGTGCGATCTTGCCAGTACTTGACGAATAAGCATCGGCTAACTCCGTGCCAGCAGCCGCGGTAATACGGGGGATGCGAGCGTTATCCGGATTTATTGGGTTTAAAGGGCGCGTAGGCGGGACGTCAAGTCAGCGGTAAAAGACTGCAGCTAAACTGTAGCACGCCGTTGAAACTGGCGCCCTGGAGACGAGACGAGGGAGGCGGAACAAGTGAAGTAGCGGTGAAATGCATAGATATCACTTGGAACCCCGATAGCGAAGGCAGCTTCCCAGGCTCGTTCTGACGCTGATGCG…	0	0	0	0	0	0	0	0	3	0	0	0	1	0	1	0	0	0	1	0	0	0	0	0
Otu00659	Bacteria	Bacteroidetes					GAGGAATATTGGGCAATGGGCGCAAGCCTGACCCAGCAACGCCGCGTGAAGGAAGAAGGCGCTAAGCGTCGTAAACTTCTTTTGCCGGGGAACAAAAGCCGTCACGCGTGGCGGTCCGAGTGTACCCGGAGAAAAAGCATCGGCTAACTCCGTGCCAGCAGCCGCGGTAATACGGAGGATGCGAGCGTTATCCGGATTTATTGGGTTTAAATGGTGCGTAGGCGGTCTGTTAAGTCAGCGGTAAAAGCCCGGTGCTCAACTCCGGCGAGCCGTTGAAACTGGCGGACTAGAGAAGGCGAGAAGTACGCGGAATGCGCAGTGTAGCGGTGAAATGCATAGATATTGCGCAGAACTCCGATTGCGAAGGCAGCGTACCGGCGCCTGACTGACGCTGAGGCA…	0	0	1	0	1	3	0	0	0	0	0	0	0	0	0	0	0	1	0	0	0	0	0	0
Otu00660	Bacteria	Firmicutes	Clostridia	Clostridiales			GGGGGATATTGCGCAATGGGGGAAACCCTGACGCAGCAACGCCGCGTGAAGGAAGAAGGTTTTCGGACTGTAAACTTCTTTAAGTGGGGAAGATAGTGACGGTACCCACAGAATAAGCCACGGCTAACTACGTGCCAGCAGCCGCGGTAATACGTAGGTGGCAAGCGTTGTCCGGATTTACTGGGTGTAAAGGGCGTGTAGGCGGGTAAGCAAGTCAGATGTGAAATACCGGAGCTTAACTCCGGAGCTGCATTTGAAACTGCATATCTTGAGTGTCGGAGAGGAAAGCGGAATTCCTAGTGTAGCGGTGAAATGCGTAGATATTAGGAGGAACACCGGTGGCGAAGGCGGCTTTCTGGACGATAACTGACGCTGAGGCGCGAAAGCGTGGGGAGCAAA…	2	0	0	0	0	0	0	0	2	0	2	0	0	0	0	0	0	0	0	0	0	0	0	0
Otu00661	Bacteria	Firmicutes	Clostridia	Clostridiales	Ruminococcaceae		GGGGGATATTGCGCAATGGGGGGAACCCTGACGCAGCAACGCCGCGTGAAGGAAGAAGGCCTTCGGGTTGTAAACTTTTGTCTTTTGGGAAGAAGAATGACGGTACCAAAGGAGGAAGCCACGGCTAACTACGTGCCAGCAGCCGCGGTAATACGTAGGTGGCGAGCGTTGTCCGGAATTACTGGGTGTAAAGGGCGTGTAGGCGGGTAGATAAGTCAGATGTGAAATACCGGGGCTCAACCCCGGGGCTGCATTTGAAACTGTCAATCTTGAGTGCCGGAGAGGAAAGCGGAATTCCTAGTGTAGCGGTGAAATGCGTAGATATTAGGAGGAACACCAGTGGCGAAGGCGGCTTTCTGGACGGTAACTGACGCTGAGGCGCGAAAGCGTGGGGAGCAA…	0	0	0	0	0	1	0	0	3	0	0	1	0	1	0	0	0	0	0	0	0	0	0	0
Otu00662	Bacteria	Bacteroidetes					GAGGAATATTGGACAATGGAGGCAACTCTGATCCAGCCATGCCGCGTGAAGGACTAAGGCCCTATGGGTCGTAAACTTCTTTTGACGCAGAGCAATAAGGTTCACGTGTGGGCCGATGAGAGTATGCGTCGAATAAGCATCGGCTAACTCCGTGCCAGCAGCCGCGGTAATACGGAGGATGCAAGCGTTATCCGGATTTATTGGGTTTAAAGGGTGCGTAGGCGGATGGGTAAGTCAGCGGTGAAATGTCCCGGCTCAACCGGGGAACTGCCATTGATACTGCCTGTCTTGAATGCGGATGCCGTGGGAGGAATGTGTAGTGTAGCGGTGAAATGCATAGATATTACACAGAACACCGATTGCGAAGGCATCTCACGAATCCGTTATTGACGCTGAGGC…	0	0	0	0	0	0	0	0	3	0	0	1	0	1	0	0	0	0	0	1	0	0	0	0
Otu00663	Bacteria	Bacteroidetes	Bacteroidia	Bacteroidales	Porphyromonadaceae		GAGGAATATTGGTCAATGGGCGCGAGCCTGAACCAGCCAAGTCGCGTGAGGGAAGACGGTCCTATGGATTGTAAACCTCTTTAGTCGGGGAGCAAGAGGCGGTACGTGTACCGTCAGCGAGAGTACCCGAAGAATAAGCATCGGCTAACTCCGTGCCAGCAGCCGCGGTAATACGGAGGATGCGAGCGTTATCCGGATTTATTGGGTTTAAAGGGTGCGTAGGCGGTCTGTTAAGTCAGCGGTAAAAGCCCGGGGCTCAACTCCGGCGAGCCGTTGAAACTGGCGGACTAGAGAAGGCGAGAAGTACGCGGAATGCGCAGTGTAGCGGTGAAATGCATAGATATTGCGCAGAACTCCGATTGCGAAGGCAGCGTACCGGCGCCTGACTGACGCTGAGGC…	0	0	0	0	0	6	0	0	0	0	0	0	0	0	0	0	0	0	0	0	0	0	0	0
Otu00664	Bacteria						CGAGAATTTTGGGCAATGAGCGAAAGCTTGACCCAGCAATGCCGCGTGCGGGATGAAGGTCTTCGGATTGTAAACCGCTGTCGAGAGGGACGAAAAATGACGGTACCTCTGGAGGAAGCCACGGCTAACTACGTGCCAGCAGCCGCGGTAATACGTAGGTGGCGAGCGTTGTTCGGATTTATTGGGCGTAAAGGGTCCGCAGGTGGTTGGTTAAGTTTGGTGTGAAATCCCGGAGCTCAACTCCGGAACTGCATTGAAAACTGACTGACTGGAGAATCGGAGAGGAGATTGGAATTCCAGGTGTAGCGGTGGAATGCGTAGATATCTGGAAGAACACCGAAAGCGTAGGCAGATCTCTGGACGATGACTGACACTGAGGGACGAAAGCATGGGTAGCAA…	0	0	0	0	0	0	0	0	3	0	0	0	0	0	0	0	0	0	1	1	0	0	1	0
Otu00665	Bacteria	Spirochaetes	Spirochaetia	Spirochaetales	Spirochaetaceae	Sphaerochaeta	TAAGAATCTTCCACAATGGACGGAAGTCTGATGGAGCGACGCCGCGTGGACGATGAAGGCCGTGAGGTTGTAAAGTCCTTTTCGGGAGGGGGAATAACCCGGGGAGGGAATGCCCCGGGGATGACGTGAATCCCGGAATAAGCCCCGGCTAACTACGTGCCAGCAGCCGCGGTAATACGTAGGGGGCGAGCGTTGTTCGGAATCATTGGGCGTAAAGGGTGCGCAGGTGGCCCGACAAGTCTGGCGTTAAAGTGCGGGGCTCAACTCCGTGATGCGCTGGAAACTGTCTGGCTTGAGTACAGCAGGGGGCGTCGGAATTCCAGGTGTAGGGGTGAAATCTGTAGATATCTGGAAGAACACCGGTGGCGAAGGCGGACGCCTGGGCATGTACTGACACTG…	0	0	0	0	0	0	1	0	0	2	0	1	0	2	0	0	0	0	0	0	0	0	0	0
Otu00666	Bacteria	Bacteroidetes	Bacteroidia	Bacteroidales	Porphyromonadaceae		GAGGAATATTGGTCAATGGGCGGGAGCCTGAACCAGCCAAGCCGCGTGAAGGAAGAAGGCGCTAAGCGTCGTAAACTTCTTTTGCCGGGGAACAAAAGCCGTCACGGGTGGCGGTCCGAGTGTACCCGGAGAAAAAGCATCGGCTAACTCCGTGCCAGCAGCCGCGGTAATACGGAGGATGCGAGCGTTATCCGGATTTATTGGGTTTAAAGGGTGCGCAGGCGGACTGTCAAGTCAGCGGTAAAATTTCGGGGCTCAACCCCGTCCGGCCGTTGAAACTGGCAGACTGGAGTGCGGCAGAGGGATGCGGAATGCGAGGTGTAGCGGTGAAATGCATAGATATCGCGCAGAACTCCGATTGCGAAGGCAGCGTCCCATGCCGTAACTGACGCTGAGGCA…	0	1	0	0	0	1	0	0	0	0	0	0	0	1	0	0	0	0	0	0	0	0	0	3
Otu00667	Bacteria	Bacteroidetes	Bacteroidia	Bacteroidales	Prevotellaceae	Prevotella	GAGGAATATTGGTCAATGGGCGTGAGCCTGAACCAGCCAAGTAGCGTGCAGGATGACGGCCCTACGGGTTGTAAACTGCTTTTATGCGGGGATAAAGTGTGCCATTTATGGCATTTTGCAGGTACCGCATGAATAAGGACCGGCTAATTCCGTGCCAGCAGCCGCGGTAATACGGAAGGTCCGGGCGTTATCCGGATTTATTGGGTTTAAAGGGAGCGTAGGCTGGGGTCTAAGCGTGTTGTGAAATGTAGGCGCTCAACGTCTGAATTGCAGCGCGAACTGGTCCCCTTGAGTTCGCTGGAAGTAGGCGGAATTCGTGGTGTAGCGGTGAAATGCTTAGATATCACGAAGAACTCCGATTGCGAAGGCAGCTTGCTGTAGCGTTACTGACGCTGAAGC…	0	0	0	0	0	0	0	0	0	0	0	0	0	0	0	0	6	0	0	0	0	0	0	0
Otu00668	Bacteria	Firmicutes	Erysipelotrichia	Erysipelotrichales	Erysipelotrichaceae	Bulleidia	AGGGAATTTTCGGCAATGGGGGAAACCCTGACCGAGCAACGCCGCGTGAGTGAAGAAGGTCTTCGGATTGTAAAGCTCTGTTGTAAGGGAAGAAATGTACTTTGAGAAAAAGTACTTGACGGTACCTTACCAGAAAGCTACGGCTAACTACGTGCCAGCAGCCGCGGTAATACGTAGGTAGCGAGCGTTATCCGGAATTATTGGGCGTAAAGGGTGCGTAGGCGGCCATTTAAGTTCATGGTGAAAGCGTGGGGCTCAACCCCATAAAGCCATGGATACTGGATGGCTGGAGTACTGGAGAGGGTAGTGGAATTCCATGTGTAGCGGTAAAATGCGTAGATATATGGAGGAACACCGGTGGCGAAGGCGGCTACCTGGACAGAGACTGACGCTGAGGCA…	5	0	0	0	0	0	0	1	0	0	0	0	0	0	0	0	0	0	0	0	0	0	0	0
Otu00669	Bacteria	Firmicutes	Clostridia	Clostridiales	Ruminococcaceae		AGGGAATCTTCCACAATGGACGAAAGTCTGATGGAGCAACGCCGCGTGAAGGAAGAAGGCTTTCGGGTTGTAAACTTCTTTTGTCAGGGACGAGTAGAAGACGGTACCTGACGAATAAGCCACGGCTAACTACGTGCCAGCAGCCGCGGTAATACGTAGGTGGCAAGCGTTGTCCGGATTTACTGGGTGTAAAGGGCGTGTAGCCGGGAGGGCAAGTCAGATGTGAAATCCACGGGCTTAACTCGTGAACTGCATTTGAAACTGTTCTTCTTGAGTATCGGAGAGGCAATCGGAATTCCTAGTGTAGCGGTGAAATGCGTAGATATTAGGAGGAACACCAGTGGCGAAGGCGGATTGCTGGACGACAACTGACGGTGAGGCGCGAAAGCGTGGGGAGCA…	1	0	1	0	1	0	1	0	0	0	1	1	0	0	0	0	0	0	0	0	0	0	0	0
Otu00670	Bacteria	Bacteroidetes	Bacteroidia	Bacteroidales	Porphyromonadaceae		GAGGAATATTGGTCAATGGGCGGGAGCCTGAACCAGCCAAGCCGCGTGAAGGAAGAAGGCGCTAAGCGTCGTAAACTTCTTTTGCCGGGGAACAAAAGCCGTCACGGGTGGCGGTCCGAGTGTACCCGGAGAAAAAGCATCGGCTAACTCCGTGCCAGCAGCCGCGGTAATACGGAGGATGCGAGCGTTATCCGGATTTATTGGGTTTAAAGGGTGCGCAGGCGGAGAGACAAGTCAGCGGTAAAATTTCGGGGCTTAACCCCGGCGAGCCGTTGAAACTGTCTCCCTTGAGTGAGCGAGAAGTAAGCGGAATGCGTGGTGTAGCGGTGAAATGCATAGATATCACGCAGAACGCCGATTGCGAAGGCAGCTTACCGGCGCTCAACTGACGCTCAGGCA…	0	0	0	0	0	5	0	0	0	0	0	0	0	0	0	0	0	1	0	0	0	0	0	0
Otu00671	Bacteria	Firmicutes	Clostridia	Clostridiales	Lachnospiraceae		GGGGAATATTGCACAATGGGCGGAAGCCTGATGCAGCGACGCCGCGTGAGCGAAGAAGTATTTCGGTATGTAAAGCTCTATCAGCAGGGAAGAAAATGACGGTACCTGACTAAGAAGCTCCGGCTAAATACGAGCCAGCAGCCGCGGTAATACGTATGGAGCAAGCGTTATCCGGATTTACTGGGTGTAAAGGGAGCGTAGACGGACTGGCAAGTCTGGTGTGAAAGGCTGGGGCTCAACCCCGGGACTGCATTGGAAACTGCCTGTCTTGAGTGCCGGAGAGGTAAGCGGAATTCCTAGTGTAGCGGTGAAATGCGTAGATATTAGGAGGAACACCAGTGGCGAAGGCGGCTTACTGGACGGTAACTGACGTTGAGGCTCGAAAGCGTGGGGAGCAAA…	0	0	1	1	0	0	0	2	1	0	0	0	0	0	0	0	0	0	0	0	0	0	1	0
Otu00672	Bacteria	Firmicutes	Clostridia	Clostridiales	Ruminococcaceae	Oscillibacter	GGGGAATATTGGGCAATGGACGCAAGTCTGACCCAGCAACGCCGCGTGAAGGAAGAAGGCTTTCGGGTTGTAAACTTCTTTTGTCAGGGAACAGTAGAAGAGGGTACCTGACGAATAAGCCACGGCTAACTACGTGCCAGCAGCCGCGGTAATACGTAGGTGGCAAGCGTTGTCCGGATTTACTGGGTGTAAAGGGCGTGCAGCCGGGCAGGCAAGTCAGATGTGAAATCTGGAGGCTTAACCTCCAAACTGCATTTGAAACTGTCTGTCTTGAGTATCGGAGAGGTAACCGGAATTCCTTGTGTAGCGGTGAAATGCGTAGATATAAGGAAGAACACCAGTGGCGAAGGCGGGTTACTGGACGACAACTGACGGTGAGGCGCGAAAGCGTGGGGAGCA…	0	0	1	0	0	0	0	0	0	1	0	0	0	0	0	0	0	0	0	3	0	0	0	1
Otu00673	Bacteria	Bacteroidetes	Bacteroidia	Bacteroidales	Prevotellaceae	Prevotella	GAGGAATATTGGTCAATGGAGGCAACTCTGAACCAGCCAAGTAGCGTGCAGGATGACGGCCCTATGGGTTGTAAACTGCTTTTATGCGGGGATAAATTGACTCACGTGTGGGTCATTGCAGGTACCGTATGAATAAGGACCGGCTAATTCCGTGCCAGCAGCCGCGGTAATACGGAAGGTCCGGGCGTTATCCGGATTTATTGGGTTTAAAGGGAGCGTAGGCCGTCTGTTAAGCGTGTTGTGAAATGTCGGGGCTCAACCTGGGCATTGCAGCGCGAACTGGCAGACTTGAGTGCGCAGGAAGTAGGCGGAATTCGTCGTGTAGCGGTGAAATGCTTAGATATGACGAAGAACTCCGATTGCGAAGGCAGCCTGCTGTAGTGCAACTGACGCTGAAGC…	0	0	0	0	0	0	0	0	0	0	0	0	0	0	0	0	2	3	1	0	0	0	0	0
Otu00674	Bacteria	Bacteroidetes	Bacteroidia	Bacteroidales	Prevotellaceae		GAGGAATATTGGTCAATGGGCGAGAGCCTGAACCAGCCAAGTAGCGTGCAGGATGACGGCCCTATGGGTTGTAAACTGCTTTTATAAGGGAATAAAGTGAGCCTCGTGAGGCTTTTTGCATGTACCTTATGAATAAGGACCGGCTAATTCCGTGCCAGCAGCCGCGGTAATACGGAAGGTCCGGGCGTTATCCGGATTTATTGGGTTTAAAGGGAGCGTAGGCGGGCTGTTAAGTCAGCTGTGAAATCCGGCGGCTCAACCGTCGGCCTGCAGTTGATACTGGTGGCCTTGAGTGCGCGCAGGGGCGTTGGAATTCATGGTGTAGCGGTGAAATGCTCAGATATCATGAAGAACTCCGATCGCGAAGGCAGATGCCCGGAGCGCAACTGACGCTGAGGC…	1	0	0	0	0	0	0	0	0	0	0	0	0	0	2	0	0	0	0	0	0	3	0	0
Otu00675	Bacteria	Firmicutes	Clostridia	Clostridiales	Ruminococcaceae		GGGGAATATTGGGCAATGGGCGCAAGCCTGACCCAGCAACGCCGCGTGAAGGAAGAAGGCTTTCGGGTTGTAAACTTCTTTTGTCAGGGACGAGTAGAAGACGGTACCTGACGAATAAGCCACGGCTAACTACGTGCCAGCAGCCGCGGTAATACGTAGGTGGCAAGCGTTGTCCGGATTTACTGGGTGTAAAGGGCGTGTAGCCGGGAGGGCAAGTCAGATGTGAAATCCACGGGCTCAACTCGTGAACTGCATTTGAAACTACTCTTCTTGAGTATCGGAGAGGCAATCGGAATTCCTAGTGTAGCGGTGAAATGCGTAGATATTAGGAGGAACACCAGTGGCGAAGGCGGCCAACTGGGCTTTTACTGACGCTGAGGCTCGAAAGTGTGGGGAGCA…	0	0	0	0	1	0	0	1	0	0	0	0	0	0	1	0	1	0	1	0	0	0	0	0
Otu00676	Bacteria	Bacteroidetes	Bacteroidia	Bacteroidales	Porphyromonadaceae		GAGGAATATTGGTCAATGGGCGGAAGCCTGAACCAGCCAAGTCGCGTGAGGGAAGACGGTCCTACGGATTGTAAACCTCTTTAGCCGGGGAGTAAAGTGAGCGACGTGTCGCTCATTGAGAGTACCCGGGGAATAAGCATCGGCTAACTCCGTGCCAGCAGCCGCGGTAATACGGAGGATGCGGGCGTTATCCGGATTTATTGGGTTTAAAGGGTGCGCAGGCGGCTCGTCAAGTCAGCGGTGAAAGCCCGGGGCTCAACCCCGGCGAGCCGTTGAAACTGGCGGACTAGAGAAGGCGAGAAGTACGCGGAATGCGCAGTGTAGCGGTGAAATGCATAGATATTGCGCAGAACTCCGATTGCGAAGGCAGCGTACCGGCGCCTGACTGACGCTGAGGCA…	0	0	1	0	0	0	0	0	0	0	0	0	0	0	0	0	0	4	0	0	0	0	0	0
Otu00677	Bacteria	Proteobacteria	Epsilonproteobacteria	Campylobacterales	Campylobacteraceae	Campylobacter	AGGGAATATTGCGCAATGGGGGAAACCCTGACGCAGCAACGCCGCGTGGAGGATGACACTTTTCGGAGCGTAAACTCCTTTTCTTAGGGAAGAATTCTGACGGTACCTAAGGAATAAGCACCGGCTAACTCCGTGCCAGCAGCCGCGGTAATACGGAGGGTGCAAGCGTTACTCGGAATCACTGGGCGTAAAGGGCGCGTAGGCGGATTATCAAGTCTCTTGTGAAATCTAATGGCTTAACCATTAAACTGCTTGGGAAACTGATAGTCTAGAGTGAGGGAGAGGCAGATGGAATTGGTGGTGTAGGGGTAAAATCCGTAGATATCACCAAGAATACCCATTGCGAAGGCGATCTGCTGGAACTCAACTGACGCTAAGGCGCGAAAGCGTGGGGAGCAA…	0	0	0	0	0	0	0	0	1	0	0	0	0	0	0	0	0	0	0	0	0	0	4	0
Otu00678	Bacteria	Firmicutes	Clostridia	Clostridiales	Lachnospiraceae	Clostridium_XlVb	GGGGAATATTGCACAATGGGGGGAACCCTGATGCAGCAACGCCGCGTGAAGGAAGACGGTTTTCGGATTGTAAACTTCTATCGACAGGGAAGAAGAAAGTGACAGTACCTGAATAAGAAGCCCCGGCTAACTACGTGCCAGCAGCCGCGGTAATACGTAGGGGGCAAGCGTTATCCGGAATTACTGGGTGTAAAGGGTGAGTAGGCGGCATGGTAAGCCAGATGTGAAAGCCCGCAGCTTAACTGCGGGATTGCATTTGGAACTACTAAGCTAGAGTACAGGAGAGGAAAGCGGAATTCCTAGTGTAGCGGTGAAATGCGTAGATATTAGGAAGAACACCGGTGGCGAAGGCGGCTTTCTGGACTGAAACTGACGCTGAGGCACGAAAGCGTGGGGAGC…	0	0	0	0	0	0	2	1	1	0	0	0	0	0	0	0	1	0	0	0	0	0	0	0
Otu00679	Bacteria	Bacteroidetes	Bacteroidia	Bacteroidales	Prevotellaceae	Prevotella	GAGGAATATTGGTCAATGGACGGAAGTCTGAACCAGCCAAGTAGCGTGCAGGACGACGGCCCTACGGGTTGTAAACTGCTTTTATGCGGGAATAAAGAGGCGCACTGGTTACGCCGTTGCATGTACCGCATGAATAAGGACCGGCTAATTCCGTGCCAGCAGCCGCGGTAATACGGAAGGTCCGGGCGTTATCCGGATTTATTGGGTTTAAAGGGAGCGTAGGCCGGCTTTTAAGCGTGTTGTGAAATGTCGCAGCTCAACTGGGGCATTGCAGCGCGAACTGGAGGCCTTGAGTGCGCGGAAGGCAGGCGGAATTCGTGGTGTAGCGGTGAAATGCTTAGATATCACGAAGAACCCCGATTGCGAAGGCAGCCTGCCGCAGCGCGACTGACGCTGAAG…	0	0	0	0	0	0	0	0	0	4	0	1	0	0	0	0	0	0	0	0	0	0	0	0
Otu00680	Bacteria	Firmicutes	Bacilli	Lactobacillales	Lactobacillaceae	Lactobacillus	AGGGAATCTTCCACAATGGACGCAAGTCTGATGGAGCAACGCCGCGTGAGTGAAGAAGGTTTTCGGATCGTAAAGCTCTGTTGTTGGTGAAGAAGGATAGAGGCAGTAACTGGTCTTTATTTGACGGTAATCAACCAGAAAGTCACGGCTAACTACGTGCCAGCAGCCGCGGTAATACGTAGGTGGCAAGCGTTGTCCGGATTTATTGGGCGTAAAGCGAGCGCAGGCGGAATGATAAGTCTGATGTGAAAGCCCACGGCTCAACCGTGGAACTGCATCGGAAACTGTCATTCTTGAGTGCAGAAGAGGAGAGTGGAACTCCATGTGTAGCGGTGGAATGCGTAGATATATGGAAGAACACCAGTGGCGAAGGCGGCTCTCTGGTCTGCAACTGACGCT…	0	0	2	0	0	0	0	0	0	1	0	0	0	0	1	0	1	0	0	0	0	0	0	0
Otu00681	Bacteria	Firmicutes					AGGGAATATTGGGCAATGGGCGAAAGCCTGACCCAGCAACACCGCGTGAATGATGAAGGTCTTCGGATTGTAAAGTTCTGTGATTGGGGACGAAGAAAGTGACGGTACCCCAAGAGCAAGCCACGGCTAACTACGTGCCAGCAGCCGCGGTAATACGTAGGTGGCAAGCGTTGTCCGGAATGACTGGGCGTAAAGGGTACGTAGGTGGCTATTCAAGTTAATGGTGAAATTCCGGGGCTTAACTCCGGCGCTACCATTAAGACTGTTTAGCTTGAGTGCAGGAGGGGTAAGTGGAATTCCTAGTGTAGCGGTGGAATGCGTAGATATTAGGAAGAACACCGGTGGCGAAGGCGACTTACTGGACTGTAACTGACACTGAAGTACGAAAGCGTGGGGAGC…	0	1	1	0	0	0	0	0	1	0	0	0	0	0	0	0	0	0	0	2	0	0	0	0
Otu00682	Bacteria	Proteobacteria	Gammaproteobacteria	Pasteurellales	Pasteurellaceae	Actinobacillus	GGGGAATATTGCACAATGGGGGGAACCCTGATGCAGCCATGCCGCGTGAATGAAGAAGGCCTTCGGGTTGTAAAGTTCTTTCGGTGATGAGGAAGGCGGTTGTTTTAATAGAACAATCGATTGACGTTAGTCACAGAAGAAGCACCGGCTAACTCCGTGCCAGCAGCCGCGGTAATACGGAGGGTGCGAGCGTTAATCGGAATGACTGGGCGTAAAGGGCACGCAGGCGGTGACTTAAGTGAGATGTGAAAGCCCCGAGCTTAACTTGGGAATTGCATTTCATACTGGGTCGCTAGAGTATTTTAGGGAGGGGTAGAATTCCACGTGTAGCGGTGAAATGCGTAGAGATGTGGAGGAATACCGAAGGCGAAGGCAGCCCCTTGGGAATATACTGACGCT…	0	0	0	0	0	0	2	3	0	0	0	0	0	0	0	0	0	0	0	0	0	0	0	0
Otu00683	Bacteria	Bacteroidetes	Bacteroidia	Bacteroidales	Porphyromonadaceae		GAGGAATATTGGTCAATGGTCGGAAGACTGAACCAGCCAAGCCGCGTGAAGGAAGAAGGTGCTCGGCATCGTAAACTTCTTTTGTCAGGGAACAAAGGGCGGTACGTGTACCGCTGCGAGTGTACCTGACGCAAAAGCATCGGCTAACTCCGTGCCAGCAGCCGCGGTAATACGGAGGATGCGAGCGTTATCCGGATTTATTGGGTTTAAAGGGTGCGCAGGCGGCGCGGTAAGTCAGCGGTAAAAGCCCGGGGCTCAACCCCGGCGAGCCGTTGAAACTGCCGTGCTAGAGTAAGGTCGAGGTATGCGGAATGCGCGGTGTAGCGGTGAAATGCATAGATATTGCGCAGAACTCCGAGTGCGAAGGCAGCGTACCGGCGCCTGACTGACGCTGAGGCA…	0	2	0	0	1	0	0	0	0	0	0	0	0	0	0	0	0	0	0	1	0	0	0	1
Otu00684	Bacteria	Bacteroidetes	Bacteroidia	Bacteroidales	Prevotellaceae		GAGGAATATTGGTCAATGGGCGAGAGCCTGAACCAGCCAAGTAGCGTGCAGGAAGACGGCCCTATGGGTTGTAAACTGCTTTTATAGGGGAATAAAGTGAGCCACGTGTGGTTTTTTGCATGTACCCTATGAATAAGGACCGGCTAATTCCGTGCCAGCAGCCGCGGTAATACGGAAGGTCCGGGCGTTATCCGGATTTATTGGGTTTAAAGGGAGCGCAGGCGGAGGTGCAAGCGTGCCGTGAAAGCGCGGGGCTCAACCCCGTACAGCGGCGCGAACTGCTCCCCTTGGTTGCGGGAAGGGAAGGCGGAACTCGTGGTGTAGCGGTGAAATGCATAGATATCACGAAGAACTCCGATCGCGAAGGCAGCCTTCCGGCCCGTCAACGACGCTCATGCT…	0	0	0	0	1	0	0	0	0	0	0	0	0	0	3	0	0	0	0	0	0	0	1	0
Otu00685	Bacteria	Firmicutes					GGGGAATATTGCACAATGGAGGAAACTCTGATGCAGCAACGCCGCGTGAACGATGAAGGCTCTTGGGTCGTAAAGTTCTGTTCTGAGGGAAGAAGAAAGTGACGGTACCTCAGGAGAAAGCCCCGGCTAACTACGTGCCAGCAGCCGCGGTAATACGTAGGGGGCGAGCGTTGTCCGGAATTACTGGGCGTAAAGAGTACGTAGGCGGTCATGCAAGCGCATGGTGAAAGGCATAGGCTCAACCAATGTCAGCCGTGCGAACTGCATAACTTGAGTGCGGGAGAGGAAAGCGGAATTCCTGGTGTAGCGGTGAAATGCGTAGATATCAGGAGGAACACCGGTGGCGAAGGCGGCTTTCTGGACCGTAACTGACGCTGAGGTACGAAAGCGTGGGGAGCA…	5	0	0	0	0	0	0	0	0	0	0	0	0	0	0	0	0	0	0	0	0	0	0	0
Otu00686	Bacteria	Proteobacteria	Betaproteobacteria	Burkholderiales			GGGGAATTTTGGACAATGGGGGAAACCCTGATCCAGCCATGCCGCGTGCGGGATGAAGGCCTTCGGGTTGTAAACCGCTTTTGTCAGAGACGAAAAGGGACCCGTGAACAACGGGTTCCGCTGACGGTATCTGAAGAATAAGCACCGGCTAACTACGTGCCAGCAGCCGCGGTAATACGTAGGGTGCGAGCGTTAATCGGAATTACTGGGCGTAAAGGGTGCGCAGGCGGCTGCGCAAGACAGATGTGAAATCCCCGGGCTTAACCTGGGAACTGCATTTGTGACTGCACAGCTAGAGTTTGTCAGAGGAGGGTGGAATTCCGCGTGTAGCAGTGAAATGCGTAGATATGCGGAAGAACACCGATGGCGAAGGCAGCCCTCTGGGACATGACTGACGCT…	1	0	0	0	0	0	0	0	0	0	0	0	0	0	0	0	1	0	3	0	0	0	0	0
Otu00687	Bacteria	Bacteroidetes	Bacteroidia	Bacteroidales	Bacteroidaceae	Bacteroides	GAGGAATATTGGTCAATGGGCGAGAGCCTGAACCAGCCAAGTAGCGTGAAGGAAGACTGCCCTATGGGTTGTAAACTTCTTTTATACGGGAATAAAGTCATCCACGTGTGGATGTTTGTATGTACCGTATGAATAAGGATCGGCTAACTCCGTGCCAGCAGCCGCGGTAATACGGAGGATCCGAGCGTTATCCGGATTTATTGGGTTTAAAGGGAGCGTAGGCGGGCTTTTAAGTCAGTTGTGAAAGTTTGCGGCTCAACCGTAAAATTGCAGTTGATACTGGAAGCCTTGAGTACAGTAGAGGCAGGCGGAATTCGTGGTGTAGCGGTGAAATGCTTAGATATCACGAAGAACTCCGATTGCGAAGGCAGCTTGCTGGACTGTAACTGACGCTGATGC…	0	0	0	0	0	0	0	0	5	0	0	0	0	0	0	0	0	0	0	0	0	0	0	0
Otu00688	Bacteria	Firmicutes	Clostridia	Clostridiales	Lachnospiraceae		GGGGAATATTGCACAATGGGGGAAACCCTGATGCAGCGACGCCGCGTGAGTGAAGAAGTAATTCGTTATGTAAAGCTCTATCAGCAGGGAAGAAAATGACGGTACCTGACTAAGAAGCCCCGGCTAACTACGTGCCAGCAGCCGCGGTAATACGTAGGGGGCAAGCGTTATCCGGATTTACTGGGTGTAAAGGGAGCGTAGACGGCCGTGCAAGTCTGATGTGAAAGGCTGGGGCTCAACCCCGGGACTGCATTGGAAACTGGATGGCTGGAGTGCCGGAGAGGTAAGCGGAATTCCTAGTGTAGCGGTGAAATGCGTAGATATTAGGAGGAACACCAGTGGCGAAGGCGGCTTACTGGACGGTAACTGACGTTGAGGCTCGAAAGCGTGGGGAGCAAA…	2	0	0	0	0	0	0	0	0	0	0	0	0	1	1	0	0	0	0	0	0	1	0	0
Otu00689	Bacteria	Bacteroidetes	Bacteroidia	Bacteroidales	Porphyromonadaceae		GAGGAATATTGGTCAATGGGCGAGAGCCTGAACCAGCCAAGTCGCGTGAGGGAAGACGGCCCTACGGGTTGTAAACCTCTTTTGTCAGGGAGCAATGGCATACACGAGTGTGTGCAGGGCGAGTACCTGAAGAAAAAGCATCGGCTAACTCCGTGCCAGCAGCCGCGGTAATACGGAGGATGCGAGCGTTATCCGGATTTATTGGGTTTAAAGGGTGCGTAGGCGGTCTGTTAAGTCAGCGGTAAAAGCCCGGGGCTCAACTCCGGCGAGCCGTTGAAACTGGCGGACTAGAGAAGGCGAGAAGTACGCGGAATGCGCAGTGTAGCGGTGAAATGCATAGATATTGCGCAGAACTCCGATTGCGAAGGCAGCGTACCGGCGCCTGACTGACGCTGAGGC…	0	0	0	0	0	3	0	0	0	0	0	0	0	0	0	0	0	2	0	0	0	0	0	0
Otu00690	Bacteria	Firmicutes	Clostridia	Clostridiales	Ruminococcaceae	Butyricicoccus	GGGGAATATTGCGCAATGGGGGAAACCCTGACGCAGCAACGCCGCGTGATCGAAGAAGGTCTTCGGATTGTAAAGATCTTTTATCAGGGACGAAGAAAGTGACGGTACCTGATGAATAAGCTCCGGCTAACTACGTGCCAGCAGCCGCGGTAATACGTAGGGAGCGAGCGTTATCCGGATTTACTGGGTGTAAAGGGCGAGTAGGCGGGCTGGTAAGTTGGAAGTGAAATGTCGGGGCTTAACCCCGGAACTGCTTTCAAAACTGCTGGTCTTGAGTGATGGAGAGGCAGGCGGAATTCCTAGTGTAGCGGTGAAATGCGTAGATATTAGGAGGAACACCAGTGGCGAAGGCGGCCTGCTGGACATTAACTGACGCTGAGGAGCGAAAGCGTGGGGAGC…	5	0	0	0	0	0	0	0	0	0	0	0	0	0	0	0	0	0	0	0	0	0	0	0
Otu00691	Bacteria	Firmicutes	Clostridia	Clostridiales	Ruminococcaceae		GGGGAATATTGGGCAATGGGGGAAACCCTGACCCAGCAACGCCGCGTGAAGGAAGAAGGCCTTCGGGTTGTAAACTTCTTTTACCAGGGACGAAGAACGTGACGGTACCTGGAGAAAAAGCCACGGCTAACTACGTGCCAGCAGCCGCGGTAATACGTAGGTGGCAAGCGTTGGCCGGATTTACTGGGTGTAAATGGCGTGTAGGCGAGAAGACAGGTCAGAAGTGAAATGCCGGGGCTCAACCCCGGAGCTGCTTTTGAAACCGTTTTTCTTGAGTATCGGAGAGGCAGGCGGAATTCCTAGTGTAGCGGTGAAATGCGTAGATATTAGGAAGAACACCAGTGGCGAAGGCGGCCTGCTGGACGACAACTGACGCTGAGGCGCGAAAGCGTGGGGAGC…	0	0	1	0	1	1	0	0	1	0	0	0	0	0	1	0	0	0	0	0	0	0	0	0
Otu00692	Bacteria	Tenericutes	Mollicutes	Anaeroplasmatales	Anaeroplasmataceae	Asteroleplasma	AGGGAGTATTTGGCAATGGGGGAAACCCTGACCGAGCAACGCCGCGTGTGTGATGAAGGCCTTCGGGTTGTAAAACACTGTGGTTCGCTGGGAAACTCAGGAGGAGTGGAAAGCCTTCTGACTGACCGGCCTATTAGAAAGCAACTGCTAACTACGTGCCAGCAGCAGCGGTAATACGTAGGTTGCAAGCGTTATCCGGAATTATTGGGCGTAAAGAGTGAGCAGGCGGCTTTGTAAGCCAGGGGTTAAATGCAGCAGCTTAACTGCTGTTCGTCCCTGGAACTGCATGGCTAGAGTGCTGGAGAGGCAGGCGGAACTCCACATGTAGCGGTGAAATGCGCAGATATGTGGAAGAACACCAGTGGCGAAGGCGGCTTGCTAGACAGTAACTGACGCTCA…	1	0	0	0	1	0	0	0	3	0	0	0	0	0	0	0	0	0	0	0	0	0	0	0
Otu00693	Bacteria	Firmicutes	Clostridia	Clostridiales	Ruminococcaceae		GGGGAATATTGGGCAATGGGCGCAAGCCTGACCCAGCAACGCCGCGTGAAGGAAGAAGGCTTTCGGGTTGTAAACTTCTTTGACAGAGGACGAAACAAATGACGGTACTCTGAAAACAAGCCACGGCTAACTACGTGCCAGCAGCCGCGGTAATACGTAGGTGGCGAGCGTTATCCGGATTTACTGGGTGTAAAGGGCGTGTAGGCGGGATTACAAGTCAGATGTGAAAACTATGGGCTCAACCCATAGCCTGCATTTGAAACTGTAGTTCTTGAGTGATGGAGAGGCAGGCGGAATTCCTCGTGTAGCGGTGAAATGCGTAGATATGAGGAGGAACACCAGTGGCGAAGGCGGCCTGCTGGACATTAACTGACGCTGAGGCGCGAAAGCGTGGGGAGC…	2	0	0	0	0	0	2	0	0	0	0	0	0	0	1	0	0	0	0	0	0	0	0	0
Otu00694	Bacteria	Firmicutes	Clostridia	Clostridiales	Lachnospiraceae		AGGGAATATTGCACAATGGGGGAAACCCTGATGCAGCGACGCCGCGTGGAGGATGAAGTATTTCGATATGTAAACTTCTATCAGCAAGGAAGAAAATGACGGTACTTGACTAAGAAGCCCCGGCTAAATACGTGCCAGCAGCCGCGGTAATACGTATGGGGCAAGCGTTATCCGGATTTACTGGGTGTAAAGGGAGCGTAGGCGGTATGGCAAGTCAGAAGTGAAAGCCTGGGGCTCAACCCCGGAATTGCTTTTGAAACTGTCAAACTAGAGTGTCGGAGGGGTAAGCGGAATTCCTAGTGTAGCGGTGAAATGCGTAGATATTAGGAGGAACACCGGTGGCGAAGGCGGCTTACTGGACGACCACTGACGCTGAGGCTCGAAAGCGTGGGGAGCAAA…	0	0	0	0	0	0	0	1	0	0	0	0	0	0	0	0	0	0	2	2	0	0	0	0
Otu00695	Bacteria	Firmicutes	Clostridia	Clostridiales	Lachnospiraceae	Blautia	GGGGAATATTGCACAATGGGGGAAACCCTGATGCAGCGACGCCGCGTGAGTGAAGAAGTATTTCGGTATGTAAAGCTCTATCAGCAGGGAAGAAAATGACGGTACCTGACTAAGAAGCCCCGGCTAACTACGTGCCAGCAGCCGCGGTAATACGTAGGGGGCAAGCGTTATCCGGATTTACTGGGTGTAAAGGGAGCGTAGACGGCATAACAAGTCTGATGTGAAAGGCTGGGGCTTAACCCCGGGACTGCATTGGAAACTGTTAAGCTTGAGTGCCGGAGGGGTAAGCGGAATTCCTAGTGTAGCGGTGAAATGCGTAGATATTAGGAGGAACACCAGTGGCGAAGGCGGCTTACTGGACGGTAACTGACGTTGAGGCTCGAAAGCGTGGGGAGCAAA…	2	0	0	0	0	0	0	0	1	0	0	0	0	0	0	0	0	0	1	0	0	0	1	0
Otu00696	Bacteria	Firmicutes	Clostridia	Clostridiales	Ruminococcaceae		GGGGAATATTGCACAATGGGGGAAACCCTGATGCAGCGACGCCGCGTGAGCGAAGAAGATCCTCGGATTGTAAAGCTCTGTCTTAGGGGACGATAATGACGGTACCCTGAGAGGAAGCCACGGCTAACTACGTGCCAGCAGCCGCGGTAATACGTAGGTGGCAAGCGTTGTCCGGAATTACTGGGTGTAAAGGGAGCGCAGGCGGGTCGGCAAGTTGGAAGTGAAAATCATGGGCTCAACCCATGACCTGCTTTCAAAACTGTCGGTCTTGAGTGGTGCAGAGGGAGGTGGAATTCACAGTGTAGCGGTGGAATGCGTAGATATTGGGAGGAACACCAGTGGCGAAGGCGGCCTACTGGGCACTAACTGACGCTGAGGCTCGAAAGCATGGGTAGCAAA…	1	1	0	0	0	1	0	0	0	0	0	0	0	0	0	0	0	0	1	0	0	1	0	0
Otu00697	Bacteria	Firmicutes	Clostridia	Clostridiales			GGGGAATATTGGGCAATGGGGGCAACCCTGACCCAGCGACGCCGCGTGAGGGAAGAAGGTCTTCGGATTGTAAACCTTTGTTAACAGGGACGAAAGAAATGACGGTACCTGAGGAGAAAGCCACGGCTAACTACGTGCCAGCAGCCGCGGTAATACGTAGGTGGCGAGCGTTATCCGGATTTACTGGGTGTAAAGGGTGTGTAGGCGGGCTTGCAAGTCAGATGTGAAATGCCGGGGCTTAACCTCGGAACTGCATTTGAAACTGTAGGTCTTGAGAGTGGGAGAGGTAAGCGGAATTCCCGGTGTAGCGGTGAAATGCGTAGATATCGGGAGGAACACCAGTGGCGAAGGCGGCTTACTGGACCACAACTGACGCTGAGACACGAAAGCGTGGGGAGC…	0	0	0	0	0	0	0	0	0	2	0	1	0	0	0	0	1	0	0	1	0	0	0	0
Otu00698	Bacteria	Bacteroidetes	Bacteroidia	Bacteroidales			GAGGAATATTGGTCAATGGGCGGAAGCCTGAACCAGCCATGCCGCGTGAAGGAATAAGGCCCTATGGGTCGTAAACTTCTTTTGTACGGGAGCAATAAGTCTCACGCGTAGGACGATGAGAGTACCGTACGAATAAGCATCGGCTAACTCCGTGCCAGCAGCCGCGGTAATACGGAGGATGCGAGCGTTATCCGGATTTATTGGGTTTAAAGGGTGCGTAGGCGGCTTGGTAAGTCAGCGGTGAAATGTCGGGGCTCAACCTCGGAACTGCCGTTGATACTGTCAGGCTTGAATGCGGATGCCGTGGGAGGAATGTGTGGTGTAGCGGTGAAATGCATAGATATCACACAGAACACCGATTGCGAAGGCATCTCACGAATCCGCGATTGACGCTGAGGC…	0	0	1	0	0	0	0	0	0	1	0	0	0	2	1	0	0	0	0	0	0	0	0	0
Otu00699	Bacteria	Bacteroidetes	Bacteroidia	Bacteroidales	Porphyromonadaceae		GAGGAATATTGGTCAATGGGCGCGAGCCTGAACCAGCCAAGTCGCGTGAGGGAAGACGGCCCTACGGGTTGTAAACCTCTTTTGCCGGGGAGCAACGCTGCGGACGTGTCCGCAGGTGAGAGTACCCGGAGAAAAAGCATCGGCTAACTCCGTGCCAGCAGCCGCGGTAATACGGAGGATGCGAGCGTTATCCGGATTTATTGGGTTTAAAGGGTGCGTAGGCGGTCTGTTAAGTCAGCGGTAAAAGCCCGGGGCTCAACTCCGGCGAGCCGTTGAAACTGGCGGACTAGAGAAGGCGAGAAGTACGCGGAATGCGCAGTGTAGCGGTGAAATGCATAGATATTGCGCAGAACTCTGATTGCGAAGGCAGCGTACCGGCGCCTGACTGACGCTGAGGCA…	0	0	0	0	0	0	0	0	0	0	0	0	0	0	0	0	1	4	0	0	0	0	0	0
Otu00700	Bacteria	Verrucomicrobia	Subdivision5				CGAGGATCATTTGCAATGGGCGAAAGCCTGACAATGCGACGCTGCGTGGAGGCTGAAGGCCTTCGGGTTGTAAACTCCTGTCATGGGGGAACAGGCGAGGGGACCCAATACGTCCCTTAGTTAAGTGTACCCCAAGAGGAAGCGACGGCTAACTCTGTGCCAGCAGCCGCGGTAATACAGAGGTCGCGAGCGTTGTTCGGATTTACTGGGCGTAAAGGGCGCGTAGGCGGCGGAGCGTGTCGGATGTGAAATCCCCGGGCCCAACCCGGGAAGTGCGTCCGAAACTGCCCCGCTGGAGGACGGAAGAGGGAATCGGAATATAGGGTGTAGCGGTGAAATGCGTTGATATCCTATAGAACACCGGATGCGAAGGCGGATTCCTGGTACGTATCTGACGCT…	0	0	0	0	0	1	2	0	0	0	0	0	2	0	0	0	0	0	0	0	0	0	0	0
Otu00701	Bacteria	Firmicutes	Clostridia	Clostridiales	Clostridiales_Incertae_Sedis_XIII	Mogibacterium	AGGGAATGTTGCACAATGGGCGAAAGCCTGATGCAGCAACGCCGCGGGAAGGATGAAGGCCTTCGGGTTGTAAACTTCTGTTCTTAGGGAAGAAGAAAGTGACGGTACCTAAGGAGAAAGCCCCGGCTAACTACGTGCCAGCAGCCGCGGTAATACGTAGGGGGCAAGCGTTATCCGGAATTATTGGGCGTAAAGAGTGCGTAGGTGGTTATCTAAGCGTAAGGTTTAAGCGTGCAGCTCAACTGCATCTCGCCTTGCGAACTGGACTACTTGAGTGCAGGAGGGGAAAGCGGAATTCCTAGTGTAGCGGTGAAATGCGTAGATATTAGGAGGAACACCAGCGGCGAAGGCGGCTTTCTGGACTGTAACTGACACTGAGGCACGAAAGCGTGGGGAGCA…	0	0	0	0	0	0	0	2	1	0	1	0	0	0	0	0	0	0	0	0	0	0	0	1
Otu00702	Bacteria	Actinobacteria	Actinobacteria	Coriobacteriales	Coriobacteriaceae	Olsenella	GGGGAATCTTGCGCAATGGGGGCAACCCTGACGCAGCGACGCCGCGTGCGGGACGAAGGCCTTCGGGTCGTAAACCGCTTTCAGCAGGGACGAGGCCGCAAGGTGACGGTACCTGCAGAAGAAGCCCCGGCTAACTACGTGCCAGCAGCCGCGGTAATACGTAGGGGGCGAGCGTTATCCGGATTCATTGGGCGTAAAGCGCGCGTAGGCGGCCTGTTAGGTCGGTAGTCAAATCCGGGGGCTCAACCCCCGTCCGCTTCCGATACCGGCAGGCTTGAGTCTGGTAGGGGAAGGTGGAATTCCCAGTGTAGCGGTGGAATGCGCAGATATTGGGAAGAACACCGGTGGCGAAGGCGGCCTTCTGGGCCACGACTGACGCTGAGGCGCGAAAGCTAGGGG…	3	0	0	0	0	0	0	2	0	0	0	0	0	0	0	0	0	0	0	0	0	0	0	0
Otu00703	Bacteria	Planctomycetes	Planctomycetia	Planctomycetales	Planctomycetaceae		CGAGAATCTTCGGCAATGGACGAAAGTCTGACCGAGCGACACCGCGTGTATGATGAAGGCCTTCGGGTTGTAAAGTACTGTCGATTGGGCGGAAGTTAGAGGGGGTTCTCCCTTTCTTTTGACCTATCATTTGAGGAAGGACGGGCTAAGTTCGTGCCAGCAGCCGCGGTAAGACGAACTGTTCGAACGTTATTCGGAATCACTGGGCTTAAAGGGCATGTAGGTTGTATACTAAGCGGGGTCTGAAATCCCACGGCTCAACCGTGGAACTGGGCTTCGAACTGGTAAACTAGAGTGAAGTAGAGGTAAGCGGAACTTGGGGTGAAGTAGTGAAATGCATAGATATCCCAGGGAACACCGGTGGCGAAAGCGGCTTACTTGGCTTCAACTGACACTCAA…	1	1	0	0	0	0	0	0	1	1	0	0	0	0	0	0	0	0	0	1	0	0	0	0
Otu00704	Bacteria	Synergistetes	Synergistia	Synergistales	Synergistaceae	Synergistes	GGGGAATATTGGGCAATGGGGGAAACCCTGACCCAGCGACGCCGCGTGGGTGAAGAAATCCTTCGGGATGTAAAGCCCTGTTTTGCGGGAAGAAGCGAGTGACGGTACCGCAAGAGAAAGCCACGGCAAACTACGTGCCAGCAGCCGCGGTAATACGTAGGTGGCGAGCGTTGTCCGGAATTACTGGGCGTGAAGCGCACGCAGGCTGATAATCAAGTCGACTGTAAAAGGCAGAGGCTCAACCTTTGCATCACAGTCGAAACTGATAATCTAGAGTATGTGAGAGGGAAGCGGAATTCCCGGTGTAGCGGTGAAATGCGTAGATATCGGGAGGAACACCGGTGGCGAAGGCGGCTTCCTGGCACAAGACTGACGCTCATGTGCGAAAGCCAGGGCAGC…	0	0	0	0	0	0	0	2	0	0	0	0	1	0	0	0	0	0	1	0	0	0	1	0
Otu00705	Bacteria	Lentisphaerae	Lentisphaeria	Victivallales	Victivallaceae	Victivallis	CGAGAATCTTCCGCAATGCGCGAAAGCGTGACGGAGCAATGCCGCGTGCAGGATGAAGGCCTTCGGGTTGTAAACTGCTGTCTCCCGGGACGAAGAAAATGACGGTACCGGGGAAGGAAGCCACGGCTAACTACGTGCCAGCAGCCGCGGTAATACGTAGGTGGCGAGCGTTGTTCGGATTTATTGGGCGTAAAGGGTCTGTAGGAGGTTTGTTAAGTTAGAGGTGAAATCCCGAAGCTCAACTTCGGAACTGCCTTTAAAACTGATGGACTAGAGTGTTGGAGAGGTAAGCGGAATACCAGGTGTAGCGGTGGAATGCGTAGATATCTGGTAGAACACCAAAAGCGAAGGCAGCTTACTGGACAATAACTGACTCTGAGAGACGAAAGCGTGGGGAGC…	0	0	0	0	0	1	0	0	2	1	0	0	0	0	0	0	0	0	1	0	0	0	0	0
Otu00706	Bacteria	Firmicutes	Clostridia	Clostridiales	Ruminococcaceae		GGGGAATATTGCACAATGGGGGAAACCCTGATGCAGCAACGCCGCGTGAAGGAAGACGGTTTTCGGATTGTAAACTTCTTTTCTTAGTGAAGAAGCAAGTGACGGTAGCTAAGGAATAAGCATCGGCTAACTACGTGCCAGCAGCCGCGGTAATACGTAGGATGCGAGCGTTATCCGGAATTACTGGGTGTAAAGGGAGCGCAGGCGGGACTGCAAGTTGGATGTGAAATACCGCAGCTTAACTGCGGAGCTGCATCCAAAACTGTAGTTCTTGAGTGGAGTAGAGGCAAGCGGAATTCCGAGGGTAGCGGTGAAATGCGTAGATATTCGGAGGAACACCAGTGGCGAAGGCGGCTTGCTGGGCTCTAACTGACGCTGAGGCTCGAAAGTGTGGGGAGC…	0	0	0	0	0	0	0	0	1	0	0	0	0	4	0	0	0	0	0	0	0	0	0	0
Otu00707	Bacteria	Firmicutes	Clostridia	Clostridiales	Lachnospiraceae		GGGGAATATTGCACAATGGGGGAAACCCTGATGCAGCGACGCCGCGTGAGTGAAGAAGTATTTCGGTATGTAAAGCTCTATCAGCAGGGAAGATGATGACGGTACCTGACTAAGAAGCCCCGGCTAACTACGTGCCAGCAGCCGCGGTAATACGTAGGGGGCAAGCGTTATCCGGATTTACTGGGTGTAAAGGGAGCGCAGGCGGTTCGGCAAGTCTGATGTGAAAACCCGGGGCCCAACCCCGGGACTGCATTGGAAACTGTCGGACTGGAGTGTGGGAGAGGCAGGCGGAATTCCTAGTGTAGCGGTGAAATGCGTAGATATTAGGAGGAACACCAGTGGCGAAGGCGGCCTGCTGGACCAAGACTGACGCTGAGGCTCGAAAGCGTGGGGAGCAAA…	0	0	0	0	0	0	1	0	0	3	0	1	0	0	0	0	0	0	0	0	0	0	0	0
Otu00708	Bacteria	Firmicutes	Negativicutes	Selenomonadales	Veillonellaceae	Megasphaera	GGGGAATCTTCCGCAATGGACGAAAGTCTGACGGAGCAACGCCGCGTGAACGATGACGGCCTTCGGGTTGTAAAGTTCTGTTATACGGGACGAATGGCGTAGCGGTCAATACCCGTTACGAGTGACGGTACCGTAAGAGAAAGCCACGGCTAACTACGTGCCAGCAGCCGCGGTAATACGTAGGTGGCAAGCGTTGTCCGGAATTATTGGGCGTAAAGGGTGCGCAGGCGGTCTCTTAAGTCTGTCTTAAAAGTGCGGGGCTCAACCCCGTGAGGGGACGGAAACTGGGAGACTGGAGTATCGGAGAGGAAAGCAGAATTCCTAGTGTAGCGGTGAAATGCGTAGATATTAGGAGGAATACCAGTGGCGAAAGCGGCTTTCTGGACGACAACTGACGCT…	0	0	0	0	5	0	0	0	0	0	0	0	0	0	0	0	0	0	0	0	0	0	0	0
Otu00709	Bacteria	Firmicutes	Clostridia	Clostridiales			GGGGAATATTGCACAATGGGGGAAACCCTGATGCAGCGATGCCGCGTGAAGGACGAAGATTTTCGGATCGTAAACTTCTATCAGCAAGGAAGAAAACGGACAGTACTTGACTAAGCAGCCCCGGCTAACTACGTGCCAGCAGCCGCGGTAATACGTAGGGGGCAAGCGTTATCCGGAATTACTGGGTGTAAAGGGTGCGTAGGCGGCATCGCAAGTCAGTTGTGAAACCCAAGGGCTCAACCCTTGGCTTGCAATTGAAACTGCGGAGCTAGAGTACAGGAGAGGAAAGCGGAATTCCTAGTGTAGCGGTGAAATGCGTAGATATTAGGAAGAACACCAGTGGCGAAGGCGGCTTTCTGGACTGAAACTGACGCTGAGGCACGAAAGCGTGGGGAGCAA…	0	0	0	0	1	0	2	1	0	0	0	0	0	0	0	0	0	0	0	1	0	0	0	0
Otu00710	Bacteria	Firmicutes	Clostridia	Clostridiales			GGGGAATATTGGGCAATGGGCGCAAGCCTGACCCAGCGACGCCGCGTGAGGGAAGAAGGTCTTCGGATTGTAAACCTCTGTTGACAGGGACGATAATGACGGTACCTGTCGAGGAAGCCACGGCTAACTACGTGCCAGCAGCCGCGGTAATACGTAGGTGGCAAGCGTTATCCGGATTTATTGGGTGTAAAGGGTGTGTAGGCGGAGAGGCAAGTCAGATGTGAAAATTATGGGCTTAACCCATAAACTGCGTCTGAAACTGTTTCCCTTGAGAGTCGGAGGGGTAAATAGAATTCCCGGTGTAGCGGTGAAATGCGTAGATATCGGGAGGAATACCGGTGGCGAAGGCGATTTACTGGACGACAACTGACGCTGAGACACGAAAGCGTGGGGAGCAAA…	0	0	0	0	0	0	0	0	4	1	0	0	0	0	0	0	0	0	0	0	0	0	0	0
Otu00711	Bacteria	Firmicutes	Clostridia	Clostridiales	Ruminococcaceae		GGGGAATATTAGGCAATGGGGGAAACCCTGACCTAGCAACGCCGCGTGAAGGATGAAGGTTTTCGGATTGTAAACTTCTTTGGCAGGGGACGATAATGACGGTACCCTGAGAACAAGCCACGGCTAACTACGTGCCAGCAGCCGCGGTAATACGTAGGTGGCGAGCGTTGTCCGGATTTACTGGGTGTAAAGGGCGAGTAGGCGGGACGGAAAGTCAGATGTGAAATACCGAGGCTTAACTTCGGGGCTGCATTTGAAACTTCTGTTCTTGAGTGATGGAGAGGCAGGCGGAATTCCCGGTGTAGCGGTGAAATGCATAGAGATCGGGAGGAACACCAGTGGCGAAGGCGGCCTGCTGGACATTAACTGACGCTGAGGCGCGAAAGTGTGGGGAGCAAA…	1	0	1	0	0	1	0	0	2	0	0	0	0	0	0	0	0	0	0	0	0	0	0	0
Otu00712	Bacteria	Bacteroidetes	Bacteroidia	Bacteroidales	Prevotellaceae	Alloprevotella	GAGGAATATTGGTCAATGGACGCAAGTCTGAACCAGCCAAGTAGCGTGCAGGATGACGGCCCTCCGGGTTGTAAACTGCTTTTAGTTGGGAATAAAAGGGGGCTCGTGAGCCCCGTATTGTACGTACCATCAGAAAAAGGACCGGCTAATTCCGTGCCAGCAGCCGCGGTAATACGGAAGGTCCGGGCGTTATCCGGATTTATTGGGTTTAAAGGGAGCGTAGGCCGGCTTTTAAGTCAGCTGTGAAAGTCCGCGGCTCAACCGTGGAATTGCAGTTGAAACTGGAGGCCTTGAGTGCACACAGGGATGCCGGAATTCATGGTGTAGCGGTGAAATGCTTAGATATCATGAAGAACTCCGATCGCGAAGGCAAGTGTCCGGGGTGCAACTGACGCTGAG…	0	1	0	0	1	0	0	0	0	1	0	1	0	0	0	0	0	0	1	0	0	0	0	0
Otu00713	Bacteria						CGAGGATCATTTGCAATGGGCGAAAGCCTGACAATGCGACGCTGCGTGGAGGATGAAGGCCTTCGGGTTGTAAACTCCTGTCATAAGGGAACAGGCGAGGGTACCCAATACGTACCTGAGTTGAGTGTACTTTAAGAGGAAGGGACGGCTAACTCTGTGCCAGCAGCCGCGGTAATACAGAGGTCCCTAGCGTTGTTCGGATTTACTGGGCGTAAAGGGCACGTAGGTGGCTAGGCGTGTCGAGTGTGAAATCTCCGGGCTCAACCCGGAAAGTGCGCTCGAAACTACCTGGCTGGAGTCCGGGAGAGGGAATCGGAATACAGGGTGTAGCGGTGAAATGCGTTGATATCCTGTAGAACACCGGAGGCGAAGGCGGATTCCTGGAACGGTACTGACACT…	0	0	0	0	0	0	0	0	1	0	0	1	0	3	0	0	0	0	0	0	0	0	0	0
Otu00714	Bacteria	Firmicutes	Clostridia	Clostridiales	Ruminococcaceae		GGGGAATATTGGGCAATGGGCGAAAGCCTGACCCAGCGACGCCGCGTGAAGGAAGACGGTCTTCGGATTGTAAACTTCTTTTATATGGGACGAACACATGACGGTACCATATGAATAAGCCACGGCTAACTACGTGCCAGCAGCCGCGGTAATACGTAGGTGGCGAGCGTTATCCGGATTTACTGGGTGTAAAGGGTGTGTAGGCGGGACTGCAAGTCGGATGTGAAAATCACAGGCTTAACCTGTGACCTGCATTCGAAACTGTGGTTCTTGAGGGTCGGAGAGGTAACTGGAATTCCTGGTGTAGCGGTGAAATGCGTAGATATCAGGAGGAACACCGGTGGCGAAGGCGGGTTACTGGACGATTACTGCCGCTGAGACACGAAAGCGTGGGGAGCA…	0	0	0	0	0	0	0	0	1	0	0	1	0	0	0	0	0	0	0	2	0	0	1	0
Otu00715	Bacteria	Bacteroidetes	Bacteroidia	Bacteroidales			GAGGAATATTGGTCAATGGACGAGAGTCTGAACCAGCCAAGTAGCGTGAAGGATGACTGCCCTATGGGTTGTAAACTTCTTTTTCAGGGGAATAATAATCGCCACGTGTGGCGTATTGCATGTACCCTGTGAATAAGCATCGGCTAATTCCGTGCCAGCAGCCGCGGTAATACGGAAGATGCGAGCGTTATCCGGATTTATTGGGTTTAAAGGGAGCGTAGGCGGGAGGTTAAGTCAGCTGTGAAACCCTGTGGCTCAACCATAGGCGTGCAGTTGATACTGTCCTTCTTGAGTGCGGCAGAGGCAGGCGGAATTCGTGGTGTAGCGGTGAAATGCTTAGATATCACGAAGAACTCCGATTGCGAAGGCAGCCTGCTGGACCGTAACTGACGCTGATGC…	0	0	0	0	0	0	0	0	3	0	0	0	0	0	0	0	0	1	1	0	0	0	0	0
Otu00716	Bacteria						TAGGAATATTCGTCAATGGGGGAAACCCTGAACGAGCAATGCCGCGTGAGTGATGACGGTCCTTTGGATTGTAAAACTCTGTTGTATGGGAAGAACACTAAGTATAGGAAATGATACTTAGCTGACGGTACCATGCCAGAAAGCCCCGACTAACTACGTGCCAGCAGCCGCGGTAATACGTAGGGGGCGAGCGTTATCCGGATTTATTGGGCGTAAAGCGTGTGTAGGCGGTTTATTAAGTATAAGATTAAAGCCCGAAGCTCAACTTCGGTTCGTCTTATAAACTGGTAGGCTTGAGTATGGTAGAGGCAAATGGAACTTCTAGTGTAGCGGTAAAATGCGTAGATATTAGAAAGAACACCAGTGGCGAAGGCGATTTGCTGGGCCATTACTGACGCT…	0	0	0	0	0	0	0	0	0	0	0	0	0	4	0	0	0	0	0	1	0	0	0	0
Otu00717	Bacteria	Firmicutes	Clostridia	Clostridiales	Ruminococcaceae		GGGGGATATTGCACAATGGAGGAAACTCTGATGCAGCAACGCCGCGTGAGGGAAGAAGGATTTCGGTTTGTAAACCTCTGTCATTGGTGACGATAATGACGGTAGCCGATGAGGAAGCTCCGGCTAACTACGTGCCAGCAGCCGCGGTAATACGTAGGGAGCGAGCGTTGTCCGGAATTACTGGGTGTAAAGGGTGCGTAGGCGGGGGACCAAGTCAGGTGTGAAAACTATCGGCTTAACCGGTAGCCTGCACTTGAAACTGGCCCTCTTGAGTGAAGTAGAGGCAGGCGGAATTCCCGGTGTAGCGGTGAAATGCGTAGAGATCGGGAGGAACACCAGTGGCGAAGGCGGCCTGCTGGGCTTTAACTGACGCTGAGGCACGAAAGCATGGGTAGCAAA…	0	0	0	0	0	0	0	2	0	0	0	0	1	0	0	0	0	0	2	0	0	0	0	0
Otu00718	Bacteria	Firmicutes	Clostridia				GGGGAATATTCCGCAATGGGCGCAAGCCTGACGGAGCAACGCCGCGTGAATGAAGAAGGTCTTCGGATTGTAAAGTTCTGTCATTAGGGACGAAGGACTCATGCAAATAGTGTGAGGAATGACGGTACCTCAGGAGGAAGCTCCGGCTAACTACGTGCCAGCAGCCGCGGTAATACGTAGGGAGCAAGCGTTGTCCGGAATTACTGGGCGTAAAGGGCGCGTAGGCGGACACATAAGTCAGATGTGAAATCTCCGGGCTCAACTTGGAGCGTGCATTTGAAACTGTGTGTCTTGAGGGCAGGAGAGGAAAGTGGAATTCCTAGTGTAGCGGTGAAATGCGTAGATATTAGGAGGAACACCAGTGGCGAAGGCGACTTTCTGGACTGAACCTGACGCTGA…	5	0	0	0	0	0	0	0	0	0	0	0	0	0	0	0	0	0	0	0	0	0	0	0
Otu00719	Bacteria	Bacteroidetes	Bacteroidia	Bacteroidales	Prevotellaceae	Prevotella	GAGGAATATTGGTCAATGGACGAGAGTCTGAACCAGCCAAGTAGCGTGCAGGATGACGGCCCTATGGGTTGTAAACTGCTTTTGCAGGAGGATAAAGTGAGCCACGTGTGGTTCAATGCAGGTATCCTGCGAATAAGGACCGGCTAATTCCGTGCCAGCAGCCGCGGTAATACGGAAGGTTCGGGCGTTATCCGGATTTATTGGGTTTAAAGGGAGCGTAGGCCGTCTGGTAAGCGTGTTGTGAAATGTACCGGCTCAACCGGTGATGTGCAGCGCGAACTGTCGGACTTGAGTGCGCGCAACGCAGGCGGAATTTGTGGTGTAGCGGTGAAATGCTTAGATATCACGAAGAACTCCGATTGCGAAGGCAGCTTGCGGGAGCGCAACTGACGCTGAAGC…	0	0	0	0	0	0	1	0	0	0	0	0	0	3	0	0	0	0	1	0	0	0	0	0
Otu00720	Bacteria	Firmicutes	Clostridia	Clostridiales	Lachnospiraceae		GGGGAATATTGCACAATGGGGGAAACCCTGATGCAGCGACGCCGCGTGAGTGAGGAAGTATTTCGGTATGTAAAGCCCTATCAGCAGGGAAGATAATGACGGTACCTGACTAAGAAGCCCCGGCTAACTACGTGCCAGCAGCCGCGGTAATACGTAGGGGGCAAGCGTTATCCGGATTTACTGGGTGTAAAGGGAGCGTAGACGGAATAGCAAGTCTGAAGTGAAATCATAGGGCTCAACCCTGTAATTGCTTTGGAAACTGTTGATCTTGAGTACCGGAGGGGCAGGCGGAATTCCTGGTGTAGCGGTGAAATGCGTAGATATCAGGAAGAACACCGGTGGCGAAGGCGGCCTGCTGGACGGCAACTGACGTTGAGGCTCGAAAGCGTGGGGAGCAAA…	0	0	0	0	0	0	0	0	0	0	0	3	1	0	0	0	1	0	0	0	0	0	0	0
Otu00721	Bacteria						CGAGGATCATTTGCAATGGGCGAAAGCCTGACAATGCGACGCTGCGTGGAGGATGAAGGCCTTCGGGTTGTAAACTCCTGTCATAGGGGAACAGGCGATCTTACCTAATACGTAAGTGAGTTGAGTGTACCCTAAGAGGAATTGGCGGCTAACTAGGTGCCAGCAGCCGCGGTAATACAGAGGCCAAGAGCGTTGTTCGGATTTACTGGGCGTAAAGGGCGCGTAGGCGGTCTTGCGTGTCAAGTGTGAAATCTCCGGGCTCAACCCGGAAAGTGCGCTTGAAACTACAGGACTCGAGTCTGGGAGAGGGAATCGGAATATAGGGTGTAGCGGTGAAATGCGTTGATATCCTATAGAACACCGGAGGCGAAGGCGGATTCCTTGAACGGTACTGACGCT…	0	0	0	0	0	0	0	0	0	5	0	0	0	0	0	0	0	0	0	0	0	0	0	0
Otu00722	Bacteria	Firmicutes	Clostridia	Clostridiales	Ruminococcaceae		GGGGAATATTGGGCAATGGGCGAAAGCCTGACCCAGCAACGCCGCGTGAAGGAAGAAGGCCCTCGGGTTGTAAACTTCTTTTACCAGGGACGAAGGACGTGACGGTACCTGGAGAAAAAGCCACGGCTAACTACGTGCCAGCAGCCGCGGTAATACGTAGGTGGCAAGCGTTGTCCGGATTTACTGGGTGTAAAGGGCGTGTAGGCGGAGCTGCAAGTCAGATGTGAAATCTAGGGGCTCAACCCCTAAACTGCATTTGAAACTGTAGCCCTTGAGTATCGGAGAGGCAAGCGGAATTCCTAGTGTAGCGGTGAAATGCGTAGATATTAGGAGGAACACCAGTGGCGAAGGCGGCTTGCTGGACGACAACTGACGCTGAGGCGCGAAAGCGTGGGGAGC…	0	0	0	4	0	0	0	0	0	0	0	0	0	0	0	0	0	0	1	0	0	0	0	0
Otu00723	Bacteria	Bacteroidetes	Bacteroidia	Bacteroidales			GAGGAATATTGGTCAATGGGCGGGAGCCTGAACCAGCCAAGCCGCGTGAAGGAAGAAGGCGCTAAGCGTCGTAAACTTCTTTTGCCGGGGAACAAAAGCCGTCACGGGTGGCGGTCCGAGTGTACCCGGAGAAAAAGCATCGGCTAACTCCGTGCCAGCAGCCGCGGTAATACGGAGGATGCGAGCGTTATCCGGATTTATTGGGTTTAAAGGGTGCGCAGGCGGCGCGGTAAGTCAGCGGTAAAAGCCCGGGGCTCAACCCCGGCGAGCCGTTGAAACTGGCGGACTAGAGAAGGCGAGAAGTACGCGGAATGCGCAGTGTAGCGGTGAAATGCATAGATATTGCGCAGAACTCCGATTGCGAAGGCAGCGTACCGGCGCCTGACTGACGCTGAGGCA…	0	0	0	0	0	1	0	0	0	0	0	1	0	0	0	0	0	2	1	0	0	0	0	0
Otu00724	Bacteria	Bacteroidetes	Bacteroidia	Bacteroidales	Porphyromonadaceae		GAGGAATATTGGTCAATGGGCGCAGGCCTGAACCAGCCAAGTCGCGTAAGGGATGACGGTCCTACGGATTGTAAACCTCTTTTGTCGGGGAGTAACGTGCGGGACGCGTCCCGTATTGAGAGTACCCGAAGAAAAAGCATCGGCTAACTCCGTGCCAGCAGCCGCGGTAATACGGAGGATGCGAGCGTTATCCGGATTTATTGGGTTTAAAGGGTGCGCAGGCGGCGCGCCAAGTCAGCGGTCAAAGTTCCGGGCTCAACCCGGTGTCGCCGTTGAAACTGGCGTGCTCGAGTGCGTGCGAGGAAGGCGGAATGCGTTGTGTAGCGGTGAAATGCATAGATATTGCGCAGAACTCCGATTGCGAAGGCAGCGTACCGGCGCCTGACTGACGCTGAGGCA…	0	0	0	0	0	0	0	0	0	0	3	0	0	0	0	0	0	0	0	0	0	0	0	2
Otu00725	Bacteria	Bacteroidetes	Bacteroidia	Bacteroidales	Prevotellaceae	Prevotella	GAGGAATATTGGTCAATGGACGGGAGTCTGAACCAGCCAAGTAGCGTGCAGGATGACGGCCCTATGGGTTGTAAACTGCTTTTATAGGGGGATAAAGTGTGCCACGTGTGGCATATTGCAGGTACCCTATGAATAAGGACCGGCTAATTCCGTGCCAGCAGCCGCGGTAATACGGAAGGTCCGGGCGTTATCCGGATTTATTGGGTTTAAAGGGAGCGTAGGCCGTCTTATAAGCGTGTTGTGAAATGTCGGGGCTCAACCTGGGCATTGCAGCGCGAACTGGTTTCCTTGAGTACGCACAAAGTGGGCGGAATTCGTGGTGTAGCGGTGAAATGCTTAGATATCACGAAGAACTCCGATTGCGAAGGCAGCTCACTGGAGCGCAACTGACGCTGAAGC…	1	0	0	0	0	0	0	0	0	0	0	0	0	0	0	0	1	1	0	0	1	0	0	1
Otu00726	Bacteria	Bacteroidetes	Bacteroidia	Bacteroidales			GAGGAATATTGGTCAATGGGCGAGAGCCTGAACCAGCCAAGCCGCGTGAGGGAAGAAGGCGCTCAGCGTCGTAAACCTCTTTAGCCGGGGGACAAAACCTCCTCGCGAAGGAGGCTTGAGAGTATCCGGAGAATAAGCATCGGCTACCTCCGTGCCAGCAGCCGCGGTAATACGGAGGATGCGAGCGTTATCCGGATTTATTGGGTTTAAAGGGTGCGCAGGCGGACATTCAAGTCTGCGGTCAAATTCCGGGGCTCAACCCCGGCCAGCCGTGGAAACTGAATGACTTGAGTGGGCGAGAGGTATGCGGAATGCGCGGTGTAGCGGTGAAATGCTTAGAGATCGCGCAGAACTCCGATTGCGAAGGCAGCATACCGGCGCCTTACTGACGCTCAGGCA…	0	1	0	0	0	1	0	1	0	0	0	0	0	0	0	0	0	1	0	1	0	0	0	0
Otu00727	Bacteria	Firmicutes	Clostridia	Clostridiales			TAGGAATATTGGGCAATGGAGGAAACTCTGACCCAGCAACGCCGCGTGAAGGATGAAGGTTCTCGGATTGTAAACTTCTGATCTGTGGAAAGAAACAAATGACGGTACCACAGGAGAAAGCTCCGGCAAACTACGTGCCAGCAGCCGCGGTAATACGTAGGGAGCAAGCGTTGTCCGGAATAACTGGGCGTAAAGGGAGCGTAGGTGGCGATTTAAGTGAAATGTGAAAGCCCGGGGCTCAACTCCGGAATGTCATTTCATACTGGATTGCTTGAGTGCAGGAGGGGTAAGCGGAATTCCTAGTGTAGCGGTTAAATGCGTAGATATTAGGAAGAACACCAGAGGCGAAGGCGGCTTACTGGACTGTAACTGACACTGATGCTCGAAAGCGTGGGGAGC…	0	0	0	0	0	0	1	0	2	0	0	0	0	0	0	0	0	0	0	2	0	0	0	0
Otu00728	Bacteria	Actinobacteria	Actinobacteria	Coriobacteriales	Coriobacteriaceae		GGGGAATTTTGCGCAATGGGGGCAACACTGACGCAGCAACGCCGCGTGCGGGATGAAGGCCTTCGGGTTGTAAACCGCTTTCAGCAGGGAAGAAACATGACTGTACCTGCAGAAGAAGCCCCGGCTAACTACGTGCCAGCAGCCGCGGTAATACGTAGGGGGCGAGCGTTATCCGGATTCATTGGGCGTAAAGCGCGCGTAGGCGGCCTGCCAAGCGGGATCTCAAACCTGAGGGCTCAACCCCCAGCCGGATCCCGAACTGGCAGGCTCGAGTTCGGTAGAGGAAGATGGAATTCCCAGTGTAGCGGTGAAATGCGCAGATATTGGGAGGAACACCGATGGCGAAGGCAGTCTTCTGGGCCGCAACTGACGCTGAGGTGCGAAAGCTGGGGGAGCGAA…	0	0	0	3	0	0	0	0	0	0	0	0	1	0	0	0	0	0	0	0	0	0	1	0
Otu00729	Bacteria	Firmicutes	Clostridia	Clostridiales	Lachnospiraceae	Clostridium_XlVb	GGGGAATATTGCACAATGGGGGAAACCCTGATGCAGCAACGCCGCGTGAAGGAAGAAGTATTTCGGTATGTAAACTTCTATCGACAGGGAAGAAAAAAATGACGGTACCTGAATAAGAAGCCCCGGCTAATTACGTGCCAGCAGCCGCGGTAATACGTAAGGGGCAAGCGTTATCCGGATTTACTGGGTGTAAAGGGTGAGTAGGCGGTTCGGCAAGTCATATGTGAAATTCTGAGGCTTAACCTCAGCGCTGCATAAGAAACTGTCGGACTAGAGTGCAGGAGAGGCAAGCGGAATTCCTAGTGTAGCGGTGAAATGCGTAGATATTAGGAAGAACACCGGTGGCGAAGGCGGCTTGCTGGACTGTAACTGACGCTGAGTCACGAAAGCGTGGGGAGC…	0	0	0	0	0	0	2	0	0	0	0	2	0	0	0	0	0	0	0	0	0	0	0	1
Otu00730	Bacteria	Spirochaetes	Spirochaetia	Spirochaetales	Spirochaetaceae	Treponema	TAAGAATATTCCGCAATGGACGAAAGTCTGACGGAGCGACGCCGCGTGGACGATGAAGGCCGAAAGGTTGTAAAGTCCTTTTGAACCTGACGAATAAGCAGTGCAGGAAATGGCATTGTGGTGACGGTAGGGTTTGAATAAGCAACGGCTAATTACGTGCCAGCAGCCGCGGTAACACGTAAGTTGCGAGCGTTGTTCGGAATTATTGGGCGTAAAGGGCATCTAGGCGGTATCTCAAGCTTGGTGTGAAATGCCGGGGCTTAACTCCGGAACTGCATTGAGAACTAAGATACTGGAGTCGCTGAAGTGCAGCCAGAATTCCTGGTGTAGGGGTGAAATCTGTAGATATCAGGAAGAATACCAATGGCGAAGGCAGGCTGCAGGCAGACGACTGACGCT…	0	0	0	0	0	0	0	0	3	0	0	0	1	0	0	0	0	0	0	1	0	0	0	0
Otu00731	Bacteria	Spirochaetes	Spirochaetia	Spirochaetales	Spirochaetaceae	Treponema	TAAGAATATTCCGCAATGGGGGAAACCCTGACGGAGCGACGCCGCGTGGATGATGAAGGCCGGAAGGTTGTAAAATCCTTTTGTGAGTGAGGAATAAGCAGGGCAAGCAAAGGTCGTGCGGTGACTGTAGCTCATGAATAAGCACCGGCTAATTACGTGCCAGCAGCCGCGGTAACACGTAAGGTGCGAGCGTTGTTCGGAATCATTGGGCGTAAAGGGCATGTAGGCGGAACTGCAAGCCCGGTGTGAAAACCCTGAGCTCAACTCAGGAACTGCGCCGGGAACTGCAGAACTGGAGTCACTGAGGGGAAACCGGAATTCCAGGTGTAGGGGTGAAATCTGTAGATATCTGGAAGAACACCAATGGCGAAGGCAGGTTTCCAGCAGATGACTGACGCT…	0	0	0	1	0	0	0	0	0	0	0	0	0	1	0	2	0	0	0	0	0	0	0	1
Otu00732	Bacteria	Bacteroidetes	Bacteroidia	Bacteroidales	Prevotellaceae	Prevotella	GAGGAATATTGGTCAATGGACGTAAGTCTGAACCAGCCAAGTAGCGTGCAGGATGACGGCCCTATGGGTTGTAAACTGCTTTTATGCGGGGATAAAGTTGGGGACGTGTCCCTTTTTGCAGGTACCGCATGAATAAGGACCGGCTAATTCCGTGCCAGCAGCCGCGGTAATACGGAAGGTCCGGGCGTTATCCGGATTTATTGGGTTTAAAGGGAGCGTAGGCCGGCTTTTAAGCGTGTTGTGAAATGCCGCGGCTCAACCGTGGCACTGCAGCGCGAACTGGAGGCCTTGAGTGCGCGGGAGGTAGGCGGAATTCGTGGTGTAGCGGTGAAATGCTTAGATATCACGAAGAACCCCGATTGCGAAGGCAGCCTACCGTAGCGGCACTGACGCTGAGGC…	0	0	0	0	1	1	0	0	0	1	0	0	0	1	0	0	0	0	0	0	0	0	1	0
Otu00733	Bacteria						CGAGGATCATTTGCAATGGGCGAAAGCCTGACAATGCGACGCTGCGTGGAGGATGAAGGCCTTCGGGTTGTAAACTCCTGTCATGGGGGAACAGGCGAGGGGACCCAATACGTCCCTTAGTTGAGTGTACCCCAAGAGGAAGCGACGGCTACTCTGTGCCAGCAGCCGCGGTAATACAGAGGTCGCGAGCGTTGTTCGGATTTACTGGGCGTAAAGGGCGCGTAGGCGGCGGAGCGTGTCGGATGTGAAATCCCCGGGCCCAACCCGGGAAGTGCGTCCGAAACTGCCCCGCTGGAGGACGGAAGAGGGAATCGGAATATAGGGTGTAGCGGTGAAATGCGTTGATATCCTATAGAACACCGGATGCGAAGGCGGATTCCTGGTACGTATCTGACGCTG…	0	0	0	0	0	0	0	0	0	0	0	0	0	0	1	1	0	0	2	0	0	0	0	1
Otu00734	Bacteria	Bacteroidetes	Bacteroidia	Bacteroidales	Porphyromonadaceae		GAGGAATATTGGTCAATGGGCGGAAGCCTGAACCAGCCAAGTCGCGTGAGGGAAGACGGCCCTAAGGGTTGTAAACCTCTTTTGCCGGGGAGCAAAAGCGCCGTGCGCGGTGCTATGAGAGTACCCGGAGAAAAAGCATCGGCTAACTCCGTGCCAGCAGCCGCGGTAATACGGAGGATGCGAGCGTTATCCGGATTTATTGGGTTTAAAGGGTGCGTAGGCGGGCTGTTAAGTCAGCGGTAAAATTGCGGTGCTCAACGCCGTAGAGCCGTTGAAACTGGGAGCCTTGAGTGAGCGAGAAGTAGGCGGAATGCGTGGTGTAGCGGTGAAATGCATAGATATCACGCAGAACTCCGATTGCGAAGGCAGCTTACCGGCGCTCAACTGACGCTGAGGCAC…	0	0	0	0	0	0	0	0	0	0	0	0	0	0	0	0	0	0	1	0	3	0	0	1
Otu00735	Bacteria						TAGGAATATTCGTCAATGGGGGAAACCCTGAACGAGCAATGCCGCGTGAGTGATGACGGTCTTATAGATTGTAAAACTCTGTTGTAAAGGACGAAACCTTATCATAGGTAATGATGATAAGCTGACGGTACTTTGCCAGAAAGCCCCGGCTAACTACGTGCCAGCAGCCGCGGTAATACGTAGGGGGCGAGCGTTATCCGGATTTATTGGGCGTAAAGCGTGTGTAGGCGGTTTATTAAGTCTAAGATCAAAGCCCGAAGCTTAACTTCGGTTCGTCTTAGAAACTGGTAGACTTGAGTGTGGTAGAGGCAAGTGGAATTTCTAGTGTAGCGGTTAAATGCGTAGATATTAGAAGGAACACCAGTGGCGAAGGCGGCTTGCTGGGCCATTACTGACGCT…	0	0	0	0	0	0	0	0	5	0	0	0	0	0	0	0	0	0	0	0	0	0	0	0
Otu00736	Bacteria	Firmicutes	Clostridia	Clostridiales	Ruminococcaceae		GGGGAATATTGCACAATGGGGGGAACCCTGATGCAGCGACGCCGCGTGAGGGAAGAAGGTTTTCGGATTGTAAACCTCTGTCCTTGGTGACGATAATGACGGTAGCCAAGGAGGAAGCCACGGCTAACTACGTGCCAGCAGCCGCGGTAATACGTAGGTGGCAAGCGTTGTCCGGAATTACTGGGTGTAAAGGGAGCGTAGGCGGGAAGACAAGTTGGGAGTGAAATGTATGGGCTTAACCCATAAACTGCTTTCAAAACTGTTTTTCTTGAGTGAAGTAGAGGCAGGCGGAATTCCTAGTGTAGCGGTGAAATGCGTAAATATTAGGAGGAACACCAGTGGCGAAGGCGGCCTGCTGGGCTTTAACTGACGCTGAGGCTCCAAAGCGTGGGTAGCAAA…	0	1	0	0	0	0	0	0	1	0	0	0	0	0	1	0	0	0	0	0	0	0	0	1
Otu00737	Bacteria	Bacteroidetes	Bacteroidia	Bacteroidales	Prevotellaceae	Alloprevotella	GAGGAATATTGGTCAATGGGCGCAAGCCTGAACCAGCCAAGTAGCGTGCAGGAAGACGGCCCTCCGGGTTGTAAACTGCTTTTAGTTGGGAATAAAGTGCGGGACGCGTCCCGTTTTGTATGTACCATCAGAAAAAGGACCGGCTAATTCCGTGCCAGCAGCCGCGGTAATACGGAAGGTCCGGGCGTTATCCGGATTTATTGGGTTTAAAGGGAGCGTAGGCGGGCTATTAAGTCAGCTGTGAAATCCGGCGGCTCAACCGTCGGCCTGCAGTTGATACTGGTGGCCTTGAGTGCGCGCAGGGGCGTTGGAATTCATGGTGTAGCGGTGAAATGCTCAGATATCATGAAGAACTCCGATCGCGAAGGCAGATGCCCGGAGCGCAACTGACGCTGAGGC…	0	0	3	0	0	0	0	0	0	0	0	0	1	0	0	0	0	0	0	0	0	0	0	0
Otu00738	Bacteria	Firmicutes	Clostridia	Clostridiales	Lachnospiraceae	Clostridium_XlVb	GGGGAATATTGCACAATGGGGGAAACCCTGATGCAGCAACGCCGCGTGAAGGAAGAAGTGGTTCGCCACGTAAACTTCTATCAATAGGGAAGAATAAAATTGACAGTACCTAAATAAGAAGCACCGGCTAAATACGTGCCAGCAGCCGCGGTAATACGTATGGTGCAAGCGTTATCCGGATTTACTGGGTGTAAAGGGTGAGTAGGCGGTTCGGCAAGTCATATGTGAAATTCCCGAGCTCAACTTGGGCGCTGCATAAGAAACTGTCGGACTAGAGTGCAGGAGAGGTAAGCGGAATTCCTAGTGTAGCGGTGAAATGCGTAGATATTAGGAAGAACACCGGTGGCGAAGGCGGCTTACTGGACTGTTACTGACGCTGAGTCACGAAAGCGTGGGGAG…	0	0	0	1	0	0	1	0	0	0	0	2	0	0	0	0	0	0	0	0	0	0	0	0
Otu00739	Bacteria	Bacteroidetes	Bacteroidia	Bacteroidales	Prevotellaceae	Prevotella	GAGGAATATTGGTCAATGGAGGCAACTCTGAACCAGCCAAGTAGCGTGCAGGATGACGGCCCTATGGGTTGTAAACTGCTTTTATGCGGGGATAAACTGACTCACGTGTGGGTCATTGCAGGTACCGCATGAATAAGGACCGGCTAATTCCGTGCCAGCAGCCGCGGTAATACGGAAGGTCCGGGCGTTATCCGGATTTATTGGGTTTAAAGGGAGCGTAGGCCGTTGTTTAAGCGTGTTGTGAAATGTCCCGGCTCAACCGTGGCACTGCAGCGCGAACTGGCTTGCTTGAGTACGCACAACGTGGGCGGAATTCGTGGTGTAGCGGTGAAATGCTTAGATATCACGAAGAACTCCGATTGCGAAGGCAGCTCACTGGGGCGCAACTGACGCTGAAGC…	0	0	0	0	0	2	0	0	0	0	0	0	0	0	0	0	1	0	1	0	0	0	0	0
Otu00740	Bacteria	Firmicutes	Negativicutes	Selenomonadales	Veillonellaceae	Megasphaera	GGGGAATCTTCCGCAATGGACGAAAGTCTGACGGAGCAACGCCGCGTGAACGATGACGGCCTTCGGGTTGTAAAGTTCTGTTATACGGGCCGAATGGTACGACGGTCAATACCCGTCGTAAGTGACGGTACCGTAAGAGAAAGCCACGGCTAACTACGTGCCAGCAGCCGCGGTAATACGTAGGTGGCAAGCGTTGTCCGGAATTATTGGGCGTAAAGGGCGCGCAGGCGGCGTCGTAAGTCGGTCTTAAAAGTGCGGGGCTTAACCCCGTGAGGGGACCGAAACTGCGATGCTAGAGTATCGGAGAGGAAAGCGGAATTCCTAGTGTAGCGGTGAAATGCGTAGATATTGGGAGGAACACCAGTGGCGAAGGCGCCTTTCTGGACTGTGTCTGACGCT…	0	0	0	0	3	0	0	0	0	0	0	0	0	0	1	0	0	0	0	0	0	0	0	0
Otu00741	Bacteria	Firmicutes	Clostridia	Clostridiales	Ruminococcaceae	Oscillibacter	GGGGAATATTGGGCAATGGACGCAAGTCTGACCCAGCAACGCCGCGTGAAGGAAGAAGGCTTTCGGGTTGTAAACTTCTTTTAAGGGGGAAGAGCAGAAGACGGTACCCCTTGAATAAGCCACGGCTAACTACGTGCCAGCAGCCGCGGTAATACGTAGGTGGCAAGCGTTGTCCGGATTTACTGGGTGTAAAGGGCGTGTAGCCGGGAGGGCAAGTCAGATGTGAAATCCACGGGCTCAACTCGTGAACTGCATTTGAAACTACTCTTCTTGAGTATCGGAGAGGCAATCGGAATTCCTAGTGTAGCGGTGAAATGCGTAGATATTAGGAGGAACACCAGTGGCGAAGGCGGATTGCTGGACGACAACTGACGGTGAGACGCGAAAGCGTGGGGAGCA…	2	0	0	1	0	0	0	0	0	0	0	0	0	0	1	0	0	0	0	0	0	0	0	0
Otu00742	Bacteria	Firmicutes	Clostridia	Clostridiales	Lachnospiraceae		GGGGAATATTGCACAATGGGGGAAACCCTGATGCAGCGACGCCGCGTGGGTGAAGAAGTTTTTCGGAATGTAAAGCCCTATCAGCAGGGAAGAAGTATGACGGTACCTGACTAAGAAGCCCCGGCTAACTACGTGCCAGCAGCCGCGGTAATACGTAGGGGGCAAGCGTTATCCGGATTTACTGGGTGTAAAGGGAGCGTAGACGGAATAGCAAGTCTGAAGTGAAATCATAGGGCTCAACCCTGTGCTTGCTTTGGAAACTGTTGATCTGGAGTACCGGAGGGGCAGGCGGAATTCCTGGTGTAGCGGTGAAATGCGTAGATATCAGGAAGAACACCGGTGGCGAAGGCGGCCTGCTGGACGGCAACTGACGTTGAGGCTCGAAAGCGTGGGGAGCAA…	2	0	0	0	0	0	0	0	0	0	0	1	0	0	1	0	0	0	0	0	0	0	0	0
Otu00743	Bacteria	Firmicutes	Negativicutes	Selenomonadales	Acidaminococcaceae	Acidaminococcus	GGGGAATCTTCCGCAATGGACGAAAGTCTGACGGAGCAACGCCGCGTGAGTGATGAAGGCCTTCGGGTTGTAAAACTCTGTTGTCAGGGACGAAAGCACCGATCTATAATACATTTTGGTGTTGACGGTACCTGACGAGGAAGCCACGGCTAACTACGTGCCAGCAGCCGCGGTAATACGTAGGTGGCAAGCGTTGTCCGGAATTATTGGGCGTAAAGAGCATGTAGGCGGGCTTTTAAGTCCGACGTGAAAATGCGGGGCTTAACCCCGTATGGCGTTGGATACTGGAAGTCTTGAGTGCAGGAGAGGAAAGGGGAATTCCCAGTGTAGCGGTGAAATGCGTAGATATTGGGAGGAACACCAGTGGCGAAGGCGGCTTACTGGACATTAACTGACGTT…	0	0	0	0	0	0	0	0	0	0	0	0	0	2	0	0	0	0	1	0	0	1	0	0
Otu00744	Bacteria	Firmicutes					GGGGAATATTGGGCAATGGGCGAAAGCCTGACCCAGCGACGCCGCGTGAGGGAAGAAGGTCTTCGGATTGTAAACCTCTGTTGACAGGGAAGAAGAAAGTGACGGTACCTGTCGAGGAAGTCACGGCTAACTACGTGACAGCAGCCGCGGTAATACGTAGGTGGCAAGCGTTATCCGGATTTACTGGGTGTAAAGGGTGTGTAGGCGGGACGACAAGTCAGATGTGAAACTCATGGGCTCAACCCATGACCTGCATTTGAAACTGCCGTTCTTGAGAGTCGGAGAGGTAAATGGAATTCCCGGTGTAGCGGTGAAATGCGTAGATATCGGGAGGAACACCAGTGGCGAAGGCGATTTACTGGACGACCACTGACGCTGAGACACGAAAGCGTGGGGAGC…	0	0	0	0	0	0	0	0	3	1	0	0	0	0	0	0	0	0	0	0	0	0	0	0
Otu00745	Bacteria	Bacteroidetes	Bacteroidia	Bacteroidales			GAGGAATATTGGTCAATGGGCGGAAGCCTGAACCAGCCATGCCGCGTGCGGGAAGGAGGCCCTATGGGCTGTGAACCGCTTTTGCCTGGGGGCAATAAGGGCGTCGTGCACGTCCGATGAGAGTACCAGGGGAATAAGCATCGGCTAACTCCGTGCCAGCAGCCGCGGTAATACGGGGGATGCGAGCGTTATCCGGATTCATTGGGTTTAAAGGGTGCGTAGGCTGTGCGTCAAGTCAGGGGTGAAATTCCGGGGCTCAACTCCGGGGCTGCCCTTGATACTGTCGCGCTGGAGTGCGGATGCCGCCGGAGGAATGAGTGGTGTAGCGGTGAAATGCTTAGATATCACTCAGAACACCGATTGCGAAGGCATCTGGCGAATCCGTAACTGACGCTGAGG…	0	0	0	0	0	0	0	0	1	0	0	1	0	0	0	0	0	0	0	2	0	0	0	0
Otu00746	Bacteria	Firmicutes					GGGGAATATTGCACAATGGGCGAAAGCCTGATGCAGCAACGCCGCGTGAGGGAAGACGGTTTTCGGATTGTAAACCTCTGTTTTCGGTGACGAACAAATGACGGTAACCGAGTAGGAAGCCACGGCTAACTACGTGCCAGCAGCCGCGGTAATACGTAGGTGGCAAGCGTTATCCGGAATTACTGGGTGTAAAGGGAGCGCAGGCGGGATAGCAAGTCAGCTGTGAAAACTATGGGCTCAACCCATAAACTGCAGTTGAAACTGTTATTCTTGAGTGGAGTAGAGGCAAGCGGAATTCCGAGTGTAGCGGTGAAATGCGTAGATATTCGGAGGAACACCAGTGGCGAAGGCGGCTTGCTGGGCTCTAACTGACGCTGAAGCTCGAAGGTGCGGGTATCG…	1	0	0	0	0	0	0	1	0	0	0	0	0	0	0	0	0	0	0	1	0	0	1	0
Otu00747	Bacteria	Firmicutes	Clostridia	Clostridiales	Lachnospiraceae		GGGGAATATTGCACAATGGGGGAAACCCTGATGCAGCGACGCCGCGTGAGCGAAGAAGTATTTCGGTATGTAAAGCTCTATCAGCAGGGAAGAAAATGACGGTACCTGACTAAGAAGCCCCGGCTAACTACGTGCCAGCAGCCGCGGTAATACGTAGGGGGCAAGCGTTATCCGGATTTACTGGGTGTAAAGGGAGCGTAGACGGCGAGGCAAGTCTGATGTGAAAACCCGGGGCTCAACCCCGTGACTGCATTGGAAACTGTTTTGCTTGAGTGCCGGAGAGGTAAGCGGAATTCCTAGTGTAGCGGTGAAATGCGTAGATATTAGGAGGAACACCAGTGGCGAAGGCGGCTTACTGGACGGTAACTGACGTTGAGGCTCGAAAGCGTGGGGAGCAAA…	0	0	0	0	0	0	2	0	0	0	0	0	0	0	1	0	0	0	0	0	0	0	1	0
Otu00748	Bacteria	Firmicutes	Clostridia	Clostridiales	Ruminococcaceae		GAGGAATATTGGGCAATGGGCGCAAGCCTGACCCAGCAACGCCGCGTGAAGGAAGAAGGCTTTCGGGTTGTAAACTTCTTTTGTCGGGGACGAGTAGAAGACGGTACCTGGCGAATAAGCCACGGCTAACTACGTGCCAGCAGCCGCGGTAATACGTAGGTGGCAAGCGTTGTCCGGATTTACTGGGTGTAAAGGGCGCGTAGGCGGGATGGCAAGTCAGATGTGAAATCCATGGGCTCAACCCATGAACTGCATTTGAAACTGTCGTTCTTGAGTATCGGAGAGGCAAGCGGAATTCCTAGTGTAGCGGTGAAATGCGTAGATATTAGGAGGAACACCAGTGGCGAAGGCGGCTTGCTGGACGACAACTGACGCTGAGGCGCGAAAGCGTGGGGAGCA…	0	0	0	1	0	0	1	0	0	0	0	0	0	1	0	0	0	0	0	0	0	1	0	0
Otu00749	Bacteria	Firmicutes	Clostridia	Clostridiales			GGGGGATATTGCACAATGGGGGAAACCCTGATGCAGCAACGCCGCGTGAGGGATGAAGGTTTTCGGATTGTAAACCTCTGTCCTTAGTGAAGAATTTTTGACGGTAACTAAGGAGGAAGCTCCGGCTAACTACGTGCCAGCAGCCGCGGTAATACGTAGGGAGCAAGCGTTGTCCGGATTTATTGGGTGTAAAGGGTGCGTAGGCGGCTTTGTAAGTCAGACGTGTAATGCAGGGGCTTAACCTCTGAACTGCGTTTGAAACTGCTTAGCTTGAGTGGAGTAGAGGCAGATGGAATTTCCAGTGTAGCGGTGAAATGCGTAGATATTGGAAGGAACACCAGTGGCGAAGGCGATCTGCTGGGCTCTAACTGACGCTGAGGCACGAAAGCATGGGGAGCA…	0	0	0	0	0	0	0	0	0	0	0	0	0	1	0	0	0	0	0	3	0	0	0	0
Otu00750	Bacteria	Firmicutes	Clostridia	Clostridiales	Ruminococcaceae		GGGGAATATTGGGCAATGGGGGAAACCCTGACCCAGCAACGCCGCGTGAAGGAAGAAGGCCCTCGGGTTGTAAACTTCTTTTACCAGGGACGAAGGACGTGACGGTACCTGGAGAAAAAGCAACGGCTAACTACGTGCCAGCAGCCGCGGTAATACGTAGGTTGCAAGCGTTGTCCGGATTTACTGGGTGTAAAGGGCGTGTAGGCGGAGCTGCAAGTCAGATGTGAAATCCTGGGGCTTAACCCCGGAACTGCATTTGAAACTGTAGCCCTTGAGTATCGGAGAGGCAAGCGGAATTCCTAGTGTAGCGGTGAAATGCGTAGATATTAGGAGGAACACCAGTGGCGAAGGCGGCTTTCTGGACTGTAACTGACGTTGAGGCGCGAAAGCGTGGGGAGC…	0	0	0	0	0	0	0	0	0	1	0	1	0	1	0	0	0	0	0	1	0	0	0	0
Otu00751	Bacteria	Actinobacteria	Actinobacteria	Actinomycetales	Microbacteriaceae	Microbacterium	GGGGAATATTGCACAATGGGCGCAAGCCTGATGCAGCAACGCCGCGTGAGGGACGACGGCCTTCGGGTTGTAAACCTCTTTTAGCAAGGAAGAAGCGAAAGTGACGGTACTTGCAGAAAAAGCGCCGGCTAACTACGTGCCAGCAGCCGCGGTAATACGTAGGGCGCAAGCGTTATCCGGAATTATTGGGCGTAAAGAGCTCGTAGGCGGTTTGTCGCGTCTGCTGTGAAAACCCGAGGCTCAACCGCGGGCCTGCAGTGGGTACGGGCAGACTAGAGTGGGGTAGGGGAGATTGGAATTCCTGGTGTAGCGGTGGAATGCGCAGATATCAGGAGGAACACCGATGGCGAAGGCAGATCTCTGGGCCGTAACTGACGCTGAGGAGCGAAAGGGTGGGGA…	0	0	0	0	0	0	0	1	3	0	0	0	0	0	0	0	0	0	0	0	0	0	0	0
Otu00752	Bacteria	Firmicutes	Clostridia	Clostridiales	Lachnospiraceae	Roseburia	GGGGAATATTGCACAATGGGGGAAACCCTGATGCAGCGACGCCGCGTGAGCGAAGAAGTATTTCGGTATGTAAAGCTCTATCAGCAGGGAAGAAAAAATGACGGTACCTGACTAAGAAGCACCGGCTAAATACGTGCCAGCAGCCGCGGTAATACGTATGGTGCAAGCGTTATCCGGATTTACTGGGTGTAAAGGGAGCGCAGGCGGTACGGCAAGTCTGATGTGAAAGCCCGGGGCTCAACCCCGGTACTGCATTGGAAACTGTCGAACTAGAGTGTCGGAGGGGTAAGTGGAATTCCTAGTGTAGCGGTGAAATGCGTAGATATACGGAGGAACACCAGTGGCGAAGGCGGATTGCTGGACAGTAACTGACGCTGAGGCGCGAAAGCGTGGGGAGCA…	0	0	0	0	0	0	0	0	0	0	2	1	0	0	1	0	0	0	0	0	0	0	0	0
Otu00753	Bacteria	Proteobacteria	Deltaproteobacteria	Desulfovibrionales			GGGGAATATTGCGCAATGGGCGAAAGCCTGACGCAGCGACGCCGCGTGAGGGATGAAGGTCCTCGGATCGTAAACCTCTGTCAGAAGGGAAGAAGTTATGCTGTTCTAATCAGCAGCATATTGACGGTACCTTCAAAGGAAGCACCGGCTAACTCCGTGCCAGCAGCCGCGGTAATACGGAGGGTGCGAGCGGTAATCGGAATTACTGGGCGTAAAGCGCACGTAGGCTGTATGTCAAGTCAAGGGTGAAATCCCACGGCTCAACCGTGGAACTGCCTTTGAAACTGGCAAACTGGAGTATGTGAGAGGGTGGCGGAATTCCTGGTGTAGGAGTGAAATCCGTAGATATCAGGAGGAACATCAGTGGCGAAGGCGGCCACCTGGCACACCACTGACGCT…	0	0	0	0	0	0	0	0	2	0	0	0	0	0	0	0	0	1	0	1	0	0	0	0
Otu00754	Bacteria	Actinobacteria	Actinobacteria	Actinomycetales	Corynebacteriaceae	Corynebacterium	GGGGAATATTGCACAATGGGCGCAAGCCTGATGCAGCGACGCCGCGTGGGGGATGACGGCCTTCGGGTTGTAAACTCCTTTCGCTAGGGACGAAGCTTTTTGTGACGGTACCTAGATAAGAAGCACCGGCTAACTACGTGCCAGCAGCCGCGGTAATACGTAGGGTGCGAGCGTTGTCCGGAATTACTGGGCGTAAAGGGCTCGTAGGTGGTTTGTCGCGTCGTCTGTGAAATTCCGGGGCTTAACTCCGGGCGTGCAGGCGATACGGGCATAACTTGAGTACTGTAGGGGTAACTGGAATTCCTGGTGTAGCGGTGAAATGCGCAGATATCAGGAGGAACACCGATGGCGAAGGCAGGTTACTGGGCAGTTACTGACGCTGAGGAGCGAAAGCATGGG…	0	0	0	0	2	2	0	0	0	0	0	0	0	0	0	0	0	0	0	0	0	0	0	0
Otu00755	Bacteria	Firmicutes	Clostridia	Clostridiales	Lachnospiraceae		GGGGAATATTGCACAATGGGGGAAACCCTGATGCAGCGACGCCGCGTGAGCGATGAAGTATTTCGGTATGTAAAGCTCTATCAGCAGGGAAGAAAAAAGACGGTACCTGACTAAGAAGCACCGGCTAAATACGTGCCAGCAGCCGCGGTAATACGTATGGTGCAAGCGTTATCCGGATTTACTGGGTGTAAAGGGAGCGTAGACGGTCTGGCAAGTCTGATGTGAAAACCCGGGGCTCAACCCCGGGACTGCATTGGAAACTGTTAGACTAGAGTGTCGGAGAGGTAAGTGGAATTCCTAGTGTAGCGGTGAAATGCGTAGATATTAGGAGGAACACCAGTGGCGAAGGCGGCTTACTGGACGATGACTGACGTTGAGGCTCGAAAGCGTGGGGAGCAA…	0	0	0	0	2	0	0	1	0	0	0	0	0	0	0	0	0	0	0	1	0	0	0	0
[truncated: 3,504 more rows]
